# Supplementary material for: Genetically encoded photo-switchable molecular sensors for optoacoustic and super-resolution imaging
Source: Nat Biotechnol. 2021 Nov 29;40(4):598–605. doi: 10.1038/s41587-021-01100-5 (PMC9005348; doi:10.1038/s41587-021-01100-5)
Supplement: Source Data Fig. 1 — Crystallographic data deposited independently. [file 41587_2021_1100_MOESM3_ESM.xlsx]

## Sheet: 1B
		rsGCaMP1.1					GCaMP5G					rsGCaMP1.4ER
	Log [Free Ca2+]	Norm Absorbace at 490nm				Log [Free Ca2+]					Log [Free Ca2+]	Fluorescene change (F-F0)/F0
		N1	N2	N3			N1					N1	N2	N3
	1.23045	0.088235	0.098485	0.112782		1.23045	0.030303				3.69897	0.408078	0.290569	0.68463
	1.57978	0.092857	0.104	0.140845		1.57978	0.040404				4.17464	1.15877	0.795034	1.24785
	1.81291	0.134752	0.146667	0.162162		1.81291	0.05				4.39446	1.84719	1.3655	2.01531
	2	0.313333	0.306667	0.235294		2	0.050505				4.69179	3.36132	2.89458	2.66324
	2.17609	0.425	0.542484	0.503311		2.17609	0.080808				4.86303	4.61082	3.94881	4.06815
	2.35218	0.810811	0.81761	0.810127		2.35218	0.171429				4.98285	5.32909	4.22762	4.85448
	2.54531	1.00578	1.06627	1.21088		2.54531	0.460784				5.15021	6.08118	5.35591	5.75194
	2.7796	1.18823	1.22353	1.39189		2.7796	0.847619				5.69881	7.71468	6.67807	7.49654
	3.13033	1.30588	1.3046	1.52055		3.13033	1.00935				5.87501	7.57939	7.20083	8.00398
	4.59107	1.40719	1.36994	1.62759		4.59107	0.981481

## Sheet: 1C
	Absorbance of GCaMP5G at increasing Free Ca2+, Log [Free Ca2+]
Wavelength nm.	0	1.23045	1.57978	1.81291	2	2.17609	2.35218	2.54531	2.7796	3.13033	4.59107
250	0.840432	0.824257	0.806527	0.798462	0.777919	0.768454	0.752381	0.711024	0.671528	0.660349	0.651321
251	0.827223	0.813308	0.797274	0.789161	0.770997	0.761249	0.746187	0.706705	0.668398	0.657343	0.6475
252	0.81239	0.801159	0.78689	0.779371	0.763509	0.754115	0.740526	0.701974	0.665934	0.655447	0.645169
253	0.799251	0.790846	0.778272	0.771818	0.758847	0.749523	0.737596	0.70122	0.666067	0.656428	0.645364
254	0.790069	0.784347	0.77248	0.768182	0.756234	0.748111	0.738595	0.70314	0.668998	0.660349	0.649573
255	0.785407	0.781946	0.771209	0.767692	0.757223	0.751148	0.742391	0.707939	0.674792	0.667146	0.658314
256	0.785054	0.783146	0.774458	0.771119	0.760896	0.757435	0.749317	0.715686	0.683383	0.675903	0.669127
257	0.790351	0.788232	0.780674	0.778322	0.767112	0.76577	0.758108	0.725559	0.69384	0.687014	0.682401
258	0.795861	0.795508	0.787243	0.787203	0.772975	0.775306	0.767099	0.734951	0.703497	0.69832	0.693732
259	0.80349	0.80349	0.796567	0.797552	0.782299	0.787879	0.779354	0.747772	0.716017	0.713287	0.70856
260	0.81458	0.814933	0.808929	0.811049	0.793671	0.801794	0.79374	0.764363	0.731602	0.729103	0.726107
261	0.825246	0.827365	0.821855	0.825734	0.80681	0.818182	0.808858	0.78164	0.747985	0.745572	0.743913
262	0.837678	0.840362	0.834923	0.84028	0.820372	0.833086	0.824642	0.797134	0.764236	0.763087	0.760101
263	0.849898	0.85569	0.848344	0.855524	0.836901	0.848768	0.840892	0.813657	0.780753	0.779622	0.776936
264	0.86459	0.87123	0.863884	0.871538	0.854136	0.866709	0.858275	0.831619	0.799401	0.798314	0.79526
265	0.881331	0.88903	0.880978	0.889441	0.873208	0.885428	0.876857	0.852461	0.819114	0.819423	0.814621
266	0.899838	0.906477	0.899202	0.906503	0.89122	0.904358	0.895238	0.872206	0.838828	0.840206	0.835276
267	0.916578	0.920958	0.915801	0.92	0.908385	0.920605	0.911156	0.889895	0.858075	0.860074	0.855931
268	0.929576	0.932825	0.930353	0.931818	0.921664	0.933602	0.92381	0.90532	0.876257	0.87759	0.87432
269	0.940736	0.94229	0.941372	0.941399	0.932684	0.94342	0.933866	0.918895	0.892641	0.895628	0.891738
270	0.950272	0.950484	0.950625	0.94986	0.94229	0.952744	0.944322	0.93103	0.909424	0.913339	0.908767
271	0.959455	0.958678	0.960938	0.957692	0.953168	0.962068	0.954779	0.945564	0.927606	0.931573	0.927674
272	0.969838	0.969203	0.972169	0.968741	0.965035	0.971251	0.965834	0.960441	0.946254	0.949873	0.948006
273	0.979092	0.979092	0.981988	0.97993	0.977114	0.980434	0.976623	0.974496	0.963703	0.967911	0.965747
274	0.987639	0.98891	0.99004	0.99	0.987356	0.989122	0.987279	0.985945	0.979287	0.983465	0.981546
275	0.993855	0.997175	0.997033	0.99965	0.996468	0.998658	0.996004	0.996572	0.992008	0.997582	0.995726
276	1.00042	1.00254	1.00318	1.00664	1.00297	1.00756	1.00346	1.00466	1.002	1.00869	1.00673
277	1.00318	1.00551	1.00586	1.01133	1.00487	1.01151	1.00766	1.00953	1.00746	1.01647	1.01269
278	1.00162	1.00297	1.00523	1.01126	1.00233	1.01144	1.00713	1.00939	1.00786	1.0181	1.01379
279	0.994137	0.995479	0.997175	1.00455	0.995126	1.00544	1.00093	1.00377	1.0026	1.01359	1.01004
280	0.980434	0.983542	0.985449	0.993986	0.982835	0.994632	0.990143	0.99287	0.993207	1.00431	1.00065
281	0.962633	0.966801	0.967366	0.976783	0.965106	0.978527	0.974292	0.977718	0.978954	0.990981	0.98705
282	0.941231	0.946387	0.945751	0.955594	0.943985	0.958113	0.955178	0.958522	0.961505	0.972943	0.969309
283	0.913541	0.92117	0.919475	0.929161	0.917567	0.931341	0.930003	0.934046	0.937329	0.948892	0.945545
284	0.879565	0.888677	0.886064	0.897343	0.88571	0.89793	0.898502	0.901001	0.905428	0.917848	0.914206
285	0.837042	0.848061	0.843894	0.856224	0.845094	0.856114	0.859874	0.860825	0.866467	0.878309	0.874514
286	0.787526	0.798404	0.794378	0.807343	0.797132	0.808222	0.814719	0.814	0.820912	0.832298	0.829189
287	0.732359	0.742601	0.740411	0.752028	0.743025	0.754821	0.764169	0.761552	0.769763	0.783086	0.77862
288	0.675002	0.683973	0.682984	0.693706	0.685315	0.697676	0.711355	0.706568	0.71675	0.730018	0.726561
289	0.615173	0.624567	0.624921	0.633776	0.62591	0.637141	0.65661	0.650898	0.662204	0.675707	0.672624
290	0.555838	0.565021	0.566858	0.574545	0.566858	0.577736	0.6004	0.595023	0.606727	0.621463	0.618234
291	0.499188	0.507664	0.508653	0.516643	0.511125	0.520873	0.546254	0.541821	0.553247	0.568002	0.565786
292	0.44727	0.454687	0.456382	0.463776	0.46062	0.467825	0.498302	0.491773	0.504695	0.51977	0.516835
293	0.40185	0.408773	0.410115	0.418462	0.416048	0.422688	0.455145	0.447484	0.460073	0.475786	0.472805
294	0.365049	0.369852	0.372748	0.381259	0.380165	0.385887	0.418914	0.409639	0.421046	0.438403	0.433307
295	0.334251	0.337147	0.340255	0.34986	0.348802	0.354029	0.388145	0.375223	0.384948	0.403568	0.397306
296	0.306915	0.30748	0.311789	0.324196	0.323444	0.3286	0.360573	0.344303	0.352115	0.37174	0.363831
297	0.28304	0.282545	0.287349	0.301049	0.300063	0.305573	0.33633	0.317153	0.323077	0.342723	0.333657
298	0.262838	0.261637	0.267147	0.281399	0.279649	0.285936	0.315751	0.293638	0.297969	0.317495	0.307174
299	0.245956	0.245179	0.25083	0.264895	0.261849	0.269336	0.298635	0.273824	0.277123	0.296647	0.285677
300	0.23084	0.230204	0.237621	0.25	0.245108	0.25422	0.28658	0.256616	0.260473	0.275211	0.267224
301	0.21643	0.217348	0.224906	0.235664	0.230063	0.239528	0.272861	0.241396	0.244622	0.256715	0.250324
302	0.202161	0.205128	0.210567	0.221329	0.213816	0.224694	0.256011	0.227136	0.228838	0.240442	0.232971
303	0.187963	0.192555	0.19531	0.207692	0.199548	0.210426	0.238828	0.212533	0.214319	0.224561	0.217172
304	0.175814	0.180829	0.18203	0.194406	0.186268	0.196369	0.22311	0.199781	0.201865	0.211424	0.203833
305	0.1643	0.170092	0.170234	0.183427	0.173624	0.184502	0.206594	0.1884	0.189677	0.200837	0.190624
306	0.155894	0.16098	0.160698	0.172448	0.164088	0.174966	0.191276	0.178528	0.178755	0.193059	0.180782
307	0.148124	0.15321	0.151586	0.164406	0.156601	0.166066	0.177556	0.17078	0.169098	0.185217	0.172883
308	0.140708	0.146359	0.144169	0.158252	0.150879	0.159214	0.164969	0.165639	0.162771	0.179465	0.167509
309	0.134774	0.141555	0.1388	0.152797	0.145723	0.153987	0.155112	0.159674	0.157176	0.174825	0.162847
310	0.130536	0.1376	0.136469	0.149021	0.14212	0.14982	0.148718	0.156246	0.15338	0.170773	0.159933
311	0.128841	0.135339	0.135692	0.146993	0.14092	0.146924	0.146387	0.153915	0.151582	0.168813	0.158961
312	0.126368	0.13209	0.134845	0.145734	0.1388	0.143674	0.147719	0.151104	0.15025	0.164303	0.157602
313	0.123684	0.129971	0.132796	0.144126	0.136328	0.140637	0.145787	0.148362	0.149051	0.161493	0.155529
314	0.120435	0.128629	0.12983	0.141818	0.13315	0.137458	0.14319	0.146099	0.147519	0.159467	0.153134
315	0.117821	0.125238	0.127004	0.14	0.130465	0.135339	0.140326	0.142328	0.145321	0.156461	0.15009
316	0.116267	0.123331	0.124603	0.137413	0.127004	0.133785	0.139793	0.13986	0.14299	0.153716	0.146918
317	0.114502	0.121636	0.122907	0.134336	0.123826	0.131525	0.138794	0.136844	0.13946	0.152474	0.14258
318	0.112806	0.119799	0.122201	0.133357	0.122907	0.130536	0.139061	0.134444	0.135864	0.149533	0.139731
319	0.1121	0.118104	0.121071	0.133077	0.122201	0.129406	0.137795	0.133827	0.133333	0.146723	0.137335
320	0.111605	0.117468	0.120435	0.132098	0.121071	0.129053	0.135997	0.13225	0.13007	0.143586	0.135069
321	0.110687	0.115561	0.120435	0.131329	0.120435	0.129618	0.1332	0.128479	0.126474	0.140514	0.131896
322	0.111817	0.116267	0.121212	0.130909	0.120435	0.129547	0.131868	0.127451	0.124276	0.138618	0.128918
323	0.113442	0.118033	0.121989	0.130979	0.121989	0.129618	0.130669	0.124777	0.122278	0.136854	0.127234
324	0.114007	0.117115	0.121212	0.131678	0.121212	0.12983	0.12987	0.122995	0.12088	0.133455	0.125809
325	0.115067	0.119093	0.121353	0.131469	0.120576	0.13096	0.128139	0.122995	0.121213	0.131691	0.12432
326	0.11429	0.120718	0.120082	0.131119	0.120082	0.131454	0.125608	0.122652	0.120613	0.130384	0.122442
327	0.113371	0.119658	0.119093	0.130629	0.118952	0.131454	0.123877	0.122103	0.117882	0.128357	0.118428
328	0.112312	0.119941	0.118387	0.129231	0.11874	0.130324	0.124543	0.121349	0.115485	0.125874	0.114802
329	0.111111	0.119093	0.11874	0.129231	0.120082	0.128064	0.125408	0.123406	0.114286	0.125351	0.112535
330	0.109769	0.118528	0.118598	0.130629	0.121283	0.127781	0.127206	0.12512	0.112954	0.123913	0.110463
331	0.109981	0.117468	0.117327	0.13035	0.121565	0.125591	0.128338	0.125874	0.111023	0.123979	0.108262
332	0.109416	0.116833	0.116621	0.130699	0.122483	0.124744	0.129404	0.125668	0.108625	0.123521	0.10619
333	0.108074	0.116621	0.115702	0.130769	0.123119	0.125097	0.129537	0.124366	0.107359	0.122671	0.105089
334	0.120082	0.128629	0.127004	0.142727	0.135763	0.136611	0.141192	0.135541	0.118348	0.133063	0.114349
335	0.113442	0.120859	0.121636	0.137832	0.131384	0.132726	0.136996	0.127999	0.112887	0.126527	0.109169
336	0.101646	0.108215	0.109063	0.126993	0.119305	0.122907	0.126473	0.116344	0.102232	0.11411	0.0983553
337	0.093664	0.101363	0.100728	0.119091	0.110828	0.116267	0.118082	0.109283	0.095705	0.106529	0.0916859
338	0.0889315	0.095995	0.0946529	0.115245	0.105531	0.111605	0.112154	0.104004	0.09071	0.101366	0.0873477
339	0.0892141	0.0946529	0.0935227	0.114126	0.104401	0.110687	0.111222	0.103113	0.0897776	0.0990783	0.084952
340	0.0931697	0.098326	0.097549	0.116713	0.10765	0.112806	0.114019	0.107569	0.0917755	0.0994051	0.087801
341	0.0994563	0.104895	0.105248	0.123217	0.114713	0.118175	0.119281	0.11607	0.09717	0.103653	0.0926573
342	0.108286	0.114572	0.114996	0.131399	0.124744	0.126227	0.127206	0.125669	0.10323	0.108686	0.0991324
343	0.119729	0.125733	0.128134	0.141958	0.136752	0.136116	0.137862	0.136295	0.111622	0.116398	0.107421
344	0.133715	0.140637	0.144451	0.156364	0.152221	0.149467	0.151915	0.149527	0.123277	0.125678	0.117845
345	0.150032	0.158296	0.162958	0.173636	0.170163	0.166349	0.166967	0.164542	0.136197	0.137573	0.130018
346	0.170799	0.179134	0.184997	0.195105	0.191919	0.187328	0.186613	0.183533	0.152913	0.153127	0.144846
347	0.169598	0.179063	0.18648	0.196923	0.193402	0.188458	0.187546	0.180996	0.149051	0.148553	0.141479
348	0.171929	0.182807	0.18874	0.200979	0.195945	0.191213	0.19001	0.181818	0.147586	0.147246	0.140831
349	0.179134	0.189235	0.19531	0.209231	0.20308	0.198347	0.196603	0.18744	0.151648	0.150252	0.143939
350	0.187116	0.197217	0.202585	0.217483	0.211203	0.206399	0.204063	0.19313	0.155445	0.153585	0.146853
351	0.196298	0.207035	0.21085	0.226014	0.220597	0.215794	0.212787	0.200946	0.161372	0.15816	0.150479
352	0.206046	0.217277	0.220385	0.235734	0.229851	0.225259	0.221578	0.209173	0.165701	0.162604	0.155011
353	0.215582	0.227167	0.229003	0.245105	0.239104	0.23416	0.229837	0.216714	0.170696	0.167702	0.159091
354	0.225683	0.237479	0.239175	0.254126	0.250053	0.243413	0.238428	0.226107	0.17629	0.17195	0.163494
355	0.235572	0.247439	0.2509	0.264336	0.261001	0.252384	0.247486	0.234471	0.182417	0.176851	0.167573
356	0.246803	0.259377	0.262485	0.275594	0.272586	0.261072	0.257143	0.242836	0.189011	0.182341	0.171976
357	0.259235	0.27082	0.274564	0.287762	0.284665	0.271809	0.265934	0.251474	0.194406	0.189073	0.176638
358	0.272727	0.283322	0.286996	0.300699	0.297097	0.283817	0.27619	0.260661	0.200733	0.195543	0.183048
359	0.285442	0.295048	0.298862	0.314266	0.30974	0.294624	0.285714	0.269025	0.205594	0.200248	0.189005
360	0.29632	0.305714	0.309105	0.325874	0.319206	0.305644	0.294505	0.276704	0.209657	0.203973	0.194444
361	0.308963	0.315815	0.321325	0.337552	0.331567	0.318146	0.303297	0.285342	0.215784	0.208091	0.199171
362	0.320477	0.328177	0.334322	0.348881	0.34407	0.331708	0.31342	0.295695	0.221445	0.212404	0.205128
363	0.333686	0.341597	0.347672	0.36035	0.355654	0.345906	0.324609	0.306253	0.227905	0.218286	0.211409
364	0.346613	0.354877	0.360175	0.371678	0.367592	0.359539	0.335864	0.314754	0.234099	0.223384	0.217819
365	0.360387	0.369146	0.37296	0.383986	0.379459	0.373737	0.348385	0.325106	0.241159	0.229789	0.224165
366	0.374443	0.383838	0.387158	0.396713	0.391749	0.387935	0.361039	0.336555	0.250216	0.235148	0.230251
367	0.38744	0.397612	0.400791	0.41021	0.404958	0.400791	0.374892	0.347456	0.258608	0.241553	0.235884
368	0.401285	0.412375	0.414212	0.424056	0.417885	0.414212	0.388678	0.358426	0.267466	0.248219	0.241712
369	0.416189	0.426644	0.428409	0.439231	0.431659	0.428409	0.40333	0.369327	0.276324	0.254362	0.247539
370	0.431447	0.442042	0.441901	0.455035	0.444938	0.442678	0.417449	0.380022	0.284715	0.259787	0.253173
371	0.445574	0.456311	0.455534	0.47	0.458713	0.455534	0.431835	0.390375	0.291442	0.264885	0.258418
372	0.459419	0.470297	0.469379	0.484965	0.471498	0.46952	0.445687	0.400247	0.297503	0.269329	0.26308
373	0.474747	0.484848	0.485202	0.5	0.487533	0.484071	0.459807	0.411148	0.305495	0.27593	0.267806
374	0.489299	0.4994	0.501519	0.515175	0.503002	0.500177	0.474392	0.422323	0.312021	0.282334	0.273958
375	0.504697	0.514163	0.517624	0.52965	0.5172	0.514799	0.488178	0.432127	0.318215	0.288478	0.279202
376	0.518684	0.527655	0.532034	0.544266	0.53267	0.528926	0.500633	0.441176	0.325208	0.294294	0.2849
377	0.5338	0.542418	0.547292	0.559231	0.547927	0.543548	0.512821	0.45098	0.331935	0.299719	0.290857
378	0.548563	0.556969	0.561913	0.572448	0.56149	0.556545	0.52361	0.460784	0.33966	0.304686	0.297591
379	0.562267	0.570602	0.575193	0.584895	0.576676	0.568906	0.534199	0.471342	0.346587	0.309849	0.303484
380	0.575899	0.583528	0.588119	0.597552	0.59045	0.581621	0.54359	0.481146	0.352514	0.312986	0.309182
381	0.589038	0.597655	0.600269	0.610769	0.603165	0.595042	0.553114	0.490333	0.358841	0.316319	0.314038
382	0.602035	0.611641	0.611994	0.623357	0.615173	0.607968	0.561905	0.49904	0.36317	0.319195	0.317405
383	0.614325	0.624921	0.624426	0.634895	0.627605	0.619976	0.571429	0.507404	0.3669	0.323247	0.321484
384	0.62704	0.638624	0.636364	0.646643	0.63926	0.632338	0.580952	0.516317	0.371429	0.327103	0.324786
385	0.638978	0.651551	0.649079	0.657552	0.65141	0.643993	0.590476	0.524407	0.37669	0.331678	0.327376
386	0.65141	0.663276	0.661511	0.669021	0.662994	0.657131	0.6	0.531949	0.38042	0.335011	0.330873
387	0.663276	0.675073	0.673377	0.68014	0.673731	0.667585	0.609524	0.53997	0.384882	0.338017	0.333916
388	0.674296	0.68588	0.685174	0.690769	0.685032	0.677686	0.61978	0.547237	0.390143	0.340893	0.337413
389	0.686657	0.697888	0.696758	0.701538	0.696758	0.686657	0.630037	0.554916	0.394805	0.343834	0.340974
390	0.697888	0.708625	0.707354	0.710769	0.707212	0.695275	0.638961	0.562663	0.399068	0.348474	0.344924
391	0.707989	0.71809	0.71696	0.72014	0.71809	0.70368	0.647553	0.569519	0.40313	0.351415	0.348744
392	0.71696	0.726284	0.726355	0.72979	0.727838	0.712157	0.654612	0.575278	0.406327	0.353702	0.351917
393	0.725578	0.735679	0.73476	0.738322	0.736456	0.719432	0.660539	0.580488	0.409591	0.356382	0.353924
394	0.733983	0.744861	0.74246	0.746783	0.745003	0.726708	0.666467	0.585081	0.411655	0.358342	0.355802
395	0.74246	0.753338	0.749877	0.754685	0.751572	0.73363	0.672061	0.589126	0.413587	0.360761	0.358003
396	0.750512	0.760755	0.756658	0.761678	0.757505	0.739988	0.677855	0.592828	0.416584	0.363375	0.359557
397	0.757788	0.7669	0.762591	0.767552	0.763368	0.745709	0.682318	0.594885	0.418182	0.364486	0.360917
398	0.764075	0.771703	0.767606	0.772238	0.767536	0.751643	0.685647	0.596394	0.418249	0.363963	0.361953
399	0.769302	0.775235	0.772551	0.775804	0.77022	0.754751	0.688178	0.598587	0.418249	0.363244	0.361953
400	0.774317	0.778484	0.776083	0.779231	0.772551	0.75694	0.691109	0.599684	0.418182	0.362329	0.360917
401	0.778555	0.781027	0.777778	0.782098	0.774246	0.757929	0.692707	0.599684	0.416584	0.362068	0.359557
402	0.779261	0.78025	0.778131	0.782587	0.77361	0.75694	0.692108	0.598725	0.413587	0.360565	0.358715
403	0.778626	0.778484	0.777142	0.781469	0.770785	0.754115	0.690176	0.596188	0.411655	0.356643	0.356514
404	0.776648	0.776648	0.775094	0.779021	0.768525	0.751289	0.685714	0.59324	0.409591	0.353572	0.354053
405	0.77361	0.77361	0.770856	0.774126	0.764145	0.74578	0.679987	0.588921	0.40706	0.349585	0.350298
406	0.768383	0.767748	0.764216	0.768252	0.756799	0.739211	0.673793	0.582408	0.40313	0.345206	0.345765
407	0.761673	0.760684	0.756799	0.760699	0.748111	0.731017	0.6666	0.575278	0.398468	0.340958	0.340974
408	0.755104	0.75249	0.74804	0.751678	0.740623	0.721551	0.658741	0.567599	0.394472	0.338083	0.337154
409	0.747192	0.744155	0.738292	0.742308	0.732359	0.712086	0.649817	0.559578	0.389477	0.334815	0.333398
410	0.738292	0.734478	0.72805	0.730769	0.722258	0.700926	0.638828	0.550802	0.383417	0.330959	0.328801
411	0.729675	0.724871	0.718726	0.72014	0.71251	0.689624	0.628705	0.544015	0.377822	0.327887	0.325304
412	0.720421	0.714558	0.708625	0.71042	0.703115	0.678958	0.619447	0.536542	0.372761	0.325534	0.322714
413	0.710532	0.70368	0.697888	0.699441	0.691884	0.666738	0.608991	0.528864	0.366833	0.321678	0.320966
414	0.69923	0.691602	0.686798	0.688252	0.679876	0.654023	0.598335	0.520842	0.360973	0.316254	0.317858
415	0.686798	0.678746	0.674861	0.676364	0.666596	0.642015	0.58628	0.511724	0.354779	0.311352	0.314038
416	0.67366	0.665678	0.660945	0.662657	0.653387	0.628947	0.573959	0.501508	0.348585	0.306908	0.309441
417	0.658685	0.649714	0.646394	0.648462	0.636929	0.614608	0.560306	0.49095	0.341126	0.300699	0.304002
418	0.643216	0.632973	0.630996	0.633566	0.619482	0.599563	0.546587	0.478541	0.333333	0.294229	0.297656
419	0.62704	0.616939	0.614679	0.617902	0.602671	0.58374	0.532601	0.466063	0.326141	0.289001	0.291893
420	0.611783	0.600905	0.596737	0.601538	0.58593	0.567211	0.518282	0.453791	0.31988	0.284361	0.286066
421	0.595183	0.585082	0.578937	0.584685	0.567917	0.549411	0.503696	0.440491	0.312687	0.280374	0.280238
422	0.57823	0.568129	0.561489	0.566014	0.549764	0.53055	0.486713	0.427328	0.305628	0.275538	0.274476
423	0.561278	0.551176	0.545526	0.548322	0.531963	0.514092	0.471329	0.41485	0.299034	0.272074	0.269684
424	0.543124	0.533023	0.52829	0.52979	0.514233	0.496503	0.455544	0.402098	0.29324	0.26776	0.265929
425	0.525041	0.51494	0.509501	0.51014	0.494738	0.477502	0.438828	0.388866	0.287712	0.262532	0.26172
426	0.505969	0.496645	0.49057	0.491538	0.47503	0.458501	0.422244	0.374194	0.281185	0.257761	0.257705
427	0.486402	0.476301	0.471357	0.471538	0.454333	0.438581	0.404662	0.36014	0.274592	0.25482	0.25382
428	0.465423	0.455463	0.450166	0.45014	0.432648	0.417602	0.38728	0.345742	0.268864	0.251356	0.249288
429	0.444585	0.433354	0.428692	0.42979	0.409973	0.397895	0.369098	0.332442	0.262005	0.247173	0.245467
430	0.423889	0.411669	0.4063	0.408322	0.388782	0.377128	0.351449	0.31777	0.255811	0.243514	0.241453
431	0.402698	0.390548	0.383132	0.386014	0.366885	0.355442	0.333467	0.303167	0.250483	0.240899	0.238474
432	0.381154	0.367804	0.359327	0.363147	0.344564	0.33298	0.315018	0.289319	0.244622	0.237566	0.235496
433	0.359398	0.345271	0.336724	0.34	0.321325	0.309105	0.295238	0.275264	0.238295	0.236063	0.233618
434	0.337571	0.323091	0.314826	0.316084	0.299004	0.287207	0.274725	0.262306	0.233033	0.235083	0.230963
435	0.315815	0.301405	0.293141	0.293217	0.277742	0.266652	0.256277	0.249349	0.228038	0.234756	0.229927
436	0.293494	0.280356	0.271809	0.271538	0.257681	0.245108	0.238162	0.236802	0.224709	0.235083	0.229927
437	0.272303	0.259306	0.251607	0.25042	0.236491	0.224906	0.220846	0.224942	0.222111	0.235932	0.230963
438	0.252242	0.239952	0.231758	0.231538	0.215723	0.205128	0.204662	0.213904	0.219181	0.237893	0.232906
439	0.232535	0.21982	0.213039	0.212448	0.196016	0.186409	0.18981	0.20458	0.217783	0.242141	0.234783
440	0.212262	0.200325	0.194391	0.194545	0.177862	0.168468	0.175624	0.196833	0.218049	0.245278	0.237633
441	0.194391	0.181959	0.176944	0.178322	0.161616	0.15321	0.163503	0.190388	0.218382	0.250376	0.241647
442	0.176944	0.165077	0.16091	0.161678	0.147489	0.139012	0.153114	0.184081	0.220113	0.255931	0.246892
443	0.16091	0.14989	0.146359	0.146993	0.133856	0.125662	0.143257	0.17887	0.224442	0.261878	0.253302
444	0.146359	0.133997	0.13322	0.134056	0.120506	0.11436	0.134799	0.174826	0.228638	0.267303	0.260684
445	0.13322	0.121212	0.120506	0.122517	0.108639	0.104471	0.126141	0.171878	0.233633	0.274884	0.268713
446	0.120506	0.110405	0.109416	0.111119	0.0985377	0.0961361	0.118615	0.169067	0.239494	0.283446	0.276224
447	0.109416	0.100304	0.0985377	0.102448	0.0903439	0.089355	0.11342	0.167558	0.246154	0.29168	0.285613
448	0.0993147	0.0918273	0.0903439	0.0941958	0.082362	0.0822914	0.107826	0.166736	0.253413	0.301876	0.295455
449	0.0903439	0.0840573	0.082362	0.0862238	0.0750865	0.0762166	0.102764	0.166736	0.260206	0.311744	0.30575
450	0.0825033	0.0768524	0.0750865	0.0805594	0.0680935	0.0697887	0.0983017	0.166804	0.267532	0.323312	0.315657
451	0.0739563	0.069153	0.0680935	0.0743357	0.0617362	0.0646323	0.0936396	0.169067	0.275524	0.335599	0.327053
452	0.0659744	0.0628664	0.0617362	0.0685315	0.0562265	0.0591226	0.0900431	0.172495	0.285781	0.347494	0.338837
453	0.0596877	0.0566504	0.0570035	0.063986	0.0516352	0.0548845	0.0886445	0.176677	0.296703	0.36148	0.352046
454	0.0537543	0.0507169	0.0524122	0.0590909	0.0486685	0.0510701	0.0882449	0.181064	0.308158	0.376185	0.365449
455	0.0483859	0.0451366	0.0480327	0.0554545	0.0455605	0.0474676	0.0882449	0.185863	0.321479	0.390824	0.379241
456	0.0436533	0.0398389	0.0437945	0.0522378	0.0420993	0.0454192	0.0895103	0.191896	0.334066	0.405333	0.393486
457	0.0402627	0.0363071	0.0394857	0.0492308	0.03885	0.0437945	0.0898433	0.197587	0.347719	0.421084	0.40812
458	0.0364484	0.0335523	0.0364484	0.0460839	0.0362365	0.0420993	0.0914417	0.202865	0.361172	0.437161	0.422947
459	0.0336935	0.0312213	0.0335523	0.043986	0.0360952	0.0413929	0.0941724	0.209173	0.375358	0.453238	0.439912
460	0.0310094	0.0305149	0.0319983	0.0416783	0.0354595	0.0402627	0.0963036	0.216303	0.388878	0.471146	0.456553
461	0.0280426	0.0309387	0.0305149	0.0402098	0.0353888	0.039627	0.097569	0.222405	0.402531	0.488269	0.473258
462	0.0259942	0.030303	0.0301617	0.0398601	0.0344705	0.039627	0.0991675	0.228781	0.417116	0.506437	0.489705
463	0.0235925	0.0296673	0.029526	0.0392308	0.0336229	0.040404	0.100699	0.236734	0.431235	0.523756	0.507123
464	0.0218973	0.0293141	0.030303	0.0392308	0.0322102	0.040404	0.103363	0.243658	0.445821	0.539899	0.523763
465	0.0211909	0.0278307	0.03108	0.04	0.0319276	0.039627	0.106161	0.251611	0.459607	0.556107	0.540145
466	0.0200607	0.0261355	0.0304443	0.04	0.0335523	0.039627	0.108825	0.257987	0.472061	0.572185	0.553937
467	0.019425	0.0243695	0.0293141	0.04	0.0338348	0.0402627	0.111089	0.264843	0.484249	0.586498	0.567211
468	0.019425	0.0226743	0.0278307	0.04	0.0335523	0.0413929	0.112688	0.271219	0.495038	0.599699	0.579902
469	0.020202	0.0211909	0.0261355	0.04	0.0327046	0.0428763	0.112621	0.27691	0.505628	0.611856	0.592075
470	0.020202	0.0200607	0.0235925	0.04	0.0329872	0.0445715	0.113687	0.282463	0.515018	0.623162	0.603924
471	0.020202	0.019425	0.0218973	0.04	0.0337642	0.0463375	0.114885	0.287056	0.524542	0.633946	0.615773
472	0.020202	0.019425	0.0218266	0.04	0.0334816	0.0480327	0.115951	0.291513	0.533333	0.643945	0.626522
473	0.020202	0.020202	0.0218266	0.04	0.0329165	0.0495161	0.116617	0.295763	0.542857	0.653617	0.637335
474	0.020202	0.020202	0.0220385	0.04	0.0320689	0.0506463	0.118215	0.300494	0.552381	0.66414	0.646529
475	0.020202	0.020202	0.0226036	0.04	0.0309387	0.051282	0.119881	0.305019	0.561905	0.673812	0.656112
476	0.020202	0.020202	0.0236632	0.04	0.029526	0.051282	0.120746	0.308652	0.570696	0.683093	0.666537
477	0.020202	0.020202	0.0228862	0.04	0.029526	0.050505	0.122145	0.312971	0.58022	0.693876	0.675991
478	0.020979	0.020202	0.0226036	0.04	0.030303	0.050505	0.12381	0.317153	0.58961	0.705771	0.686221
479	0.020979	0.020202	0.0226743	0.04	0.030303	0.050505	0.124742	0.322638	0.599467	0.718973	0.698847
480	0.0195663	0.020202	0.0229568	0.04	0.029526	0.050505	0.126141	0.328465	0.610256	0.732828	0.713222
481	0.0184361	0.020202	0.02331	0.04	0.029526	0.049728	0.127606	0.335938	0.622311	0.748709	0.72928
482	0.0175885	0.019425	0.0235925	0.04	0.0301617	0.049728	0.129604	0.34396	0.635831	0.76629	0.746115
483	0.0170234	0.019425	0.0253585	0.04	0.0312919	0.0503637	0.132601	0.35205	0.650883	0.784393	0.764828
484	0.0167408	0.0200607	0.0278307	0.04	0.0327753	0.0514939	0.136197	0.361237	0.667399	0.803869	0.784836
485	0.0167408	0.0211909	0.0293141	0.0392308	0.0344705	0.0529773	0.139261	0.372549	0.685182	0.825436	0.805426
486	0.0170234	0.0226743	0.0304443	0.0392308	0.0362365	0.0538955	0.142857	0.383107	0.704629	0.847526	0.825758
487	0.0175885	0.0243695	0.03108	0.0398601	0.0379317	0.0556615	0.145721	0.392294	0.72381	0.869878	0.846413
488	0.0184361	0.0261355	0.03108	0.040979	0.0386381	0.0579925	0.148785	0.401001	0.74299	0.89151	0.867975
489	0.0187893	0.0278307	0.029526	0.0424476	0.0397683	0.059829	0.15298	0.41012	0.76317	0.913012	0.888047
490	0.020202	0.0293141	0.029526	0.0441259	0.0410397	0.0624425	0.157043	0.418278	0.780952	0.934253	0.908767
491	0.0208377	0.0304443	0.0301617	0.0451049	0.0421699	0.0654093	0.16044	0.427259	0.797602	0.954513	0.928127
492	0.0211909	0.030303	0.0312919	0.0467832	0.0428763	0.0683054	0.164236	0.435075	0.813053	0.971178	0.945092
493	0.0226743	0.030303	0.0327753	0.0488811	0.0445715	0.070707	0.1673	0.441519	0.82604	0.985753	0.960308
494	0.0243695	0.0301617	0.0344705	0.0511189	0.0463375	0.0738856	0.169231	0.447278	0.83643	0.997843	0.971833
495	0.0261355	0.0312919	0.0362365	0.0532168	0.0480327	0.0767817	0.171229	0.451666	0.843023	1.00457	0.979798
496	0.0278307	0.0327753	0.0371547	0.0548951	0.0487391	0.0791127	0.172295	0.454271	0.845887	1.00817	0.984136
497	0.0293141	0.0344705	0.0394151	0.0558741	0.0498693	0.0805961	0.172894	0.455711	0.844156	1.00634	0.983165
498	0.0304443	0.0362365	0.041181	0.0575524	0.0511407	0.0809493	0.172894	0.453722	0.838361	0.99902	0.97669
499	0.03108	0.0379317	0.0423112	0.059021	0.0522709	0.082362	0.172295	0.448718	0.827373	0.98621	0.964581
500	0.03108	0.0394151	0.0426644	0.0601399	0.0529773	0.082362	0.171962	0.441519	0.811588	0.965819	0.946193
501	0.030303	0.0405453	0.0420993	0.0607692	0.0546725	0.0809493	0.170696	0.431852	0.790743	0.939677	0.92107
502	0.030303	0.041181	0.0421699	0.0607692	0.0572155	0.0798191	0.168165	0.417592	0.762304	0.906934	0.888954
503	0.030303	0.041181	0.0420993	0.06	0.0589107	0.0791127	0.164169	0.401687	0.729071	0.866937	0.848355
504	0.030303	0.041181	0.0418874	0.0607692	0.0597584	0.0774175	0.158642	0.381942	0.690842	0.818378	0.801541
505	0.030303	0.041181	0.0415342	0.0607692	0.0605354	0.0757928	0.151648	0.359592	0.64662	0.765179	0.75013
506	0.030303	0.0405453	0.0418167	0.0601399	0.0596877	0.0729674	0.144123	0.335527	0.598268	0.707601	0.692826
507	0.03108	0.0394151	0.041181	0.0597902	0.0573567	0.0701419	0.134932	0.308652	0.546587	0.64499	0.631119
508	0.03108	0.0379317	0.0397683	0.0583217	0.0544606	0.0661863	0.124675	0.28116	0.492774	0.582249	0.568441
509	0.0304443	0.0370135	0.0401921	0.056014	0.051282	0.0624425	0.114086	0.253119	0.438295	0.51794	0.505504
510	0.0300911	0.0352475	0.0387087	0.0539161	0.0482446	0.0579218	0.101698	0.224736	0.384748	0.455199	0.443862
511	0.0286077	0.0336935	0.0363777	0.0507692	0.0442184	0.0541075	0.0905762	0.196216	0.333733	0.394876	0.384356
512	0.0262767	0.03108	0.0334816	0.046993	0.0397683	0.0484565	0.0799868	0.169272	0.285115	0.338279	0.327571
513	0.0233806	0.0278307	0.03108	0.0437762	0.0362365	0.0432295	0.0691975	0.143836	0.240692	0.286321	0.275835
514	0.020979	0.0243695	0.0279014	0.04	0.032634	0.0375785	0.0596735	0.120321	0.200266	0.239396	0.229409
515	0.0178004	0.0211203	0.0243695	0.0362238	0.027972	0.0323515	0.0505493	0.100507	0.164702	0.197242	0.187905
516	0.0142685	0.0185067	0.0209084	0.033007	0.0235925	0.0267005	0.0424241	0.0828877	0.132867	0.160382	0.153263
517	0.0100304	0.0152575	0.0179416	0.0292308	0.0200607	0.0221092	0.0357641	0.0679419	0.105894	0.129404	0.124514
518	0.00784064	0.012432	0.0158932	0.0260839	0.0162464	0.0175885	0.0309024	0.0564926	0.084249	0.104111	0.100621
519	0.00642791	0.0110899	0.0134915	0.023986	0.0133503	0.0144805	0.0271728	0.0466887	0.0664002	0.084243	0.0806137
520	0.00452073	0.00995973	0.0125733	0.0216783	0.0117963	0.012432	0.0237763	0.0395587	0.0517481	0.0690153	0.0658508
521	0.00317864	0.00946527	0.0118669	0.0202098	0.0110899	0.0110899	0.0206462	0.033457	0.0413585	0.0569898	0.0541958
522	0.00268418	0.00833509	0.010101	0.0198601	0.0107367	0.009324	0.0175827	0.0294806	0.0328338	0.0476439	0.0444186
523	0.00162464	0.00762873	0.00833509	0.02	0.00946527	0.00833509	0.0158511	0.0254356	0.0264402	0.0400627	0.0369077
524	0.000918273	0.00593345	0.00685173	0.02	0.00833509	0.00685173	0.014386	0.0221447	0.0213121	0.0343768	0.0302385
525	0.000706364	0.00416755	0.00593345	0.0201399	0.00762873	0.00593345	0.0127209	0.0195394	0.0185149	0.0303248	0.0249938
526	0.00113018	0.00247227	0.00416755	0.019021	0.00593345	0.00416755	0.011855	0.0174141	0.0159176	0.0266649	0.020785
527	0.000635727	0.000988909	0.00247227	0.0175524	0.00416755	0.00247227	0.0104564	0.0154259	0.0127209	0.0227437	0.0169647
528	0	-0.000141273	0.000988909	0.0158741	0.00247227	0.000988909	0.0093908	0.0130949	0.00945748	0.0192146	0.0141805
529	-0.000777	-0.000777	-0.000141273	0.0141259	0.000988909	-0.000141273	0.00879138	0.0114494	0.00739283	0.0158816	0.0122378
530	0.000776923	-7.69231e-08	-7.69231e-08	0.0132168	0.00063565	-7.69231e-08	0.009524	0.011518	0.00619362	0.0147053	0.0115254
531	0	0	-0.000777	0.010979	-0.000777	-0.000777	0.0102566	0.010421	0.00319687	0.0124832	0.0101656
532	-0.000635664	-0.000635664	-0.000635664	0.00923077	-0.00141266	-0.000635664	0.00892459	0.00843281	0.000999273	0.0103264	0.00854676
533	-0.00113007	-0.00113007	-0.00113007	0.00811189	-0.00113007	-0.00113007	0.00785897	0.00733586	-0.000132755	0.00921529	0.00764022
534	-0.00148322	-0.00148322	-0.00148322	0.00776224	-0.00148322	-0.00148322	0.00705975	0.0072673	-0.00153124	0.0078428	0.00686324
535	-0.0016951	-0.0016951	-0.0016951	0.00832168	-0.0016951	-0.0016951	0.00652694	0.00671883	-0.00233038	0.00705852	0.00647483
536	-0.00176573	-0.00176573	-0.00176573	0.00825175	-0.00176573	-0.00176573	0.00626053	0.00644459	-0.00239695	0.00699316	0.00517986
537	-0.0016951	-0.0016951	-0.0016951	0.00832168	-0.0016951	-0.0016951	0.00699315	0.00719874	-0.00159776	0.00777744	0.00382015
538	-0.00148322	-0.00148322	-0.00148322	0.00853147	-0.00148322	-0.00148322	0.00725955	0.00747298	-0.00139804	0.00797351	0.00252518
539	-0.00113007	-0.00113007	-0.00113007	0.00811189	-0.00113007	-0.00113007	0.00719295	0.00665027	-0.00106517	0.00830029	0.00142446
540	-0.000635664	-0.000635664	-0.000635664	0.0086014	-0.000635664	-0.000635664	0.00692655	0.00713018	-0.000599161	0.00875779	0.000647483
541	0	0	0	0.0106294	0	0	0.00659354	0.00740442	0	0.009346	0.000323741
542	0.000776923	0.000776923	0.000776923	0.0125175	0.000776923	0.000776923	0.00632713	0.0076101	0.000732308	0.0100649	0.000582734
543	0	0	0	0.0125874	0	0	0.0046621	0.00623891	0	0.009346	0
544	0	0	0	0.0131469	0	0	0.00233105	0.00404501	0	0.009346	-0.000712231
545	0.000776923	0	0	0.0134266	0	0	0.00093242	0.00267382	0	0.0100649	0
546	0	0	0	0.0126573	0	0	-0.000133203	0.00150831	0	0.0100649	0
547	0.000141259	0	0	0.0131469	0	0.000776923	-0.000732615	0.000685594	0	0.00947671	0
548	-0.00113007	0	0	0.0132168	0	0	-0.000732615	0.000342797	0	0.00843101	0
549	-0.00134196	0	0	0.0128671	0	-0.000635664	0	0.000617035	0	0.00705852	0
550	-0.00282517	0	0	0.0120979	0	-0.000353147	0	0	0	0.00548996	0
551	-0.00388462	0	0	0.0109091	0	-0.000706294	0	-0.000754154	0	0.00385604	0
552	-0.00452028	0	0	0.010979	0	-0.00233077	0	0	0	0.00228748	0
553	-0.00473217	0	0	0.0116783	0.000776923	-0.00275455	0	0	0	0.000914993	0
554	-0.00452028	0	0	0.0114685	0	-0.00430839	0	0	0	-0.000130713	0
555	-0.00388462	0	0	0.0111189	-0.000635664	-0.0052972	0	0	0	-0.000718923	0
556	-0.00282517	0	0	0.0106294	-0.00113007	-0.00572098	0	0	0	-0.000718923	0
557	-0.00134196	0	0	0.01	-0.00148322	-0.00557972	0	0	0	0	0
558	-0.00113007	0	0	0.00923077	-0.0016951	-0.00487343	0	0	0	-0.000718923	0
559	0.000141259	0	0	0.01	-0.00176573	-0.0036021	0	-0.000754154	0	-0.000718923	0
560	0	0	0	0.01	-0.0016951	-0.00346084	0	0	0	0.00058821	0
561	0.000776923	0	0	0.00923077	-0.00148322	-0.00211888	0	0.000617035	0	0.00163392	0
562	0	0	0	0.01	-0.00113007	-0.000353147	0	0.00109695	0	0.00169927	0
563	0	0	0	0.0106294	-0.000635664	0.000141259	0	0.00143975	0	0.00294105	0
564	0	0	0	0.0111189	0	0	0	0.00164543	0	0.00379069	0
565	0	0	0	0.0114685	0.000776923	0.000776923	0	0.00171399	0	0.00424818	0
566	0	0	0	0.0116783	0	0	0	0.00164543	0	0.00431354	0
567	0	0	0	0.0117483	0	0	0	0.00143975	0	0.00398676	0
568	0	0	0	0.0116783	0	0	0	0.000342797	0	0.00326783	0
569	0	0	0	0.0114685	0	0	0	-0.000137119	0	0.00215677	0
570	0	0	0	0.0111189	0	0	0	0.000617035	0	0.000653566	0
571	0.000776923	0	0	0.0106294	0	0	0	0.000959832	0	0.000326783	0
572	0.000776923	0	0	0.01	0	0.000776923	0	0.0025367	0	0.00058821	0
573	0.000141259	0	0	0.00923077	0	0.000776923	0	0.00308517	0	0	0
574	-0.00176573	0	0	0.01	0	0.000141259	0	0.00335941	0	-0.000718923	0
575	-0.00247203	0	0	0.01	0	-0.000988811	0	0.00335941	0	0	0
576	-0.00353147	0	0	0.01	0	-0.00247203	0	0.00308517	0	0	0
577	-0.00557972	0	0	0.01	0	-0.00416713	0	0.0025367	0	-0.000718923	0
578	-0.00692168	0	0	0.01	0	-0.00593287	0	0.00171399	0	-0.000718923	0
579	-0.00755734	0	0	0.01	0	-0.00762797	0	0.000617035	0	0.00058821	0
580	-0.00748671	0	0	0.01	0	-0.00988811	0	-0.000754154	0	0.000914993	0
581	-0.00670979	0	0	0.01	0	-0.0110182	0	-0.000754154	0	0.00169927	0
582	-0.00522657	0	0	0.01	0	-0.0102413	0	0	0	0.00352926	0
583	-0.00226014	0	0	0.0107692	0	-0.00911119	0	0	0	0.00483639	0
584	-0.00105944	0	0	0.0107692	0	-0.00748671	0	0	0.000732308	0.00562067	0
585	-0.000847552	0	0	0.00937063	0	-0.00692168	0	0	0.000732308	0.0058821	0
586	-0.0024014	0	0	0.00902098	0.000776923	-0.00663916	0	0	0.000133147	0.00562067	0
587	-0.00247203	0	0	0.00818182	0.000776923	-0.00663916	0	0	-0.00166434	0.00483639	0
588	-0.00353147	0	0	0.00699301	0.000141259	-0.00692168	0	0	-0.00233007	0.00352926	0
589	-0.00494406	0	0	0.00482517	-0.000988811	-0.00748671	0	0	-0.00406098	0.00098035	0
590	-0.00437902	0	0	0.00335664	-0.00324895	-0.00911119	0	0	-0.00452699	0.00019607	0
591	-0.00416713	0	0	0.00335664	-0.00416713	-0.0102413	0	0	-0.00519273	0.00117642	0
592	-0.00494406	0	0	0.00328671	-0.00607413	-0.0102413	0	0	-0.00592503	0.000914993	0
593	-0.00423776	0	0	0.00328671	-0.0064979	-0.00911119	0	0	-0.00659077	0.00169927	0
594	-0.0036021	0	0	0.0034965	-0.00776923	-0.00748671	0	0	-0.00705678	0.00294105	0
595	-0.0028958	0	0	0.00405594	-0.00819301	-0.00692168	0	0	-0.00718993	0.00320248	0
596	-0.00367273	0	0	0.00342657	-0.00776923	-0.00663916	0	0	-0.00685706	0.00320248	0
597	-0.00515594	0	0	0.00237762	-0.0064979	-0.00663916	0	0	-0.0075228	0.00294105	0
598	-0.00734545	0	0	0.00258741	-0.00437902	-0.00692168	0	0	-0.00845483	0.0024182	0
599	-0.00854615	0	0	0.00174825	-0.00310769	-0.00748671	0	0	-0.00965315	0.00163392	0
600	-0.00939371	0	0	0.000629371	-0.00204825	-0.00833427	0	0	-0.00952	0.00058821	0

## Sheet: 1D
	Absorbance of rsGCaMP1.1 at increasing Free Ca2+, Log [Free Ca2+] N1													Absorbance of rsGCaMP1.1 at increasing Free Ca2+, Log [Free Ca2+] N2													Absorbance of rsGCaMP1.1 at increasing Free Ca2+, Log [Free Ca2+] N3
Wavelength nm.	0	1.23045	1.57978	1.81291	2	2.17609	2.35218	2.54531	2.7796	3.13033	4.59107		Wavelength nm.	0	1.23045	1.57978	1.81291	2	2.17609	2.35218	2.54531	2.7796	3.13033	4.59107		Wavelength nm.	0	1.23045	1.57978	1.81291	2	2.17609	2.35218	2.54531	2.7796	3.13033	4.59107
250	0.668675	0.485294	0.521429	0.503546	0.506667	0.5625	0.432432	0.554913	0.523529	0.476471	0.449102		250	0.404762	0.454545	0.376	0.56	0.52	0.496732	0.496855	0.487952	0.488235	0.488506	0.485549		250	0.335821	0.308271	0.359155	0.385135	0.405229	0.344371	0.360759	0.231293	0.22973	0.19863	0.158621
251	0.668675	0.492647	0.528571	0.510638	0.52	0.575	0.439189	0.566474	0.529412	0.488235	0.461078		251	0.404762	0.462121	0.384	0.573333	0.533333	0.509804	0.503145	0.5	0.505882	0.5	0.49711		251	0.350746	0.323308	0.366197	0.405405	0.418301	0.364238	0.379747	0.258503	0.25	0.219178	0.17931
252	0.680723	0.507353	0.542857	0.531915	0.546667	0.5875	0.459459	0.583815	0.547059	0.505882	0.48503		252	0.428571	0.484848	0.408	0.586667	0.546667	0.529412	0.522013	0.524096	0.523529	0.517241	0.514451		252	0.373134	0.338346	0.394366	0.425676	0.437908	0.390728	0.405063	0.285714	0.277027	0.246575	0.206897
253	0.692771	0.522059	0.557143	0.546099	0.56	0.6	0.47973	0.595376	0.558824	0.517647	0.502994		253	0.444444	0.5	0.432	0.6	0.566667	0.542484	0.534591	0.536145	0.541176	0.534483	0.531792		253	0.395522	0.368421	0.415493	0.445946	0.457516	0.410596	0.424051	0.306122	0.297297	0.273973	0.241379
254	0.704819	0.536765	0.571429	0.560284	0.573333	0.6125	0.493243	0.606936	0.570588	0.529412	0.508982		254	0.460317	0.515152	0.44	0.613333	0.573333	0.555556	0.54717	0.548193	0.552941	0.54023	0.537572		254	0.402985	0.37594	0.429577	0.459459	0.477124	0.423841	0.43038	0.319728	0.310811	0.287671	0.255172
255	0.710843	0.558824	0.585714	0.574468	0.586667	0.625	0.506757	0.618497	0.576471	0.541176	0.520958		255	0.47619	0.530303	0.464	0.626667	0.593333	0.568627	0.559748	0.560241	0.558824	0.551724	0.549133		255	0.41791	0.398496	0.450704	0.472973	0.490196	0.443709	0.443038	0.340136	0.331081	0.308219	0.268966
256	0.728916	0.573529	0.6	0.602837	0.606667	0.64375	0.527027	0.630058	0.588235	0.558824	0.532934		256	0.507937	0.560606	0.488	0.646667	0.613333	0.588235	0.578616	0.572289	0.576471	0.568966	0.566474		256	0.455224	0.428571	0.478873	0.506757	0.522876	0.470199	0.474684	0.367347	0.358108	0.335616	0.296552
257	0.759036	0.617647	0.642857	0.631206	0.64	0.675	0.560811	0.65896	0.623529	0.588235	0.568862		257	0.555556	0.598485	0.536	0.686667	0.653333	0.627451	0.610063	0.608434	0.605882	0.597701	0.595376		257	0.5	0.481203	0.521127	0.547297	0.562092	0.516556	0.512658	0.408163	0.398649	0.376712	0.344828
258	0.783133	0.654412	0.685714	0.673759	0.68	0.7125	0.601351	0.693642	0.652941	0.623529	0.598802		258	0.595238	0.643939	0.584	0.72	0.686667	0.666667	0.647799	0.638554	0.635294	0.626437	0.630058		258	0.544776	0.526316	0.570423	0.587838	0.601307	0.556291	0.550633	0.455782	0.445946	0.424658	0.386207
259	0.807229	0.676471	0.707143	0.695035	0.7	0.73125	0.621622	0.710983	0.670588	0.641176	0.622754		259	0.619048	0.666667	0.608	0.74	0.706667	0.686275	0.666667	0.656627	0.658824	0.649425	0.647399		259	0.574627	0.556391	0.591549	0.621622	0.627451	0.582781	0.575949	0.482993	0.472973	0.452055	0.413793
260	0.819277	0.691176	0.721429	0.70922	0.713333	0.74375	0.635135	0.716763	0.682353	0.652941	0.634731		260	0.634921	0.674242	0.624	0.753333	0.72	0.69281	0.679245	0.668675	0.670588	0.66092	0.65896		260	0.58209	0.56391	0.605634	0.635135	0.640523	0.596026	0.588608	0.489796	0.486486	0.465753	0.427586
261	0.825301	0.698529	0.728571	0.723404	0.72	0.75	0.648649	0.728324	0.694118	0.664706	0.646707		261	0.650794	0.689394	0.632	0.766667	0.733333	0.705882	0.691824	0.680723	0.682353	0.672414	0.67052		261	0.604478	0.578947	0.626761	0.641892	0.653595	0.609272	0.607595	0.517007	0.506757	0.486301	0.448276
262	0.837349	0.720588	0.75	0.737589	0.74	0.76875	0.675676	0.745665	0.711765	0.682353	0.664671		262	0.666667	0.704545	0.664	0.78	0.753333	0.72549	0.704403	0.698795	0.694118	0.689655	0.687861		262	0.626866	0.601504	0.647887	0.668919	0.673203	0.629139	0.626582	0.537415	0.527027	0.513699	0.475862
263	0.855422	0.75	0.778571	0.765957	0.76	0.79375	0.702703	0.768786	0.735294	0.705882	0.694611		263	0.698413	0.742424	0.696	0.806667	0.773333	0.751634	0.735849	0.722892	0.723529	0.712644	0.710983		263	0.664179	0.639098	0.676056	0.702703	0.705882	0.662252	0.658228	0.571429	0.560811	0.554795	0.517241
264	0.891566	0.794118	0.821429	0.808511	0.806667	0.83125	0.743243	0.803468	0.770588	0.747059	0.736527		264	0.753968	0.787879	0.744	0.846667	0.82	0.797386	0.779874	0.76506	0.758824	0.752874	0.751445		264	0.716418	0.699248	0.732394	0.75	0.75817	0.715232	0.708861	0.632653	0.621622	0.60274	0.57931
265	0.915663	0.838235	0.857143	0.851064	0.846667	0.8625	0.783784	0.83815	0.805882	0.776471	0.766467		265	0.801587	0.825758	0.792	0.873333	0.853333	0.830065	0.811321	0.801205	0.794118	0.787356	0.786127		265	0.768657	0.75188	0.78169	0.797297	0.797386	0.761589	0.753165	0.680272	0.675676	0.657534	0.634483
266	0.927711	0.852941	0.871429	0.87234	0.86	0.88125	0.804054	0.849711	0.823529	0.8	0.790419		266	0.825397	0.848485	0.816	0.893333	0.873333	0.849673	0.830189	0.813253	0.811765	0.804598	0.803468		266	0.798507	0.781955	0.802817	0.817568	0.816993	0.788079	0.772152	0.707483	0.702703	0.684932	0.662069
267	0.939759	0.875	0.892857	0.886525	0.88	0.9	0.831081	0.872832	0.841176	0.817647	0.808383		267	0.857143	0.871212	0.848	0.913333	0.893333	0.869281	0.849057	0.837349	0.829412	0.827586	0.82659		267	0.835821	0.81203	0.838028	0.851351	0.849673	0.81457	0.803797	0.741497	0.736486	0.726027	0.703448
268	0.963855	0.904412	0.921429	0.914894	0.913333	0.925	0.864865	0.895954	0.870588	0.852941	0.844311		268	0.888889	0.901515	0.88	0.94	0.92	0.901961	0.880503	0.86747	0.864706	0.856322	0.855491		268	0.873134	0.857143	0.866197	0.885135	0.888889	0.854305	0.841772	0.782313	0.777027	0.773973	0.744828
269	0.975904	0.919118	0.935714	0.93617	0.92	0.9375	0.885135	0.913295	0.894118	0.870588	0.868263		269	0.896825	0.916667	0.896	0.953333	0.94	0.915033	0.893082	0.891566	0.882353	0.87931	0.878613		269	0.880597	0.864662	0.880282	0.898649	0.901961	0.86755	0.860759	0.802721	0.804054	0.794521	0.772414
270	0.975904	0.919118	0.935714	0.929078	0.92	0.9375	0.891892	0.919075	0.905882	0.882353	0.88024		270	0.896825	0.916667	0.896	0.946667	0.933333	0.921569	0.90566	0.89759	0.894118	0.890805	0.890173		270	0.880597	0.87218	0.880282	0.898649	0.895425	0.874172	0.867089	0.823129	0.817568	0.815068	0.793103
271	0.96988	0.926471	0.942857	0.943262	0.933333	0.94375	0.905405	0.936416	0.923529	0.905882	0.898204		271	0.912698	0.931818	0.912	0.953333	0.946667	0.928105	0.918239	0.915663	0.911765	0.908046	0.913295		271	0.895522	0.887218	0.894366	0.912162	0.908497	0.89404	0.892405	0.857143	0.851351	0.849315	0.827586
272	0.975904	0.941176	0.957143	0.957447	0.946667	0.9625	0.932432	0.953757	0.947059	0.929412	0.934132		272	0.936508	0.94697	0.936	0.966667	0.96	0.954248	0.943396	0.939759	0.941176	0.936782	0.936416		272	0.925373	0.917293	0.922535	0.932432	0.934641	0.92053	0.911392	0.891156	0.891892	0.890411	0.875862
273	0.975904	0.955882	0.964286	0.964539	0.96	0.96875	0.952703	0.965318	0.964706	0.952941	0.952096		273	0.952381	0.962121	0.944	0.973333	0.973333	0.960784	0.955975	0.957831	0.958824	0.954023	0.959538		273	0.947761	0.93985	0.943662	0.952703	0.954248	0.940397	0.936709	0.931973	0.925676	0.931507	0.917241
274	0.987952	0.977941	0.985714	0.985816	0.98	0.98125	0.972973	0.982659	0.982353	0.976471	0.976048		274	0.97619	0.977273	0.968	0.986667	0.986667	0.986928	0.981132	0.981928	0.982353	0.977011	0.982659		274	0.977612	0.969925	0.978873	0.97973	0.980392	0.97351	0.974684	0.972789	0.966216	0.972603	0.965517
275	1	1	1	1	1	1	1	1	1	1	1		275	1	1	1	1	1	1	1	1	1	1	1		275	1	1	1	1	1	1	1	1	1	1	1
276	1.00602	1.00735	1.01429	1.01418	1.00667	1.0125	1.01351	1.01156	1.01177	1.01176	1.01198		276	1.01587	1.01515	1.016	1.01333	1.01333	1.01307	1.01258	1.00602	1.01177	1.00575	1.01156		276	1.02239	1.02256	1.02113	1.02027	1.01307	1.01325	1.01266	1.02041	1.02027	1.02055	1.02069
277	1.01205	1.02206	1.02857	1.02837	1.01333	1.0125	1.02027	1.01734	1.01765	1.01765	1.01796		277	1.03175	1.02273	1.032	1.02	1.02	1.01961	1.01887	1.01205	1.01765	1.01149	1.01734		277	1.02985	1.03759	1.02817	1.02703	1.02614	1.03311	1.01899	1.03401	1.03378	1.03425	1.02759
278	1.01807	1.02941	1.02857	1.02837	1.02	1.01875	1.02703	1.01734	1.02353	1.01765	1.02994		278	1.03175	1.0303	1.04	1.02	1.02667	1.02614	1.02516	1.01807	1.02941	1.02299	1.0289		278	1.03731	1.03759	1.03521	1.02703	1.02614	1.03311	1.02532	1.04082	1.04054	1.0411	1.04138
279	1.00602	1.02206	1.02143	1.02128	1.01333	1.0125	1.02027	1.01734	1.02353	1.01765	1.02994		279	1.02381	1.02273	1.032	1.01333	1.02	1.01961	1.01887	1.01807	1.02353	1.02299	1.02312		279	1.03731	1.03759	1.02817	1.02703	1.02614	1.03311	1.02532	1.04762	1.04054	1.04795	1.04828
280	0.993976	1.00735	1.01429	1.01418	1.00667	1	1.02027	1.00578	1.01765	1.01176	1.02395		280	1.01587	1.01515	1.016	1.00667	1.01333	1.01307	1.01258	1.01205	1.02353	1.01724	1.01734		280	1.02985	1.03008	1.02113	1.02703	1.01961	1.02649	1.02532	1.04082	1.04054	1.04795	1.04828
281	0.975904	0.992647	1	1	0.986667	0.9875	1	0.99422	1.00588	0.994118	1.00599		281	1	1	1	0.986667	0.993333	1	1	1	1.00588	1.00575	1.00578		281	1.01493	1.00752	1.01408	1.00676	1.00654	1.01325	1.01266	1.02721	1.02703	1.03425	1.02759
282	0.951807	0.970588	0.971429	0.971631	0.96	0.9625	0.97973	0.971098	0.976471	0.976471	0.982036		282	0.968254	0.969697	0.968	0.966667	0.973333	0.973856	0.974843	0.975904	0.982353	0.982759	0.982659		282	0.985075	0.984962	0.978873	0.97973	0.973856	0.986755	0.981013	1.0068	1	1.00685	1.0069
283	0.927711	0.941176	0.942857	0.943262	0.94	0.94375	0.959459	0.947977	0.958824	0.952941	0.958084		283	0.944444	0.94697	0.944	0.94	0.946667	0.947712	0.955975	0.957831	0.958824	0.95977	0.959538		283	0.947761	0.954887	0.950704	0.945946	0.947712	0.953642	0.955696	0.972789	0.966216	0.972603	0.972414
284	0.891566	0.904412	0.907143	0.907801	0.9	0.90625	0.918919	0.924855	0.929412	0.929412	0.928144		284	0.896825	0.901515	0.904	0.906667	0.913333	0.908497	0.924528	0.927711	0.929412	0.925287	0.930636		284	0.902985	0.917293	0.915493	0.912162	0.908497	0.92053	0.917722	0.945578	0.939189	0.945205	0.944828
285	0.855422	0.860294	0.864286	0.87234	0.866667	0.86875	0.885135	0.884393	0.894118	0.894118	0.898204		285	0.857143	0.856061	0.856	0.866667	0.873333	0.869281	0.886792	0.885542	0.894118	0.896552	0.895954		285	0.873134	0.879699	0.873239	0.878378	0.875817	0.887417	0.886076	0.904762	0.905405	0.910959	0.910345
286	0.813253	0.816176	0.821429	0.822695	0.82	0.825	0.837838	0.843931	0.847059	0.841176	0.850299		286	0.809524	0.810606	0.8	0.82	0.826667	0.830065	0.842767	0.843373	0.852941	0.856322	0.849711		286	0.820896	0.827068	0.823944	0.824324	0.823529	0.834437	0.835443	0.857143	0.851351	0.856164	0.855172
287	0.759036	0.764706	0.771429	0.765957	0.76	0.775	0.783784	0.791908	0.794118	0.788235	0.790419		287	0.746032	0.75	0.744	0.766667	0.766667	0.771242	0.779874	0.789157	0.8	0.798851	0.797688		287	0.753731	0.759398	0.760563	0.763514	0.764706	0.774834	0.772152	0.789116	0.783784	0.794521	0.786207
288	0.692771	0.683824	0.7	0.695035	0.693333	0.70625	0.709459	0.722543	0.723529	0.723529	0.718563		288	0.666667	0.674242	0.664	0.693333	0.7	0.699346	0.710692	0.722892	0.729412	0.729885	0.722543		288	0.671642	0.669173	0.683099	0.682432	0.686275	0.688742	0.696203	0.70068	0.702703	0.705479	0.696552
289	0.614458	0.602941	0.614286	0.609929	0.613333	0.63125	0.621622	0.647399	0.647059	0.647059	0.640719		289	0.563492	0.590909	0.568	0.613333	0.62	0.614379	0.63522	0.644578	0.652941	0.649425	0.647399		289	0.574627	0.571429	0.591549	0.601351	0.601307	0.602649	0.613924	0.612245	0.608108	0.609589	0.6
290	0.548193	0.522059	0.535714	0.531915	0.546667	0.5625	0.554054	0.589595	0.588235	0.582353	0.57485		290	0.47619	0.507576	0.488	0.54	0.546667	0.54902	0.572327	0.584337	0.588235	0.591954	0.583815		290	0.485075	0.481203	0.5	0.52027	0.522876	0.523179	0.544304	0.537415	0.527027	0.534247	0.524138
291	0.493976	0.448529	0.464286	0.475177	0.486667	0.50625	0.5	0.543353	0.541176	0.529412	0.526946		291	0.404762	0.439394	0.416	0.486667	0.493333	0.496732	0.515723	0.536145	0.541176	0.54023	0.537572		291	0.402985	0.406015	0.43662	0.445946	0.464052	0.470199	0.487342	0.47619	0.472973	0.472603	0.468966
292	0.445783	0.397059	0.414286	0.425532	0.44	0.46875	0.452703	0.49711	0.488235	0.488235	0.479042		292	0.349206	0.378788	0.36	0.433333	0.446667	0.45098	0.471698	0.493976	0.494118	0.494253	0.491329		292	0.335821	0.345865	0.380282	0.398649	0.405229	0.417219	0.436709	0.421769	0.418919	0.417808	0.406897
293	0.391566	0.345588	0.364286	0.368794	0.38	0.4125	0.398649	0.445087	0.441176	0.429412	0.42515		293	0.293651	0.325758	0.296	0.38	0.393333	0.398693	0.421384	0.433735	0.441176	0.442529	0.433526		293	0.276119	0.285714	0.316901	0.344595	0.352941	0.357616	0.373418	0.360544	0.351351	0.349315	0.337931
294	0.355422	0.301471	0.328571	0.326241	0.34	0.36875	0.344595	0.398844	0.394118	0.382353	0.371257		294	0.246032	0.280303	0.248	0.34	0.346667	0.352941	0.371069	0.391566	0.394118	0.396552	0.387283		294	0.223881	0.233083	0.267606	0.297297	0.30719	0.317881	0.329114	0.29932	0.297297	0.294521	0.275862
295	0.319277	0.264706	0.285714	0.29078	0.3	0.33125	0.297297	0.352601	0.347059	0.335294	0.329341		295	0.206349	0.234848	0.208	0.3	0.306667	0.30719	0.333333	0.349398	0.347059	0.350575	0.34104		295	0.179104	0.195489	0.225352	0.25	0.261438	0.264901	0.278481	0.244898	0.243243	0.239726	0.227586
296	0.289157	0.227941	0.25	0.248227	0.266667	0.3	0.263514	0.317919	0.311765	0.3	0.287425		296	0.166667	0.204545	0.168	0.266667	0.266667	0.27451	0.295597	0.307229	0.311765	0.310345	0.300578		296	0.149254	0.157895	0.190141	0.209459	0.228758	0.225166	0.240506	0.204082	0.195946	0.19863	0.17931
297	0.26506	0.198529	0.221429	0.219858	0.24	0.26875	0.22973	0.283237	0.276471	0.264706	0.251497		297	0.134921	0.181818	0.144	0.24	0.24	0.24183	0.264151	0.277108	0.276471	0.275862	0.265896		297	0.11194	0.12782	0.169014	0.189189	0.202614	0.198675	0.208861	0.176871	0.162162	0.157534	0.144828
298	0.246988	0.183824	0.207143	0.198582	0.213333	0.24375	0.209459	0.260116	0.252941	0.241176	0.221557		298	0.111111	0.151515	0.12	0.22	0.22	0.215686	0.238994	0.253012	0.247059	0.252874	0.242775		298	0.097015	0.105263	0.140845	0.162162	0.183007	0.172185	0.189873	0.142857	0.135135	0.130137	0.110345
299	0.228916	0.161765	0.185714	0.177305	0.2	0.225	0.182432	0.242775	0.223529	0.217647	0.203593		299	0.095238	0.136364	0.096	0.2	0.2	0.196078	0.220126	0.228916	0.223529	0.229885	0.219653		299	0.074627	0.0827068	0.119718	0.141892	0.156863	0.145695	0.164557	0.115646	0.108108	0.10274	0.082759
300	0.210843	0.139706	0.164286	0.163121	0.18	0.20625	0.162162	0.219653	0.2	0.194118	0.179641		300	0.079365	0.113636	0.08	0.18	0.18	0.176471	0.194969	0.204819	0.205882	0.206897	0.196532		300	0.059701	0.0676692	0.0985915	0.128378	0.143791	0.125828	0.139241	0.088435	0.087838	0.0753425	0.055172
301	0.192771	0.132353	0.15	0.148936	0.16	0.19375	0.141892	0.196532	0.182353	0.176471	0.155689		301	0.063492	0.106061	0.064	0.166667	0.166667	0.163399	0.18239	0.186747	0.188235	0.189655	0.179191		301	0.044776	0.0526316	0.084507	0.108108	0.124183	0.112583	0.120253	0.07483	0.067568	0.0616438	0.041379
302	0.180723	0.117647	0.135714	0.134752	0.146667	0.175	0.121622	0.184971	0.164706	0.158824	0.143713		302	0.047619	0.0909091	0.048	0.16	0.153333	0.143791	0.163522	0.168675	0.176471	0.172414	0.16185		302	0.029851	0.037594	0.0774648	0.0945946	0.111111	0.0927152	0.107595	0.061224	0.040541	0.0342466	0.02069
303	0.174699	0.110294	0.128571	0.12766	0.14	0.16875	0.114865	0.17341	0.158824	0.147059	0.131737		303	0.039683	0.0833333	0.048	0.146667	0.146667	0.137255	0.150943	0.162651	0.164706	0.16092	0.150289		303	0.014925	0.0225564	0.0633803	0.0810811	0.0915033	0.0794702	0.088608	0.040816	0.033784	0.0205479	0.006897
304	0.168675	0.0955882	0.121429	0.113475	0.126667	0.15625	0.101351	0.16185	0.147059	0.135294	0.11976		304	0.031746	0.0681818	0.032	0.133333	0.133333	0.124183	0.138365	0.144578	0.152941	0.149425	0.138728		304	0	0.0075188	0.0492958	0.0675676	0.0849673	0.0662252	0.082278	0.027211	0.02027	0.0136986	-0.0069
305	0.156627	0.0882353	0.107143	0.106383	0.12	0.15	0.094595	0.150289	0.141176	0.129412	0.113772		305	0.015873	0.0681818	0.024	0.126667	0.12	0.117647	0.132075	0.138554	0.141176	0.137931	0.127168		305	-0.00746	0.0075188	0.0422535	0.0675676	0.0784314	0.0596026	0.075949	0.020408	0.013514	0	-0.01379
306	0.150602	0.0882353	0.107143	0.0992908	0.113333	0.14375	0.087838	0.144509	0.129412	0.117647	0.095808		306	0.063492	0.0984848	0.088	0.14	0.14	0.143791	0.125786	0.13253	0.135294	0.132184	0.121387		306	0.029851	0.0300752	0.0633803	0.0810811	0.0915033	0.0794702	0.088608	0.047619	0.033784	0.0273973	0.006897
307	0.150602	0.0882353	0.1	0.0992908	0.113333	0.1375	0.087838	0.138728	0.123529	0.111765	0.08982		307	0.079365	0.106061	0.096	0.14	0.14	0.143791	0.125786	0.13253	0.129412	0.126437	0.115607		307	0.029851	0.0225564	0.056338	0.0810811	0.0980392	0.0728477	0.082278	0.040816	0.027027	0.0205479	0.006897
308	0.144578	0.0808824	0.1	0.0992908	0.106667	0.1375	0.081081	0.138728	0.117647	0.105882	0.08982		308	0.071429	0.106061	0.088	0.14	0.14	0.137255	0.119497	0.126506	0.129412	0.12069	0.109827		308	0.022388	0.0225564	0.056338	0.0810811	0.0915033	0.0728477	0.075949	0.034014	0.027027	0.0205479	0.006897
309	0.138554	0.0808824	0.0928571	0.0921986	0.1	0.13125	0.074324	0.132948	0.117647	0.1	0.08982		309	0.071429	0.0984848	0.08	0.126667	0.126667	0.130719	0.113208	0.126506	0.117647	0.12069	0.109827		309	0.022388	0.0150376	0.056338	0.0810811	0.0849673	0.0662252	0.075949	0.034014	0.02027	0.0205479	0
310	0.13253	0.0735294	0.0928571	0.0851064	0.0933333	0.11875	0.074324	0.121387	0.111765	0.0941176	0.083832		310	0.063492	0.0909091	0.08	0.126667	0.126667	0.130719	0.106918	0.114458	0.117647	0.114943	0.104046		310	0.014925	0.0225564	0.0492958	0.0743243	0.0784314	0.0662252	0.06962	0.034014	0.02027	0.0136986	0
311	0.126506	0.0661765	0.0857143	0.0851064	0.0933333	0.125	0.067568	0.127168	0.111765	0.0941176	0.077844		311	0.063492	0.0909091	0.08	0.12	0.12	0.124183	0.106918	0.114458	0.111765	0.114943	0.098266		311	0.014925	0.0225564	0.0492958	0.0675676	0.0784314	0.0662252	0.06962	0.034014	0.02027	0.0136986	-0.0069
312	0.126506	0.0735294	0.0857143	0.0851064	0.0866667	0.11875	0.067568	0.121387	0.105882	0.0941176	0.077844		312	0.063492	0.0833333	0.072	0.12	0.126667	0.124183	0.106918	0.114458	0.111765	0.109195	0.098266		312	0.014925	0.0225564	0.0492958	0.0675676	0.0784314	0.0662252	0.06962	0.034014	0.02027	0.0136986	0
313	0.126506	0.0661765	0.0857143	0.0851064	0.0866667	0.1125	0.060811	0.115607	0.1	0.0882353	0.071856		313	0.055556	0.0833333	0.064	0.113333	0.12	0.117647	0.106918	0.108434	0.111765	0.109195	0.098266		313	0.022388	0.0225564	0.056338	0.0675676	0.0784314	0.0662252	0.06962	0.034014	0.02027	0.00684931	0
314	0.126506	0.0661765	0.0857143	0.0851064	0.0866667	0.1125	0.067568	0.115607	0.105882	0.0941176	0.071856		314	0.063492	0.0909091	0.072	0.12	0.126667	0.117647	0.106918	0.108434	0.105882	0.109195	0.098266		314	0.014925	0.0225564	0.056338	0.0675676	0.0784314	0.0529801	0.063291	0.034014	0.02027	0.00684931	0
315	0.126506	0.0661765	0.0857143	0.0851064	0.0866667	0.11875	0.067568	0.115607	0.105882	0.0941176	0.071856		315	0.063492	0.0909091	0.072	0.12	0.12	0.124183	0.100629	0.108434	0.105882	0.103448	0.092486		315	0.014925	0.0225564	0.056338	0.0743243	0.0784314	0.0529801	0.063291	0.034014	0.02027	0.00684931	0
316	0.126506	0.0661765	0.0785714	0.0851064	0.0866667	0.1125	0.067568	0.109827	0.1	0.0882353	0.065868		316	0.063492	0.0909091	0.072	0.113333	0.12	0.117647	0.100629	0.10241	0.105882	0.0977011	0.086705		316	0.022388	0.0225564	0.056338	0.0743243	0.0718954	0.0529801	0.063291	0.027211	0.013514	0.00684931	-0.0069
317	0.126506	0.0661765	0.0785714	0.0851064	0.0866667	0.1125	0.060811	0.109827	0.094118	0.0823529	0.071856		317	0.063492	0.0833333	0.08	0.12	0.12	0.117647	0.100629	0.10241	0.1	0.0977011	0.092486		317	0.022388	0.0225564	0.056338	0.0675676	0.0784314	0.0596026	0.056962	0.034014	0.013514	0.00684931	-0.0069
318	0.120482	0.0661765	0.0785714	0.0780142	0.08	0.10625	0.067568	0.104046	0.088235	0.0823529	0.065868		318	0.063492	0.0833333	0.072	0.113333	0.113333	0.117647	0.09434	0.10241	0.1	0.091954	0.080925		318	0.022388	0.0225564	0.0492958	0.0675676	0.0718954	0.0596026	0.056962	0.027211	0.02027	0.00684931	-0.0069
319	0.126506	0.0661765	0.0785714	0.0851064	0.08	0.10625	0.060811	0.104046	0.094118	0.0764706	0.05988		319	0.063492	0.0909091	0.072	0.113333	0.12	0.117647	0.09434	0.096386	0.1	0.091954	0.080925		319	0.022388	0.0300752	0.056338	0.0743243	0.0784314	0.0529801	0.056962	0.020408	0.013514	0	-0.01379
320	0.126506	0.0735294	0.0928571	0.0851064	0.0866667	0.1125	0.060811	0.109827	0.094118	0.0823529	0.05988		320	0.063492	0.0909091	0.088	0.12	0.126667	0.117647	0.100629	0.10241	0.1	0.091954	0.080925		320	0.022388	0.0300752	0.056338	0.0675676	0.0718954	0.0596026	0.056962	0.020408	0.006757	0	-0.01379
321	0.126506	0.0808824	0.0928571	0.0921986	0.0866667	0.1125	0.060811	0.109827	0.088235	0.0823529	0.05988		321	0.071429	0.0909091	0.088	0.12	0.126667	0.117647	0.09434	0.10241	0.1	0.091954	0.086705		321	0.022388	0.0300752	0.056338	0.0743243	0.0718954	0.0596026	0.056962	0.020408	0.006757	0	-0.01379
322	0.126506	0.0808824	0.0928571	0.0921986	0.0933333	0.1125	0.060811	0.104046	0.088235	0.0705882	0.05988		322	0.071429	0.0984848	0.088	0.12	0.12	0.111111	0.08805	0.096386	0.094118	0.091954	0.080925		322	0.029851	0.037594	0.056338	0.0743243	0.0718954	0.0596026	0.056962	0.020408	0.006757	-0.00684931	-0.01379
323	0.126506	0.0735294	0.0928571	0.0851064	0.0866667	0.1125	0.060811	0.098266	0.082353	0.0705882	0.053892		323	0.071429	0.0984848	0.088	0.12	0.12	0.117647	0.08805	0.096386	0.088235	0.0862069	0.080925		323	0.022388	0.037594	0.0633803	0.0743243	0.0718954	0.0529801	0.056962	0.020408	0.006757	0	-0.01379
324	0.120482	0.0735294	0.0857143	0.0851064	0.0866667	0.1125	0.054054	0.092486	0.082353	0.0647059	0.047904		324	0.063492	0.0984848	0.08	0.12	0.12	0.111111	0.08805	0.090361	0.088235	0.0804598	0.075145		324	0.029851	0.037594	0.0633803	0.0743243	0.0718954	0.0596026	0.056962	0.020408	0.006757	0	-0.01379
325	0.120482	0.0661765	0.0857143	0.0851064	0.0866667	0.10625	0.054054	0.092486	0.076471	0.0588235	0.041916		325	0.071429	0.0909091	0.08	0.113333	0.12	0.111111	0.081761	0.090361	0.082353	0.0804598	0.075145		325	0.037313	0.037594	0.0633803	0.0743243	0.0718954	0.0529801	0.050633	0.020408	0.006757	-0.00684931	-0.01379
326	0.114458	0.0661765	0.0857143	0.0851064	0.08	0.10625	0.047297	0.086705	0.076471	0.0588235	0.041916		326	0.063492	0.0909091	0.072	0.106667	0.106667	0.104575	0.081761	0.084337	0.082353	0.0747126	0.069364		326	0.037313	0.037594	0.056338	0.0743243	0.0718954	0.0529801	0.050633	0.020408	0.006757	-0.00684931	-0.01379
327	0.114458	0.0661765	0.0785714	0.0780142	0.08	0.1	0.047297	0.086705	0.070588	0.0588235	0.041916		327	0.063492	0.0833333	0.072	0.106667	0.106667	0.104575	0.075472	0.078313	0.082353	0.0747126	0.063584		327	0.029851	0.0300752	0.0492958	0.0675676	0.0718954	0.0529801	0.044304	0.013605	0	-0.00684931	-0.02069
328	0.108434	0.0588235	0.0714286	0.070922	0.0733333	0.1	0.040541	0.086705	0.070588	0.0588235	0.035928		328	0.063492	0.0833333	0.064	0.106667	0.106667	0.0980392	0.075472	0.078313	0.070588	0.0689655	0.057803		328	0.029851	0.0300752	0.0492958	0.0675676	0.0718954	0.0529801	0.044304	0.013605	0	-0.00684931	-0.02069
329	0.108434	0.0588235	0.0714286	0.070922	0.0733333	0.09375	0.047297	0.086705	0.070588	0.0588235	0.041916		329	0.055556	0.0833333	0.064	0.106667	0.106667	0.0980392	0.075472	0.078313	0.076471	0.0689655	0.057803		329	0.022388	0.0225564	0.0492958	0.0608108	0.0653595	0.0463576	0.044304	0.013605	-0.00676	-0.0136986	-0.02759
330	0.108434	0.0588235	0.0714286	0.070922	0.0733333	0.09375	0.040541	0.080925	0.064706	0.0529412	0.035928		330	0.055556	0.0757576	0.064	0.1	0.1	0.0980392	0.075472	0.078313	0.070588	0.0689655	0.057803		330	0.022388	0.0225564	0.0492958	0.0540541	0.0588235	0.0463576	0.037975	0.006803	-0.00676	-0.0136986	-0.02759
331	0.114458	0.0588235	0.0714286	0.070922	0.0733333	0.09375	0.047297	0.080925	0.064706	0.0588235	0.041916		331	0.047619	0.0833333	0.064	0.1	0.1	0.0980392	0.075472	0.078313	0.076471	0.0689655	0.063584		331	0.014925	0.0225564	0.0492958	0.0608108	0.0588235	0.0463576	0.037975	0.006803	-0.00676	-0.00684931	-0.02069
332	0.108434	0.0588235	0.0714286	0.070922	0.0733333	0.09375	0.040541	0.080925	0.064706	0.0529412	0.035928		332	0.055556	0.0833333	0.072	0.1	0.1	0.0915033	0.075472	0.078313	0.070588	0.0689655	0.057803		332	0.022388	0.0225564	0.0492958	0.0608108	0.0653595	0.0463576	0.044304	0.006803	0	-0.00684931	-0.02069
333	0.108434	0.0588235	0.0714286	0.070922	0.0733333	0.09375	0.040541	0.080925	0.064706	0.0529412	0.035928		333	0.055556	0.0757576	0.064	0.1	0.1	0.0915033	0.075472	0.072289	0.070588	0.0689655	0.057803		333	0.022388	0.0300752	0.0492958	0.0608108	0.0588235	0.0463576	0.044304	0.006803	-0.00676	-0.00684931	-0.02069
334	0.114458	0.0588235	0.0642857	0.070922	0.0666667	0.0875	0.040541	0.075145	0.064706	0.0529412	0.035928		334	0.055556	0.0757576	0.064	0.1	0.1	0.0980392	0.069182	0.072289	0.064706	0.0689655	0.052023		334	0.014925	0.0225564	0.0492958	0.0540541	0.0588235	0.0463576	0.037975	0.013605	0	-0.0136986	-0.02759
335	0.108434	0.0588235	0.0714286	0.070922	0.0666667	0.0875	0.040541	0.080925	0.064706	0.0529412	0.035928		335	0.063492	0.0833333	0.072	0.1	0.0933333	0.0915033	0.069182	0.072289	0.070588	0.0689655	0.057803		335	0.022388	0.0225564	0.0492958	0.0608108	0.0588235	0.0463576	0.044304	0.006803	0	-0.0136986	-0.02759
336	0.108434	0.0661765	0.0714286	0.070922	0.0733333	0.0875	0.047297	0.080925	0.064706	0.0529412	0.035928		336	0.063492	0.0833333	0.072	0.106667	0.1	0.0915033	0.075472	0.078313	0.064706	0.0689655	0.052023		336	0.037313	0.037594	0.0492958	0.0608108	0.0653595	0.0463576	0.044304	0.013605	0	-0.0136986	-0.02759
337	0.114458	0.0661765	0.0857143	0.0780142	0.0733333	0.09375	0.047297	0.080925	0.064706	0.0529412	0.035928		337	0.063492	0.0833333	0.08	0.113333	0.106667	0.0980392	0.075472	0.084337	0.070588	0.0747126	0.057803		337	0.044776	0.037594	0.056338	0.0743243	0.0718954	0.0529801	0.050633	0.013605	0.006757	-0.00684931	-0.02069
338	0.114458	0.0735294	0.0785714	0.0851064	0.08	0.1	0.047297	0.080925	0.064706	0.0470588	0.035928		338	0.071429	0.0909091	0.08	0.113333	0.106667	0.104575	0.075472	0.078313	0.070588	0.0632184	0.057803		338	0.044776	0.0451128	0.0633803	0.0743243	0.0718954	0.0529801	0.050633	0.013605	0	-0.00684931	-0.01379
339	0.114458	0.0808824	0.0857143	0.0921986	0.08	0.1	0.047297	0.086705	0.064706	0.0529412	0.035928		339	0.079365	0.0984848	0.088	0.113333	0.113333	0.104575	0.075472	0.084337	0.070588	0.0689655	0.057803		339	0.052239	0.0526316	0.0704225	0.0810811	0.0784314	0.0662252	0.056962	0.027211	0.006757	0	-0.0069
340	0.012048	-0.0514706	-0.0357143	-0.035461	-0.0333333	-0.0125	-0.06757	-0.01734	-0.03529	-0.0470588	-0.06587		340	-0.05556	-0.0378788	-0.056	0	-0.00666667	-0.00653595	-0.03145	-0.0241	-0.02941	-0.0344828	-0.04046		340	-0.04478	-0.0526316	-0.0211268	-0.0135135	-0.00653595	-0.0331126	-0.03165	-0.07483	-0.08784	-0.0958904	-0.11034
341	0.084337	0.0441176	0.0571429	0.0496454	0.0466667	0.0625	0.013514	0.040462	0.029412	0.0176471	0		341	0.039683	0.0530303	0.048	0.08	0.0733333	0.0653595	0.044025	0.042169	0.041176	0.0287356	0.023121		341	0.029851	0.0225564	0.0422535	0.0472973	0.0457516	0.0264901	0.018987	-0.02041	-0.02703	-0.0410959	-0.04828
342	0.126506	0.102941	0.107143	0.0992908	0.0933333	0.10625	0.060811	0.080925	0.070588	0.0588235	0.047904		342	0.103175	0.113636	0.104	0.12	0.12	0.111111	0.08805	0.084337	0.082353	0.0747126	0.063584		342	0.08209	0.075188	0.0915493	0.0945946	0.0915033	0.0728477	0.063291	0.020408	0.013514	0	-0.0069
343	0.13253	0.102941	0.114286	0.106383	0.1	0.1125	0.060811	0.086705	0.070588	0.0588235	0.047904		343	0.111111	0.121212	0.112	0.133333	0.126667	0.117647	0.09434	0.084337	0.076471	0.0747126	0.063584		343	0.089552	0.0902256	0.0985915	0.0945946	0.0980392	0.0794702	0.06962	0.027211	0.013514	0.00684931	-0.0069
344	0.138554	0.102941	0.121429	0.113475	0.106667	0.11875	0.067568	0.086705	0.076471	0.0588235	0.047904		344	0.111111	0.121212	0.112	0.133333	0.133333	0.117647	0.09434	0.084337	0.082353	0.0689655	0.063584		344	0.089552	0.0977444	0.105634	0.101351	0.104575	0.0794702	0.06962	0.027211	0.027027	0.00684931	-0.0069
345	0.144578	0.117647	0.135714	0.120567	0.113333	0.125	0.074324	0.086705	0.082353	0.0588235	0.053892		345	0.126984	0.136364	0.128	0.146667	0.133333	0.124183	0.100629	0.090361	0.088235	0.0804598	0.069364		345	0.104478	0.105263	0.112676	0.114865	0.111111	0.0860927	0.075949	0.034014	0.027027	0.0136986	0
346	0.150602	0.125	0.135714	0.12766	0.12	0.125	0.074324	0.092486	0.082353	0.0588235	0.053892		346	0.134921	0.143939	0.136	0.146667	0.14	0.130719	0.100629	0.090361	0.082353	0.0804598	0.069364		346	0.11194	0.112782	0.119718	0.121622	0.117647	0.0927152	0.082278	0.040816	0.027027	0.0136986	0
347	0.156627	0.132353	0.142857	0.141844	0.126667	0.13125	0.081081	0.098266	0.076471	0.0647059	0.053892		347	0.142857	0.151515	0.144	0.153333	0.146667	0.130719	0.106918	0.096386	0.088235	0.0804598	0.069364		347	0.126866	0.120301	0.126761	0.128378	0.124183	0.0993377	0.088608	0.047619	0.033784	0.0205479	0.006897
348	0.168675	0.139706	0.15	0.148936	0.133333	0.14375	0.094595	0.104046	0.088235	0.0705882	0.05988		348	0.15873	0.166667	0.152	0.166667	0.16	0.143791	0.113208	0.10241	0.088235	0.0862069	0.075145		348	0.141791	0.135338	0.140845	0.141892	0.137255	0.112583	0.094937	0.047619	0.040541	0.0273973	0.013793
349	0.174699	0.154412	0.164286	0.163121	0.14	0.15	0.101351	0.104046	0.088235	0.0705882	0.05988		349	0.174603	0.174242	0.168	0.173333	0.166667	0.143791	0.119497	0.10241	0.094118	0.0862069	0.080925		349	0.149254	0.150376	0.147887	0.148649	0.143791	0.119205	0.101266	0.054422	0.047297	0.0342466	0.02069
350	0.186747	0.161765	0.171429	0.170213	0.153333	0.15	0.108108	0.104046	0.1	0.0764706	0.065868		350	0.18254	0.181818	0.184	0.186667	0.173333	0.156863	0.125786	0.108434	0.1	0.091954	0.080925		350	0.156716	0.157895	0.161972	0.162162	0.150327	0.13245	0.107595	0.061224	0.047297	0.0342466	0.02069
351	0.192771	0.176471	0.178571	0.177305	0.16	0.15625	0.108108	0.109827	0.1	0.0764706	0.065868		351	0.190476	0.19697	0.184	0.186667	0.18	0.163399	0.132075	0.114458	0.105882	0.091954	0.080925		351	0.171642	0.172932	0.176056	0.175676	0.163399	0.139073	0.113924	0.07483	0.054054	0.0410959	0.034483
352	0.198795	0.183824	0.192857	0.191489	0.166667	0.16875	0.114865	0.115607	0.1	0.0764706	0.071856		352	0.198413	0.204545	0.2	0.2	0.186667	0.169935	0.132075	0.114458	0.105882	0.091954	0.086705		352	0.186567	0.18797	0.183099	0.182432	0.176471	0.145695	0.120253	0.07483	0.060811	0.0479452	0.034483
353	0.210843	0.198529	0.2	0.198582	0.173333	0.175	0.121622	0.121387	0.1	0.0823529	0.071856		353	0.214286	0.212121	0.216	0.213333	0.193333	0.176471	0.138365	0.126506	0.111765	0.0977011	0.086705		353	0.201493	0.195489	0.197183	0.195946	0.183007	0.152318	0.126582	0.081633	0.067568	0.0479452	0.034483
354	0.216867	0.205882	0.207143	0.198582	0.18	0.18125	0.121622	0.115607	0.105882	0.0823529	0.071856		354	0.222222	0.227273	0.232	0.22	0.206667	0.183007	0.144654	0.126506	0.105882	0.0977011	0.092486		354	0.216418	0.210526	0.211268	0.209459	0.196078	0.165563	0.132911	0.095238	0.074324	0.0547945	0.048276
355	0.228916	0.220588	0.221429	0.212766	0.186667	0.1875	0.135135	0.127168	0.111765	0.0882353	0.077844		355	0.238095	0.234848	0.248	0.233333	0.213333	0.189542	0.150943	0.13253	0.111765	0.103448	0.092486		355	0.231343	0.233083	0.225352	0.222973	0.20915	0.178808	0.14557	0.095238	0.081081	0.0616438	0.055172
356	0.246988	0.235294	0.235714	0.234043	0.206667	0.2	0.148649	0.132948	0.117647	0.0941176	0.083832		356	0.253968	0.25	0.264	0.246667	0.233333	0.202614	0.163522	0.138554	0.123529	0.109195	0.098266		356	0.246269	0.240602	0.232394	0.22973	0.222222	0.18543	0.151899	0.108844	0.087838	0.0684932	0.055172
357	0.253012	0.242647	0.25	0.241135	0.213333	0.2125	0.162162	0.132948	0.117647	0.0941176	0.083832		357	0.269841	0.265152	0.272	0.253333	0.24	0.20915	0.169811	0.144578	0.123529	0.109195	0.104046		357	0.261194	0.263158	0.253521	0.243243	0.235294	0.192053	0.158228	0.108844	0.094595	0.0753425	0.062069
358	0.26506	0.257353	0.264286	0.255319	0.226667	0.21875	0.168919	0.138728	0.117647	0.1	0.08982		358	0.277778	0.280303	0.28	0.266667	0.246667	0.222222	0.169811	0.144578	0.129412	0.114943	0.104046		358	0.276119	0.278195	0.267606	0.263514	0.248366	0.211921	0.170886	0.115646	0.101351	0.0821918	0.075862
359	0.277108	0.272059	0.271429	0.269504	0.233333	0.225	0.175676	0.144509	0.123529	0.105882	0.095808		359	0.301587	0.295455	0.296	0.28	0.26	0.228758	0.18239	0.150602	0.129412	0.114943	0.109827		359	0.298507	0.293233	0.288732	0.283784	0.261438	0.225166	0.183544	0.129252	0.108108	0.0890411	0.075862
360	0.295181	0.286765	0.292857	0.283688	0.246667	0.2375	0.182432	0.150289	0.135294	0.111765	0.095808		360	0.31746	0.310606	0.32	0.293333	0.273333	0.24183	0.188679	0.162651	0.135294	0.126437	0.115607		360	0.313433	0.308271	0.302817	0.290541	0.281046	0.238411	0.189873	0.142857	0.114865	0.0958904	0.082759
361	0.301205	0.308824	0.307143	0.297872	0.26	0.25	0.195946	0.156069	0.141176	0.117647	0.101796		361	0.34127	0.333333	0.336	0.306667	0.286667	0.254902	0.201258	0.168675	0.141176	0.126437	0.121387		361	0.335821	0.330827	0.316901	0.310811	0.294118	0.251656	0.196203	0.142857	0.121622	0.109589	0.096552
362	0.313253	0.323529	0.321429	0.312057	0.273333	0.2625	0.202703	0.16763	0.141176	0.123529	0.113772		362	0.357143	0.340909	0.352	0.32	0.3	0.261438	0.207547	0.174699	0.152941	0.132184	0.127168		362	0.358209	0.345865	0.330986	0.324324	0.300654	0.264901	0.208861	0.156463	0.128378	0.109589	0.096552
363	0.325301	0.330882	0.335714	0.326241	0.286667	0.26875	0.209459	0.16763	0.152941	0.123529	0.113772		363	0.373016	0.363636	0.368	0.333333	0.313333	0.267974	0.213836	0.174699	0.152941	0.137931	0.127168		363	0.373134	0.368421	0.352113	0.337838	0.313725	0.278146	0.227848	0.163265	0.141892	0.116438	0.103448
364	0.337349	0.345588	0.342857	0.340426	0.293333	0.275	0.216216	0.179191	0.152941	0.123529	0.113772		364	0.388889	0.371212	0.384	0.34	0.32	0.281046	0.226415	0.180723	0.152941	0.137931	0.127168		364	0.38806	0.37594	0.359155	0.344595	0.326797	0.284768	0.227848	0.163265	0.135135	0.116438	0.103448
365	0.355422	0.360294	0.364286	0.35461	0.306667	0.2875	0.222973	0.179191	0.158824	0.129412	0.11976		365	0.404762	0.386364	0.4	0.36	0.333333	0.294118	0.232704	0.192771	0.164706	0.143678	0.127168		365	0.410448	0.398496	0.380282	0.358108	0.339869	0.291391	0.227848	0.170068	0.141892	0.116438	0.103448
366	0.373494	0.389706	0.378571	0.375887	0.333333	0.3125	0.243243	0.190751	0.176471	0.141176	0.131737		366	0.428571	0.416667	0.424	0.38	0.353333	0.313725	0.245283	0.204819	0.176471	0.155172	0.138728		366	0.440299	0.43609	0.415493	0.391892	0.366013	0.317881	0.259494	0.190476	0.155405	0.136986	0.117241
367	0.385542	0.404412	0.4	0.397163	0.346667	0.31875	0.25	0.196532	0.170588	0.147059	0.137725		367	0.452381	0.431818	0.44	0.393333	0.366667	0.320261	0.257862	0.204819	0.176471	0.16092	0.144509		367	0.470149	0.458647	0.429577	0.412162	0.385621	0.337748	0.272152	0.204082	0.168919	0.150685	0.124138
368	0.403614	0.419118	0.414286	0.411348	0.36	0.33125	0.263514	0.202312	0.182353	0.152941	0.137725		368	0.468254	0.44697	0.456	0.406667	0.386667	0.333333	0.264151	0.216867	0.182353	0.16092	0.144509		368	0.485075	0.473684	0.450704	0.432432	0.398693	0.350993	0.278481	0.217687	0.175676	0.157534	0.131034
369	0.415663	0.441176	0.435714	0.425532	0.373333	0.34375	0.277027	0.213873	0.188235	0.158824	0.143713		369	0.484127	0.469697	0.48	0.42	0.4	0.346405	0.27673	0.222892	0.188235	0.166667	0.156069		369	0.507463	0.496241	0.471831	0.445946	0.418301	0.364238	0.291139	0.22449	0.189189	0.157534	0.144828
370	0.433735	0.455882	0.457143	0.446809	0.393333	0.3625	0.290541	0.219653	0.2	0.164706	0.155689		370	0.507937	0.492424	0.496	0.446667	0.413333	0.366013	0.289308	0.23494	0.2	0.172414	0.16185		370	0.529851	0.518797	0.492958	0.466216	0.437908	0.384106	0.303797	0.231293	0.195946	0.171233	0.151724
371	0.451807	0.477941	0.471429	0.460993	0.406667	0.36875	0.304054	0.231214	0.2	0.170588	0.161677		371	0.531746	0.507576	0.52	0.46	0.426667	0.372549	0.295597	0.240964	0.2	0.178161	0.16763		371	0.552239	0.541353	0.514085	0.486486	0.45098	0.397351	0.310127	0.238095	0.202703	0.178082	0.158621
372	0.46988	0.5	0.492857	0.48227	0.42	0.3875	0.317568	0.236994	0.205882	0.176471	0.167665		372	0.547619	0.530303	0.544	0.48	0.446667	0.392157	0.308176	0.246988	0.205882	0.183908	0.17341		372	0.574627	0.56391	0.528169	0.506757	0.470588	0.417219	0.322785	0.258503	0.216216	0.184932	0.165517
373	0.487952	0.522059	0.514286	0.503546	0.44	0.4	0.324324	0.242775	0.211765	0.182353	0.167665		373	0.571429	0.55303	0.56	0.5	0.46	0.405229	0.320755	0.253012	0.211765	0.189655	0.17341		373	0.604478	0.593985	0.556338	0.533784	0.496732	0.437086	0.341772	0.272109	0.22973	0.19863	0.17931
374	0.5	0.536765	0.528571	0.51773	0.453333	0.4125	0.337838	0.254335	0.217647	0.188235	0.173653		374	0.595238	0.568182	0.584	0.513333	0.473333	0.418301	0.327044	0.259036	0.223529	0.195402	0.179191		374	0.626866	0.616541	0.577465	0.547297	0.51634	0.450331	0.35443	0.285714	0.236486	0.212329	0.186207
375	0.518072	0.558824	0.55	0.531915	0.466667	0.425	0.344595	0.260116	0.223529	0.194118	0.179641		375	0.619048	0.590909	0.6	0.533333	0.493333	0.431373	0.339623	0.271084	0.229412	0.201149	0.184971		375	0.649254	0.639098	0.598592	0.567568	0.529412	0.463576	0.367089	0.292517	0.243243	0.212329	0.2
376	0.53012	0.573529	0.564286	0.553191	0.486667	0.4375	0.358108	0.265896	0.235294	0.2	0.185629		376	0.634921	0.613636	0.624	0.546667	0.506667	0.437908	0.352201	0.277108	0.235294	0.206897	0.190751		376	0.671642	0.661654	0.619718	0.587838	0.54902	0.483444	0.386076	0.29932	0.256757	0.226027	0.206897
377	0.548193	0.595588	0.585714	0.574468	0.5	0.45	0.371622	0.277457	0.241176	0.205882	0.191617		377	0.65873	0.628788	0.648	0.566667	0.526667	0.45098	0.36478	0.289157	0.241176	0.212644	0.196532		377	0.701493	0.684211	0.647887	0.608108	0.575163	0.503311	0.398734	0.312925	0.27027	0.239726	0.22069
378	0.566265	0.617647	0.607143	0.595745	0.52	0.46875	0.385135	0.283237	0.247059	0.211765	0.197605		378	0.68254	0.651515	0.672	0.58	0.54	0.464052	0.371069	0.295181	0.247059	0.218391	0.202312		378	0.723881	0.706767	0.661972	0.628378	0.588235	0.516556	0.405063	0.326531	0.283784	0.246575	0.22069
379	0.584337	0.632353	0.621429	0.609929	0.533333	0.48125	0.391892	0.294798	0.252941	0.217647	0.203593		379	0.706349	0.674242	0.688	0.6	0.553333	0.48366	0.383648	0.307229	0.252941	0.224138	0.208092		379	0.746269	0.736842	0.683099	0.648649	0.607843	0.536424	0.424051	0.340136	0.283784	0.253425	0.234483
380	0.60241	0.654412	0.642857	0.631206	0.546667	0.5	0.412162	0.300578	0.258824	0.229412	0.209581		380	0.730159	0.689394	0.712	0.62	0.573333	0.496732	0.396226	0.313253	0.258824	0.235632	0.213873		380	0.768657	0.75188	0.704225	0.668919	0.627451	0.549669	0.436709	0.353741	0.297297	0.267123	0.241379
381	0.620482	0.676471	0.657143	0.652482	0.566667	0.5125	0.425676	0.312139	0.264706	0.229412	0.215569		381	0.753968	0.712121	0.736	0.64	0.586667	0.509804	0.402516	0.319277	0.270588	0.241379	0.225434		381	0.791045	0.774436	0.725352	0.689189	0.640523	0.569536	0.449367	0.360544	0.310811	0.273973	0.255172
382	0.638554	0.698529	0.678571	0.666667	0.586667	0.525	0.439189	0.317919	0.276471	0.241176	0.227545		382	0.777778	0.742424	0.76	0.653333	0.606667	0.529412	0.415094	0.331325	0.276471	0.247126	0.231214		382	0.813433	0.796992	0.746479	0.709459	0.660131	0.582781	0.462025	0.37415	0.317568	0.280822	0.255172
383	0.656627	0.720588	0.707143	0.687943	0.6	0.54375	0.445946	0.32948	0.282353	0.247059	0.233533		383	0.801587	0.757576	0.784	0.673333	0.626667	0.542484	0.427673	0.337349	0.288235	0.252874	0.236994		383	0.835821	0.819549	0.767606	0.722973	0.679739	0.602649	0.481013	0.387755	0.331081	0.294521	0.268966
384	0.668675	0.735294	0.714286	0.702128	0.613333	0.55625	0.459459	0.32948	0.288235	0.252941	0.239521		384	0.81746	0.780303	0.808	0.686667	0.64	0.555556	0.440252	0.343373	0.288235	0.252874	0.242775		384	0.858209	0.842105	0.788732	0.743243	0.699346	0.615894	0.487342	0.401361	0.337838	0.30137	0.282759
385	0.686747	0.757353	0.735714	0.716312	0.633333	0.56875	0.472973	0.34104	0.294118	0.258824	0.245509		385	0.84127	0.795455	0.824	0.706667	0.653333	0.568627	0.45283	0.355422	0.3	0.264368	0.248555		385	0.880597	0.864662	0.809859	0.763514	0.718954	0.635762	0.506329	0.408163	0.344595	0.315068	0.289655
386	0.704819	0.779412	0.757143	0.737589	0.646667	0.58125	0.486486	0.346821	0.305882	0.264706	0.251497		386	0.857143	0.818182	0.848	0.72	0.673333	0.581699	0.459119	0.361446	0.305882	0.270115	0.254335		386	0.910448	0.894737	0.830986	0.783784	0.738562	0.655629	0.518987	0.421769	0.358108	0.321918	0.303448
387	0.716867	0.794118	0.771429	0.751773	0.66	0.59375	0.5	0.352601	0.311765	0.270588	0.257485		387	0.880952	0.833333	0.864	0.74	0.686667	0.594771	0.471698	0.373494	0.311765	0.275862	0.260116		387	0.925373	0.909774	0.852113	0.804054	0.75817	0.668874	0.531646	0.435374	0.371622	0.328767	0.303448
388	0.73494	0.808824	0.792857	0.77305	0.673333	0.60625	0.506757	0.364162	0.317647	0.276471	0.263473		388	0.896825	0.856061	0.88	0.753333	0.7	0.607843	0.477987	0.379518	0.317647	0.281609	0.265896		388	0.947761	0.932331	0.866197	0.824324	0.771242	0.682119	0.544304	0.442177	0.378378	0.342466	0.310345
389	0.746988	0.830882	0.807143	0.787234	0.686667	0.61875	0.52027	0.369942	0.323529	0.282353	0.269461		389	0.920635	0.878788	0.904	0.766667	0.713333	0.620915	0.490566	0.385542	0.323529	0.287356	0.265896		389	0.970149	0.954887	0.887324	0.837838	0.79085	0.695364	0.550633	0.455782	0.385135	0.349315	0.324138
390	0.76506	0.845588	0.821429	0.808511	0.706667	0.63125	0.527027	0.375723	0.329412	0.288235	0.275449		390	0.936508	0.886364	0.92	0.78	0.726667	0.633987	0.496855	0.391566	0.329412	0.293103	0.271676		390	0.985075	0.969925	0.908451	0.858108	0.803922	0.708609	0.563291	0.462585	0.391892	0.356164	0.331034
391	0.777108	0.860294	0.835714	0.829787	0.72	0.64375	0.540541	0.387283	0.335294	0.294118	0.281437		391	0.960317	0.909091	0.936	0.8	0.746667	0.647059	0.509434	0.403614	0.341176	0.298851	0.277457		391	1.00746	0.992481	0.922535	0.871622	0.823529	0.721854	0.575949	0.47619	0.405405	0.369863	0.337931
392	0.789157	0.875	0.85	0.843972	0.726667	0.65625	0.547297	0.393064	0.341176	0.3	0.287425		392	0.97619	0.924242	0.96	0.813333	0.753333	0.653595	0.522013	0.409639	0.347059	0.304598	0.283237		392	1.02239	1.00752	0.93662	0.891892	0.836601	0.741722	0.588608	0.482993	0.412162	0.376712	0.344828
393	0.801205	0.897059	0.871429	0.851064	0.74	0.66875	0.560811	0.398844	0.352941	0.305882	0.293413		393	0.992063	0.939394	0.976	0.826667	0.773333	0.666667	0.528302	0.415663	0.352941	0.310345	0.294798		393	1.03731	1.03008	0.957746	0.905405	0.849673	0.754967	0.601266	0.496599	0.418919	0.383562	0.351724
394	0.813253	0.904412	0.885714	0.865248	0.753333	0.675	0.574324	0.404624	0.352941	0.311765	0.299401		394	1.00794	0.954545	0.984	0.84	0.786667	0.673203	0.534591	0.421687	0.358824	0.316092	0.294798		394	1.0597	1.04511	0.971831	0.918919	0.862745	0.761589	0.607595	0.503401	0.425676	0.390411	0.358621
395	0.825301	0.919118	0.892857	0.879433	0.766667	0.6875	0.574324	0.410405	0.358824	0.317647	0.299401		395	1.02381	0.969697	1	0.853333	0.793333	0.686275	0.54717	0.427711	0.358824	0.321839	0.300578		395	1.07463	1.05263	0.985915	0.932432	0.869281	0.774834	0.620253	0.510204	0.432432	0.39726	0.365517
396	0.837349	0.933824	0.907143	0.893617	0.78	0.69375	0.587838	0.416185	0.370588	0.323529	0.305389		396	1.03968	0.984848	1.016	0.866667	0.806667	0.69281	0.553459	0.439759	0.364706	0.321839	0.306358		396	1.08955	1.06767	0.992958	0.945946	0.888889	0.788079	0.632911	0.517007	0.445946	0.40411	0.372414
397	0.843373	0.941176	0.921429	0.900709	0.786667	0.7	0.594595	0.421965	0.370588	0.329412	0.311377		397	1.04762	0.992424	1.032	0.873333	0.813333	0.705882	0.559748	0.439759	0.370588	0.327586	0.312139		397	1.10448	1.08271	1.00704	0.959459	0.895425	0.794702	0.639241	0.530612	0.452703	0.410959	0.386207
398	0.849398	0.948529	0.928571	0.907801	0.8	0.7125	0.601351	0.427746	0.376471	0.329412	0.317365		398	1.05556	1	1.04	0.88	0.82	0.712418	0.566038	0.445783	0.376471	0.327586	0.317919		398	1.11194	1.09774	1.02113	0.966216	0.908497	0.807947	0.64557	0.537415	0.452703	0.417808	0.393103
399	0.861446	0.963235	0.935714	0.914894	0.8	0.71875	0.608108	0.433526	0.376471	0.335294	0.317365		399	1.06349	1.00758	1.048	0.886667	0.826667	0.712418	0.566038	0.451807	0.376471	0.333333	0.317919		399	1.1194	1.10526	1.02817	0.972973	0.915033	0.81457	0.651899	0.544218	0.459459	0.424658	0.393103
400	0.86747	0.970588	0.942857	0.929078	0.813333	0.71875	0.614865	0.433526	0.382353	0.341176	0.323353		400	1.07936	1.02273	1.056	0.893333	0.833333	0.718954	0.572327	0.457831	0.382353	0.33908	0.323699		400	1.13433	1.1203	1.04225	0.986486	0.921569	0.821192	0.658228	0.55102	0.472973	0.431507	0.4
401	0.873494	0.977941	0.95	0.93617	0.82	0.725	0.621622	0.439306	0.388235	0.347059	0.329341		401	1.0873	1.0303	1.064	0.9	0.84	0.732026	0.578616	0.463855	0.388235	0.344828	0.32948		401	1.14179	1.12782	1.0493	0.993243	0.928105	0.827815	0.664557	0.557823	0.47973	0.438356	0.406897
402	0.873494	0.977941	0.957143	0.93617	0.82	0.73125	0.621622	0.439306	0.394118	0.347059	0.335329		402	1.09524	1.0303	1.072	0.906667	0.846667	0.732026	0.584906	0.463855	0.388235	0.350575	0.32948		402	1.14925	1.12782	1.0493	1	0.934641	0.827815	0.664557	0.557823	0.47973	0.438356	0.413793
403	0.879518	0.985294	0.964286	0.943262	0.826667	0.7375	0.628378	0.445087	0.394118	0.352941	0.335329		403	1.10318	1.03788	1.08	0.913333	0.853333	0.738562	0.591195	0.46988	0.394118	0.350575	0.33526		403	1.15672	1.13534	1.05634	1	0.941176	0.84106	0.670886	0.564626	0.486486	0.445205	0.42069
404	0.885542	0.992647	0.964286	0.943262	0.826667	0.7375	0.635135	0.450867	0.4	0.352941	0.341317		404	1.11111	1.04545	1.08	0.913333	0.853333	0.745098	0.591195	0.475904	0.4	0.356322	0.34104		404	1.15672	1.13534	1.06338	1.00676	0.941176	0.84106	0.677215	0.564626	0.493243	0.452055	0.42069
405	0.885542	0.992647	0.971429	0.950355	0.833333	0.74375	0.635135	0.456647	0.4	0.358824	0.347305		405	1.11111	1.04545	1.088	0.913333	0.86	0.745098	0.597484	0.475904	0.4	0.362069	0.34104		405	1.16418	1.14286	1.06338	1.00676	0.947712	0.847682	0.683544	0.571429	0.493243	0.458904	0.427586
406	0.885542	1	0.971429	0.950355	0.833333	0.74375	0.635135	0.456647	0.405882	0.364706	0.347305		406	1.11111	1.04545	1.088	0.92	0.86	0.751634	0.597484	0.475904	0.405882	0.362069	0.346821		406	1.16418	1.15038	1.06338	1.01351	0.947712	0.847682	0.683544	0.578231	0.5	0.465753	0.434483
407	0.885542	1	0.971429	0.950355	0.833333	0.74375	0.641892	0.456647	0.405882	0.364706	0.353293		407	1.11111	1.04545	1.088	0.92	0.86	0.751634	0.603774	0.481928	0.411765	0.367816	0.352601		407	1.16418	1.15038	1.07042	1.01351	0.947712	0.854305	0.683544	0.585034	0.506757	0.472603	0.441379
408	0.885542	0.992647	0.971429	0.950355	0.833333	0.74375	0.641892	0.462428	0.411765	0.370588	0.359281		408	1.10318	1.04545	1.088	0.92	0.853333	0.751634	0.603774	0.481928	0.411765	0.373563	0.352601		408	1.16418	1.15038	1.07042	1.01351	0.954248	0.854305	0.689873	0.585034	0.513514	0.472603	0.448276
409	0.885542	0.992647	0.964286	0.943262	0.833333	0.74375	0.641892	0.462428	0.411765	0.376471	0.359281		409	1.10318	1.04545	1.08	0.913333	0.86	0.745098	0.603774	0.481928	0.411765	0.373563	0.358382		409	1.16418	1.14286	1.06338	1.00676	0.947712	0.847682	0.689873	0.585034	0.513514	0.472603	0.448276
410	0.879518	0.985294	0.964286	0.943262	0.826667	0.74375	0.641892	0.468208	0.417647	0.376471	0.365269		410	1.10318	1.03788	1.08	0.913333	0.853333	0.745098	0.603774	0.487952	0.417647	0.37931	0.358382		410	1.15672	1.13534	1.05634	1	0.941176	0.847682	0.683544	0.585034	0.513514	0.479452	0.455172
411	0.873494	0.985294	0.957143	0.943262	0.826667	0.74375	0.641892	0.468208	0.417647	0.376471	0.365269		411	1.10318	1.0303	1.08	0.913333	0.853333	0.745098	0.603774	0.487952	0.417647	0.37931	0.364162		411	1.14925	1.13534	1.0493	0.993243	0.934641	0.847682	0.689873	0.591837	0.52027	0.479452	0.455172
412	0.86747	0.977941	0.95	0.93617	0.82	0.7375	0.641892	0.468208	0.423529	0.382353	0.371257		412	1.09524	1.0303	1.072	0.9	0.846667	0.745098	0.603774	0.487952	0.417647	0.37931	0.369942		412	1.14179	1.12782	1.04225	0.993243	0.928105	0.84106	0.683544	0.591837	0.52027	0.486301	0.462069
413	0.861446	0.970588	0.942857	0.921986	0.813333	0.73125	0.641892	0.462428	0.423529	0.382353	0.371257		413	1.07936	1.01515	1.056	0.893333	0.84	0.738562	0.597484	0.487952	0.423529	0.385057	0.369942		413	1.13433	1.11278	1.03521	0.986486	0.921569	0.834437	0.683544	0.591837	0.52027	0.493151	0.468966
414	0.855422	0.963235	0.928571	0.914894	0.806667	0.725	0.641892	0.462428	0.423529	0.388235	0.377246		414	1.07143	1.00758	1.048	0.886667	0.833333	0.732026	0.597484	0.487952	0.423529	0.385057	0.375723		414	1.1194	1.10526	1.02113	0.972973	0.915033	0.827815	0.677215	0.591837	0.52027	0.493151	0.468966
415	0.843373	0.948529	0.921429	0.907801	0.8	0.71875	0.635135	0.462428	0.429412	0.394118	0.377246		415	1.06349	1	1.032	0.873333	0.826667	0.72549	0.597484	0.487952	0.423529	0.390805	0.381503		415	1.10448	1.09023	1.01408	0.966216	0.901961	0.821192	0.677215	0.591837	0.527027	0.493151	0.475862
416	0.837349	0.941176	0.914286	0.893617	0.793333	0.7125	0.628378	0.468208	0.429412	0.394118	0.383234		416	1.04762	0.984848	1.024	0.866667	0.82	0.718954	0.591195	0.487952	0.429412	0.396552	0.381503		416	1.09702	1.07519	1	0.952703	0.895425	0.81457	0.670886	0.591837	0.527027	0.493151	0.475862
417	0.825301	0.919118	0.9	0.879433	0.78	0.70625	0.628378	0.468208	0.429412	0.394118	0.389222		417	1.03175	0.969697	1.008	0.853333	0.806667	0.712418	0.584906	0.487952	0.429412	0.396552	0.381503		417	1.08209	1.06015	0.985915	0.939189	0.882353	0.801325	0.670886	0.591837	0.533784	0.5	0.482759
418	0.813253	0.904412	0.885714	0.865248	0.766667	0.69375	0.621622	0.468208	0.429412	0.4	0.389222		418	1.00794	0.954545	0.992	0.84	0.793333	0.705882	0.584906	0.487952	0.429412	0.402299	0.387283		418	1.0597	1.04511	0.971831	0.925676	0.869281	0.794702	0.664557	0.591837	0.533784	0.506849	0.489655
419	0.795181	0.889706	0.864286	0.851064	0.753333	0.6875	0.614865	0.462428	0.435294	0.4	0.39521		419	0.992063	0.931818	0.968	0.826667	0.78	0.69281	0.578616	0.487952	0.429412	0.402299	0.393064		419	1.03731	1.02256	0.957746	0.912162	0.856209	0.788079	0.658228	0.591837	0.533784	0.506849	0.489655
420	0.777108	0.867647	0.85	0.829787	0.74	0.675	0.608108	0.462428	0.429412	0.4	0.39521		420	0.968254	0.916667	0.952	0.806667	0.766667	0.679739	0.572327	0.481928	0.429412	0.402299	0.393064		420	1.02239	1	0.93662	0.891892	0.843137	0.768212	0.651899	0.585034	0.533784	0.506849	0.496552
421	0.759036	0.852941	0.828571	0.815603	0.726667	0.6625	0.601351	0.456647	0.429412	0.405882	0.39521		421	0.944444	0.893939	0.928	0.786667	0.753333	0.673203	0.566038	0.481928	0.429412	0.402299	0.393064		421	0.992537	0.977444	0.915493	0.871622	0.823529	0.754967	0.64557	0.585034	0.533784	0.506849	0.496552
422	0.746988	0.830882	0.814286	0.794326	0.713333	0.65	0.587838	0.456647	0.435294	0.405882	0.401198		422	0.928571	0.878788	0.904	0.773333	0.74	0.660131	0.559748	0.481928	0.435294	0.408046	0.398844		422	0.970149	0.954887	0.894366	0.851351	0.803922	0.741722	0.632911	0.578231	0.533784	0.513699	0.496552
423	0.722892	0.808824	0.792857	0.77305	0.693333	0.6375	0.581081	0.456647	0.435294	0.405882	0.407186		423	0.904762	0.848485	0.88	0.753333	0.72	0.647059	0.553459	0.475904	0.435294	0.408046	0.404624		423	0.947761	0.932331	0.873239	0.831081	0.79085	0.728477	0.626582	0.578231	0.533784	0.513699	0.503448
424	0.704819	0.786765	0.771429	0.751773	0.68	0.625	0.581081	0.456647	0.435294	0.411765	0.413174		424	0.880952	0.825758	0.856	0.733333	0.7	0.633987	0.54717	0.475904	0.435294	0.413793	0.404624		424	0.91791	0.902256	0.84507	0.810811	0.764706	0.715232	0.613924	0.571429	0.533784	0.513699	0.503448
425	0.680723	0.764706	0.742857	0.730496	0.66	0.60625	0.567568	0.450867	0.435294	0.411765	0.413174		425	0.849206	0.80303	0.832	0.713333	0.68	0.620915	0.534591	0.46988	0.435294	0.413793	0.410405		425	0.895522	0.879699	0.816901	0.783784	0.745098	0.695364	0.607595	0.571429	0.533784	0.513699	0.510345
426	0.662651	0.742647	0.721429	0.70922	0.64	0.59375	0.560811	0.450867	0.435294	0.417647	0.419162		426	0.825397	0.780303	0.808	0.693333	0.666667	0.607843	0.534591	0.46988	0.435294	0.413793	0.410405		426	0.865672	0.849624	0.795775	0.763514	0.72549	0.675497	0.594937	0.564626	0.533784	0.520548	0.517241
427	0.638554	0.713235	0.7	0.687943	0.626667	0.58125	0.554054	0.445087	0.435294	0.423529	0.42515		427	0.793651	0.75	0.784	0.666667	0.646667	0.594771	0.522013	0.46988	0.441176	0.41954	0.416185		427	0.843284	0.827068	0.774648	0.736486	0.705882	0.662252	0.582278	0.564626	0.533784	0.520548	0.517241
428	0.620482	0.691176	0.678571	0.666667	0.606667	0.5625	0.547297	0.445087	0.435294	0.423529	0.431138		428	0.769841	0.727273	0.76	0.653333	0.626667	0.581699	0.515723	0.46988	0.441176	0.425287	0.421965		428	0.813433	0.796992	0.746479	0.716216	0.679739	0.642384	0.575949	0.557823	0.533784	0.527397	0.524138
429	0.60241	0.669118	0.65	0.64539	0.593333	0.55	0.533784	0.445087	0.441176	0.429412	0.437126		429	0.746032	0.704545	0.736	0.626667	0.613333	0.568627	0.515723	0.46988	0.447059	0.431034	0.427746		429	0.783582	0.766917	0.71831	0.689189	0.660131	0.629139	0.563291	0.557823	0.533784	0.527397	0.531034
430	0.578313	0.647059	0.628571	0.624113	0.58	0.5375	0.527027	0.445087	0.447059	0.435294	0.443114		430	0.722222	0.681818	0.712	0.606667	0.593333	0.562092	0.509434	0.46988	0.452941	0.436782	0.433526		430	0.753731	0.744361	0.697183	0.668919	0.640523	0.615894	0.556962	0.557823	0.540541	0.534247	0.537931
431	0.560241	0.625	0.607143	0.602837	0.56	0.525	0.52027	0.445087	0.447059	0.441176	0.449102		431	0.698413	0.651515	0.68	0.586667	0.58	0.54902	0.503145	0.46988	0.452941	0.442529	0.445087		431	0.731343	0.714286	0.669014	0.648649	0.614379	0.596026	0.550633	0.557823	0.540541	0.541096	0.544828
432	0.542169	0.602941	0.585714	0.58156	0.54	0.5125	0.513514	0.445087	0.452941	0.447059	0.45509		432	0.674603	0.636364	0.656	0.566667	0.56	0.535948	0.496855	0.46988	0.458824	0.448276	0.450867		432	0.701493	0.691729	0.647887	0.621622	0.594771	0.582781	0.544304	0.55102	0.547297	0.547945	0.551724
433	0.518072	0.580882	0.564286	0.560284	0.526667	0.5	0.506757	0.450867	0.458824	0.458824	0.467066		433	0.650794	0.606061	0.632	0.546667	0.546667	0.522876	0.490566	0.475904	0.464706	0.454023	0.462428		433	0.671642	0.661654	0.619718	0.594595	0.575163	0.569536	0.537975	0.557823	0.547297	0.554795	0.558621
434	0.5	0.558824	0.542857	0.539007	0.506667	0.4875	0.506757	0.450867	0.464706	0.464706	0.473054		434	0.619048	0.583333	0.608	0.526667	0.526667	0.51634	0.490566	0.475904	0.470588	0.465517	0.468208		434	0.649254	0.631579	0.598592	0.574324	0.555556	0.549669	0.525316	0.557823	0.554054	0.554795	0.565517
435	0.481928	0.529412	0.521429	0.51773	0.493333	0.475	0.5	0.456647	0.470588	0.476471	0.48503		435	0.587302	0.560606	0.576	0.506667	0.506667	0.503268	0.484277	0.475904	0.476471	0.471264	0.479769		435	0.619403	0.601504	0.570423	0.547297	0.535948	0.536424	0.518987	0.557823	0.554054	0.561644	0.57931
436	0.457831	0.507353	0.492857	0.489362	0.473333	0.45625	0.493243	0.456647	0.470588	0.482353	0.497006		436	0.555556	0.530303	0.552	0.48	0.486667	0.490196	0.477987	0.475904	0.482353	0.477011	0.491329		436	0.589552	0.571429	0.549296	0.527027	0.509804	0.523179	0.512658	0.557823	0.560811	0.575342	0.586207
437	0.433735	0.477941	0.471429	0.468085	0.453333	0.44375	0.493243	0.456647	0.476471	0.488235	0.508982		437	0.531746	0.507576	0.528	0.46	0.473333	0.477124	0.471698	0.481928	0.488235	0.488506	0.49711		437	0.559701	0.548872	0.514085	0.5	0.490196	0.503311	0.506329	0.557823	0.567568	0.582192	0.593103
438	0.415663	0.455882	0.45	0.446809	0.44	0.43125	0.486486	0.456647	0.488235	0.5	0.520958		438	0.507937	0.484848	0.496	0.44	0.453333	0.464052	0.471698	0.481928	0.5	0.5	0.508671		438	0.529851	0.518797	0.485915	0.47973	0.470588	0.490066	0.5	0.557823	0.574324	0.589041	0.606897
439	0.391566	0.433824	0.428571	0.425532	0.426667	0.425	0.47973	0.462428	0.494118	0.505882	0.526946		439	0.47619	0.454545	0.472	0.42	0.44	0.457516	0.465409	0.487952	0.505882	0.511494	0.520231		439	0.5	0.488722	0.464789	0.459459	0.45098	0.476821	0.493671	0.557823	0.581081	0.60274	0.62069
440	0.373494	0.404412	0.4	0.404255	0.406667	0.4125	0.472973	0.462428	0.5	0.517647	0.538922		440	0.452381	0.431818	0.448	0.4	0.426667	0.444444	0.465409	0.493976	0.517647	0.522989	0.531792		440	0.477612	0.466165	0.43662	0.432432	0.424837	0.463576	0.487342	0.564626	0.587838	0.609589	0.634483
441	0.349398	0.382353	0.378571	0.382979	0.393333	0.4	0.472973	0.468208	0.505882	0.529412	0.550898		441	0.428571	0.401515	0.416	0.373333	0.406667	0.431373	0.459119	0.493976	0.523529	0.528736	0.543353		441	0.447761	0.43609	0.415493	0.412162	0.405229	0.450331	0.487342	0.564626	0.594595	0.623288	0.648276
442	0.331325	0.360294	0.35	0.35461	0.373333	0.3875	0.466216	0.473988	0.517647	0.541176	0.568862		442	0.396825	0.378788	0.392	0.353333	0.386667	0.424837	0.459119	0.5	0.529412	0.545977	0.560694		442	0.41791	0.406015	0.394366	0.385135	0.385621	0.437086	0.481013	0.571429	0.608108	0.636986	0.662069
443	0.307229	0.338235	0.335714	0.340426	0.353333	0.375	0.466216	0.479769	0.529412	0.558824	0.586826		443	0.373016	0.356061	0.368	0.333333	0.373333	0.418301	0.459119	0.512048	0.541176	0.557471	0.578035		443	0.395522	0.383459	0.366197	0.364865	0.366013	0.423841	0.474684	0.578231	0.614865	0.650685	0.675862
444	0.289157	0.316176	0.314286	0.319149	0.34	0.3625	0.466216	0.491329	0.541176	0.570588	0.598802		444	0.349206	0.333333	0.344	0.32	0.36	0.405229	0.465409	0.518072	0.558824	0.574713	0.589595		444	0.365672	0.353383	0.34507	0.344595	0.346405	0.410596	0.474684	0.585034	0.628378	0.664384	0.696552
445	0.271084	0.294118	0.292857	0.297872	0.326667	0.35625	0.466216	0.49711	0.552941	0.588235	0.616766		445	0.325397	0.310606	0.32	0.3	0.346667	0.398693	0.465409	0.524096	0.570588	0.591954	0.606936		445	0.343284	0.330827	0.323944	0.317568	0.326797	0.397351	0.474684	0.591837	0.641892	0.684932	0.717241
446	0.253012	0.272059	0.271429	0.276596	0.32	0.34375	0.466216	0.50289	0.564706	0.6	0.634731		446	0.301587	0.287879	0.296	0.28	0.333333	0.392157	0.465409	0.536145	0.582353	0.603448	0.624277		446	0.313433	0.308271	0.302817	0.304054	0.313725	0.390728	0.468354	0.598639	0.655405	0.69863	0.737931
447	0.23494	0.25	0.25	0.262411	0.306667	0.3375	0.466216	0.514451	0.576471	0.617647	0.652695		447	0.277778	0.265152	0.28	0.26	0.313333	0.385621	0.465409	0.542169	0.594118	0.62069	0.641618		447	0.291045	0.285714	0.28169	0.283784	0.294118	0.384106	0.468354	0.612245	0.668919	0.719178	0.751724
448	0.216867	0.227941	0.235714	0.248227	0.293333	0.33125	0.466216	0.520231	0.594118	0.635294	0.670659		448	0.253968	0.242424	0.256	0.246667	0.306667	0.379085	0.471698	0.554217	0.611765	0.637931	0.65896		448	0.268657	0.263158	0.260563	0.263514	0.281046	0.370861	0.468354	0.619048	0.682432	0.732877	0.772414
449	0.198795	0.213235	0.214286	0.22695	0.28	0.325	0.472973	0.526012	0.605882	0.652941	0.688623		449	0.230159	0.227273	0.232	0.226667	0.293333	0.372549	0.471698	0.560241	0.623529	0.649425	0.676301		449	0.246269	0.240602	0.239437	0.25	0.267974	0.364238	0.474684	0.632653	0.702703	0.753425	0.793103
450	0.186747	0.191176	0.192857	0.212766	0.266667	0.31875	0.472973	0.537572	0.617647	0.670588	0.706587		450	0.214286	0.204545	0.216	0.213333	0.28	0.372549	0.477987	0.578313	0.641176	0.672414	0.699422		450	0.231343	0.218045	0.225352	0.22973	0.248366	0.357616	0.474684	0.646259	0.716216	0.773973	0.82069
451	0.168675	0.176471	0.178571	0.191489	0.253333	0.3125	0.47973	0.549133	0.635294	0.682353	0.730539		451	0.190476	0.189394	0.192	0.2	0.273333	0.366013	0.477987	0.584337	0.652941	0.689655	0.716763		451	0.208955	0.203008	0.204225	0.216216	0.24183	0.350993	0.481013	0.659864	0.736486	0.794521	0.841379
452	0.156627	0.161765	0.164286	0.177305	0.246667	0.30625	0.486486	0.560694	0.647059	0.705882	0.748503		452	0.18254	0.174242	0.176	0.186667	0.266667	0.366013	0.484277	0.596386	0.670588	0.706897	0.739884		452	0.19403	0.18797	0.190141	0.202703	0.235294	0.344371	0.487342	0.673469	0.756757	0.815068	0.868966
453	0.144578	0.147059	0.157143	0.170213	0.24	0.30625	0.493243	0.572254	0.664706	0.723529	0.772455		453	0.166667	0.159091	0.168	0.18	0.26	0.366013	0.496855	0.608434	0.688235	0.729885	0.757225		453	0.179104	0.172932	0.183099	0.189189	0.222222	0.344371	0.487342	0.687075	0.777027	0.842466	0.889655
454	0.138554	0.139706	0.142857	0.163121	0.233333	0.3	0.493243	0.583815	0.682353	0.741176	0.796407		454	0.15873	0.151515	0.152	0.166667	0.253333	0.366013	0.503145	0.626506	0.705882	0.747126	0.780347		454	0.164179	0.157895	0.169014	0.182432	0.215686	0.344371	0.493671	0.70068	0.790541	0.856164	0.910345
455	0.126506	0.125	0.135714	0.156028	0.233333	0.3	0.506757	0.601156	0.7	0.764706	0.814371		455	0.142857	0.136364	0.144	0.16	0.246667	0.366013	0.509434	0.638554	0.723529	0.764368	0.797688		455	0.149254	0.150376	0.15493	0.168919	0.202614	0.344371	0.5	0.714286	0.810811	0.876712	0.937931
456	0.120482	0.117647	0.121429	0.141844	0.226667	0.3	0.506757	0.612717	0.717647	0.782353	0.832335		456	0.126984	0.128788	0.128	0.146667	0.24	0.366013	0.515723	0.650602	0.741176	0.781609	0.815029		456	0.141791	0.135338	0.147887	0.162162	0.196078	0.344371	0.506329	0.727891	0.831081	0.90411	0.958621
457	0.108434	0.110294	0.114286	0.134752	0.22	0.3	0.513514	0.624277	0.729412	0.8	0.856287		457	0.119048	0.121212	0.12	0.146667	0.24	0.366013	0.522013	0.662651	0.758824	0.804598	0.83815		457	0.134328	0.120301	0.140845	0.155405	0.189542	0.337748	0.512658	0.748299	0.851351	0.924658	0.986207
458	0.10241	0.102941	0.107143	0.12766	0.22	0.3	0.527027	0.635838	0.747059	0.817647	0.874251		458	0.119048	0.113636	0.112	0.14	0.233333	0.372549	0.534591	0.680723	0.776471	0.821839	0.855491		458	0.126866	0.120301	0.133803	0.148649	0.189542	0.344371	0.525316	0.761905	0.864865	0.945205	1.0069
459	0.10241	0.0955882	0.1	0.12766	0.22	0.30625	0.533784	0.653179	0.764706	0.841176	0.898204		459	0.111111	0.106061	0.104	0.133333	0.233333	0.372549	0.540881	0.692771	0.794118	0.83908	0.878613		459	0.119403	0.112782	0.126761	0.141892	0.183007	0.344371	0.531646	0.77551	0.885135	0.965753	1.03448
460	0.096386	0.0955882	0.1	0.120567	0.22	0.30625	0.547297	0.66474	0.782353	0.858824	0.916168		460	0.103175	0.0984848	0.104	0.126667	0.233333	0.379085	0.553459	0.710843	0.805882	0.862069	0.895954		460	0.11194	0.112782	0.126761	0.141892	0.183007	0.350993	0.537975	0.795918	0.912162	0.993151	1.05517
461	0.090361	0.0882353	0.0928571	0.113475	0.22	0.30625	0.554054	0.676301	0.8	0.876471	0.934132		461	0.095238	0.0909091	0.096	0.126667	0.233333	0.379085	0.559748	0.722892	0.823529	0.87931	0.919075		461	0.104478	0.105263	0.119718	0.135135	0.183007	0.350993	0.550633	0.809524	0.932432	1.0137	1.08276
462	0.090361	0.0882353	0.0928571	0.113475	0.226667	0.3125	0.560811	0.687861	0.817647	0.894118	0.958084		462	0.095238	0.0909091	0.096	0.126667	0.233333	0.385621	0.566038	0.73494	0.841176	0.896552	0.936416		462	0.104478	0.0977444	0.119718	0.135135	0.176471	0.350993	0.556962	0.823129	0.945946	1.03425	1.10345
463	0.084337	0.0808824	0.0857143	0.113475	0.226667	0.3125	0.574324	0.699422	0.829412	0.905882	0.97006		463	0.087302	0.0909091	0.096	0.12	0.233333	0.392157	0.578616	0.746988	0.858824	0.908046	0.953757		463	0.104478	0.0977444	0.112676	0.135135	0.176471	0.357616	0.563291	0.836735	0.966216	1.05479	1.12414
464	0.084337	0.0808824	0.0857143	0.113475	0.233333	0.31875	0.581081	0.716763	0.847059	0.929412	0.994012		464	0.087302	0.0909091	0.088	0.12	0.24	0.398693	0.584906	0.759036	0.876471	0.925287	0.971098		464	0.097015	0.0977444	0.112676	0.135135	0.183007	0.364238	0.575949	0.857143	0.97973	1.07534	1.14483
465	0.084337	0.0808824	0.0857143	0.113475	0.233333	0.31875	0.594595	0.728324	0.858824	0.947059	1.01198		465	0.087302	0.0909091	0.088	0.12	0.24	0.405229	0.597484	0.777108	0.894118	0.948276	0.99422		465	0.097015	0.0977444	0.112676	0.135135	0.183007	0.370861	0.588608	0.870748	1	1.09589	1.17241
466	0.084337	0.0808824	0.0857143	0.113475	0.24	0.325	0.601351	0.745665	0.876471	0.964706	1.03593		466	0.087302	0.0833333	0.088	0.12	0.246667	0.405229	0.610063	0.789157	0.905882	0.965517	1.01156		466	0.097015	0.0977444	0.112676	0.135135	0.183007	0.377483	0.601266	0.891156	1.02027	1.12329	1.1931
467	0.084337	0.0808824	0.0857143	0.113475	0.246667	0.33125	0.614865	0.757225	0.894118	0.982353	1.05389		467	0.087302	0.0833333	0.088	0.12	0.246667	0.418301	0.616352	0.807229	0.923529	0.982759	1.0289		467	0.097015	0.0977444	0.112676	0.135135	0.183007	0.384106	0.607595	0.904762	1.04054	1.13699	1.22069
468	0.078313	0.0808824	0.0857143	0.113475	0.246667	0.33125	0.621622	0.768786	0.911765	1	1.07186		468	0.087302	0.0833333	0.088	0.12	0.246667	0.424837	0.628931	0.819277	0.941176	1.00575	1.05202		468	0.097015	0.0977444	0.112676	0.135135	0.189542	0.390728	0.620253	0.92517	1.06081	1.15753	1.24138
469	0.078313	0.0808824	0.0857143	0.113475	0.246667	0.3375	0.635135	0.786127	0.929412	1.01765	1.09581		469	0.087302	0.0833333	0.088	0.12	0.253333	0.431373	0.641509	0.837349	0.958824	1.02299	1.06936		469	0.097015	0.0977444	0.112676	0.135135	0.189542	0.397351	0.632911	0.945578	1.08784	1.18493	1.26897
470	0.084337	0.0808824	0.0857143	0.113475	0.253333	0.34375	0.648649	0.797688	0.947059	1.04118	1.11377		470	0.087302	0.0909091	0.088	0.12	0.253333	0.437908	0.654088	0.849398	0.976471	1.04023	1.09249		470	0.097015	0.0902256	0.112676	0.135135	0.189542	0.403974	0.64557	0.959184	1.10811	1.21233	1.28965
471	0.084337	0.0808824	0.0857143	0.113475	0.26	0.35	0.662162	0.815029	0.964706	1.05882	1.13773		471	0.087302	0.0909091	0.088	0.12	0.26	0.444444	0.666667	0.86747	0.994118	1.06322	1.10983		471	0.097015	0.0902256	0.112676	0.135135	0.189542	0.410596	0.658228	0.979592	1.12838	1.23288	1.31724
472	0.084337	0.0808824	0.0857143	0.120567	0.26	0.35625	0.675676	0.83237	0.988235	1.08235	1.16168		472	0.087302	0.0909091	0.088	0.126667	0.266667	0.45098	0.679245	0.885542	1.01765	1.08046	1.13873		472	0.097015	0.0977444	0.112676	0.141892	0.196078	0.417219	0.670886	1	1.14865	1.25342	1.34483
473	0.084337	0.0808824	0.0857143	0.120567	0.266667	0.3625	0.689189	0.849711	1.00588	1.10588	1.18563		473	0.087302	0.0909091	0.088	0.126667	0.266667	0.457516	0.691824	0.903614	1.03529	1.10345	1.16185		473	0.097015	0.0977444	0.112676	0.141892	0.196078	0.423841	0.683544	1.02041	1.17568	1.28082	1.37241
474	0.084337	0.0808824	0.0857143	0.120567	0.273333	0.36875	0.702703	0.867052	1.02353	1.12941	1.20958		474	0.087302	0.0833333	0.096	0.126667	0.273333	0.464052	0.704403	0.921687	1.05882	1.12644	1.17919		474	0.104478	0.0977444	0.112676	0.141892	0.196078	0.430464	0.696203	1.04082	1.19595	1.30822	1.4
475	0.084337	0.0808824	0.0857143	0.120567	0.28	0.375	0.716216	0.878613	1.04706	1.15294	1.23353		475	0.087302	0.0909091	0.096	0.126667	0.273333	0.477124	0.716981	0.933735	1.07647	1.14943	1.20231		475	0.104478	0.0977444	0.119718	0.141892	0.202614	0.437086	0.708861	1.06122	1.22297	1.33562	1.42759
476	0.084337	0.0808824	0.0928571	0.120567	0.286667	0.38125	0.72973	0.901734	1.06471	1.17647	1.25748		476	0.087302	0.0909091	0.096	0.126667	0.28	0.48366	0.72956	0.957831	1.1	1.17241	1.22543		476	0.104478	0.0977444	0.119718	0.148649	0.20915	0.450331	0.721519	1.08163	1.24324	1.36301	1.45517
477	0.078313	0.0735294	0.0857143	0.120567	0.286667	0.3875	0.736486	0.913295	1.08235	1.19412	1.28144		477	0.087302	0.0833333	0.088	0.126667	0.28	0.490196	0.742138	0.96988	1.11765	1.18966	1.24856		477	0.104478	0.0977444	0.119718	0.148649	0.20915	0.456954	0.734177	1.10204	1.27027	1.39041	1.48276
478	0.078313	0.0808824	0.0857143	0.120567	0.286667	0.39375	0.756757	0.930636	1.1	1.21765	1.30539		478	0.087302	0.0909091	0.096	0.133333	0.286667	0.496732	0.754717	0.987952	1.14118	1.21264	1.27168		478	0.104478	0.0977444	0.119718	0.148649	0.215686	0.463576	0.746835	1.12245	1.29054	1.41096	1.51035
479	0.084337	0.0882353	0.0928571	0.12766	0.293333	0.4	0.77027	0.947977	1.12353	1.24118	1.32934		479	0.087302	0.0909091	0.096	0.133333	0.293333	0.503268	0.773585	1.00602	1.15882	1.23563	1.2948		479	0.104478	0.105263	0.119718	0.148649	0.215686	0.470199	0.759494	1.14286	1.31081	1.43836	1.53793
480	0.084337	0.0882353	0.0928571	0.12766	0.3	0.40625	0.783784	0.959538	1.14118	1.25882	1.3473		480	0.095238	0.0909091	0.096	0.133333	0.293333	0.51634	0.786164	1.0241	1.17647	1.25287	1.31214		480	0.104478	0.105263	0.126761	0.155405	0.222222	0.476821	0.772152	1.15646	1.33108	1.4589	1.55862
481	0.090361	0.0882353	0.0928571	0.134752	0.306667	0.4125	0.790541	0.976879	1.15882	1.27647	1.36527		481	0.095238	0.0909091	0.096	0.14	0.3	0.522876	0.792453	1.03615	1.19412	1.27011	1.32948		481	0.104478	0.105263	0.126761	0.155405	0.222222	0.483444	0.778481	1.17687	1.35135	1.47945	1.57931
482	0.090361	0.0882353	0.0928571	0.134752	0.306667	0.41875	0.797297	0.982659	1.16471	1.28824	1.38323		482	0.095238	0.0984848	0.096	0.14	0.306667	0.529412	0.798742	1.04819	1.20588	1.28161	1.34682		482	0.104478	0.105263	0.126761	0.162162	0.228758	0.490066	0.791139	1.19048	1.36486	1.5	1.6
483	0.090361	0.0882353	0.0928571	0.134752	0.313333	0.425	0.810811	0.99422	1.17647	1.3	1.39521		483	0.095238	0.0984848	0.096	0.14	0.306667	0.535948	0.805031	1.05422	1.21765	1.2931	1.35838		483	0.11194	0.112782	0.133803	0.162162	0.228758	0.496689	0.797468	1.20408	1.37838	1.5137	1.61379
484	0.090361	0.0882353	0.0928571	0.134752	0.313333	0.425	0.810811	1	1.18235	1.30588	1.4012		484	0.095238	0.0909091	0.104	0.14	0.313333	0.535948	0.811321	1.06024	1.22353	1.29885	1.36416		484	0.11194	0.112782	0.133803	0.162162	0.235294	0.503311	0.803797	1.21088	1.39189	1.52055	1.62759
485	0.096386	0.0882353	0.0928571	0.134752	0.313333	0.425	0.810811	1.00578	1.18823	1.30588	1.40719		485	0.103175	0.0984848	0.104	0.146667	0.306667	0.542484	0.81761	1.06627	1.22353	1.3046	1.36994		485	0.11194	0.112782	0.140845	0.162162	0.235294	0.503311	0.810127	1.21088	1.39189	1.52055	1.62759
486	0.096386	0.0955882	0.1	0.141844	0.32	0.43125	0.817568	1.00578	1.18823	1.30588	1.40719		486	0.103175	0.0984848	0.104	0.146667	0.313333	0.542484	0.81761	1.06627	1.22353	1.3046	1.36994		486	0.119403	0.112782	0.140845	0.168919	0.235294	0.503311	0.810127	1.21088	1.39189	1.52055	1.62759
487	0.096386	0.0955882	0.107143	0.141844	0.32	0.43125	0.817568	1	1.18235	1.3	1.39521		487	0.103175	0.106061	0.112	0.146667	0.313333	0.542484	0.81761	1.06024	1.21765	1.29885	1.36416		487	0.126866	0.120301	0.140845	0.168919	0.24183	0.503311	0.803797	1.20408	1.38514	1.5137	1.62069
488	0.10241	0.102941	0.107143	0.148936	0.32	0.425	0.810811	0.988439	1.17059	1.29412	1.38323		488	0.111111	0.106061	0.112	0.146667	0.313333	0.535948	0.811321	1.05422	1.21176	1.28736	1.3526		488	0.126866	0.120301	0.147887	0.175676	0.24183	0.503311	0.803797	1.19728	1.37838	1.5	1.6069
489	0.10241	0.102941	0.107143	0.148936	0.313333	0.425	0.797297	0.976879	1.15882	1.27647	1.36527		489	0.111111	0.106061	0.112	0.153333	0.313333	0.529412	0.805031	1.04217	1.19412	1.26437	1.32948		489	0.126866	0.12782	0.147887	0.175676	0.24183	0.503311	0.791139	1.18367	1.35811	1.47945	1.58621
490	0.10241	0.102941	0.107143	0.148936	0.313333	0.41875	0.783784	0.959538	1.13529	1.24706	1.34132		490	0.111111	0.106061	0.112	0.153333	0.306667	0.522876	0.786164	1.01807	1.17059	1.24138	1.30636		490	0.134328	0.12782	0.147887	0.175676	0.24183	0.496689	0.778481	1.16326	1.33108	1.4589	1.55172
491	0.10241	0.110294	0.114286	0.148936	0.306667	0.4125	0.77027	0.936416	1.11176	1.22353	1.31138		491	0.119048	0.113636	0.12	0.153333	0.306667	0.51634	0.773585	1	1.14118	1.21264	1.27746		491	0.134328	0.12782	0.147887	0.175676	0.24183	0.483444	0.759494	1.13605	1.2973	1.42466	1.51724
492	0.10241	0.110294	0.114286	0.148936	0.3	0.40625	0.75	0.913295	1.08235	1.18824	1.26946		492	0.119048	0.113636	0.12	0.153333	0.3	0.503268	0.754717	0.96988	1.11176	1.17816	1.24277		492	0.134328	0.12782	0.147887	0.175676	0.235294	0.476821	0.740506	1.10204	1.26351	1.38356	1.47586
493	0.10241	0.110294	0.114286	0.148936	0.3	0.39375	0.722973	0.884393	1.04706	1.14706	1.22755		493	0.119048	0.121212	0.128	0.153333	0.293333	0.490196	0.72956	0.939759	1.07647	1.13793	1.20231		493	0.134328	0.135338	0.15493	0.175676	0.235294	0.463576	0.721519	1.06803	1.22297	1.34247	1.42759
494	0.108434	0.110294	0.121429	0.148936	0.293333	0.38125	0.702703	0.849711	1.00588	1.10588	1.17964		494	0.126984	0.121212	0.128	0.153333	0.286667	0.477124	0.704403	0.903614	1.03529	1.0977	1.15029		494	0.141791	0.135338	0.15493	0.175676	0.228758	0.450331	0.696203	1.03401	1.18243	1.28767	1.37241
495	0.114458	0.117647	0.121429	0.156028	0.286667	0.36875	0.675676	0.815029	0.964706	1.05294	1.12575		495	0.126984	0.121212	0.128	0.153333	0.28	0.457516	0.679245	0.86747	0.988235	1.04598	1.10405		495	0.141791	0.135338	0.15493	0.175676	0.228758	0.430464	0.664557	0.986395	1.12838	1.23288	1.31035
496	0.108434	0.117647	0.121429	0.148936	0.273333	0.35625	0.641892	0.768786	0.911765	0.994118	1.06587		496	0.126984	0.121212	0.128	0.153333	0.273333	0.437908	0.641509	0.819277	0.935294	0.994253	1.04046		496	0.141791	0.142857	0.15493	0.168919	0.222222	0.417219	0.639241	0.938776	1.06757	1.16438	1.24138
497	0.108434	0.117647	0.121429	0.148936	0.266667	0.3375	0.608108	0.728324	0.858824	0.935294	1.00599		497	0.126984	0.121212	0.128	0.153333	0.26	0.418301	0.603774	0.777108	0.882353	0.931034	0.982659		497	0.141791	0.142857	0.15493	0.168919	0.215686	0.397351	0.607595	0.884354	1.00676	1.10274	1.17241
498	0.108434	0.117647	0.121429	0.141844	0.253333	0.31875	0.567568	0.682081	0.805882	0.876471	0.94012		498	0.126984	0.121212	0.128	0.146667	0.253333	0.392157	0.572327	0.728916	0.829412	0.873563	0.919075		498	0.149254	0.142857	0.15493	0.168919	0.20915	0.377483	0.56962	0.836735	0.945946	1.0274	1.09655
499	0.108434	0.117647	0.121429	0.141844	0.24	0.30625	0.533784	0.635838	0.752941	0.817647	0.874251		499	0.134921	0.128788	0.128	0.146667	0.24	0.372549	0.534591	0.680723	0.776471	0.816092	0.855491		499	0.141791	0.142857	0.147887	0.162162	0.202614	0.357616	0.531646	0.77551	0.878378	0.958904	1.02069
500	0.108434	0.110294	0.121429	0.134752	0.226667	0.2875	0.493243	0.589595	0.694118	0.758824	0.808383		500	0.126984	0.121212	0.128	0.14	0.226667	0.346405	0.496855	0.63253	0.717647	0.752874	0.791908		500	0.141791	0.142857	0.147887	0.162162	0.196078	0.337748	0.5	0.721088	0.817568	0.890411	0.944828
501	0.108434	0.110294	0.114286	0.12766	0.213333	0.2625	0.452703	0.537572	0.635294	0.688235	0.736527		501	0.126984	0.121212	0.12	0.133333	0.213333	0.320261	0.459119	0.578313	0.652941	0.689655	0.722543		501	0.141791	0.135338	0.147887	0.155405	0.183007	0.317881	0.455696	0.659864	0.75	0.815068	0.862069
502	0.10241	0.110294	0.114286	0.12766	0.2	0.24375	0.418919	0.491329	0.576471	0.629412	0.670659		502	0.119048	0.113636	0.12	0.126667	0.2	0.300654	0.415094	0.53012	0.594118	0.626437	0.65896		502	0.134328	0.135338	0.140845	0.148649	0.176471	0.291391	0.417722	0.598639	0.682432	0.739726	0.786207
503	0.096386	0.102941	0.107143	0.120567	0.186667	0.225	0.378378	0.445087	0.523529	0.564706	0.60479		503	0.119048	0.113636	0.112	0.126667	0.186667	0.27451	0.383648	0.475904	0.541176	0.563218	0.595376		503	0.134328	0.135338	0.133803	0.141892	0.169935	0.271523	0.379747	0.544218	0.614865	0.664384	0.710345
504	0.096386	0.102941	0.107143	0.113475	0.173333	0.20625	0.337838	0.398844	0.470588	0.505882	0.538922		504	0.111111	0.106061	0.104	0.12	0.173333	0.248366	0.339623	0.427711	0.482353	0.505747	0.531792		504	0.134328	0.12782	0.126761	0.135135	0.156863	0.245033	0.348101	0.489796	0.554054	0.59589	0.634483
505	0.090361	0.0955882	0.1	0.106383	0.153333	0.1875	0.304054	0.352601	0.417647	0.447059	0.479042		505	0.103175	0.0984848	0.104	0.113333	0.16	0.222222	0.301887	0.379518	0.429412	0.448276	0.468208		505	0.126866	0.120301	0.126761	0.121622	0.143791	0.218543	0.310127	0.435374	0.486486	0.527397	0.558621
506	0.084337	0.0882353	0.0928571	0.0992908	0.14	0.16875	0.27027	0.312139	0.364706	0.388235	0.419162		506	0.095238	0.0909091	0.096	0.106667	0.146667	0.196078	0.27044	0.337349	0.376471	0.390805	0.410405		506	0.119403	0.112782	0.119718	0.114865	0.137255	0.198675	0.272152	0.380952	0.432432	0.465753	0.489655
507	0.078313	0.0808824	0.0857143	0.0921986	0.126667	0.15	0.22973	0.271676	0.317647	0.341176	0.359281		507	0.087302	0.0909091	0.088	0.0933333	0.126667	0.176471	0.238994	0.289157	0.329412	0.33908	0.358382		507	0.11194	0.105263	0.112676	0.108108	0.124183	0.178808	0.240506	0.333333	0.371622	0.40411	0.427586
508	0.072289	0.0735294	0.0785714	0.0780142	0.113333	0.13125	0.202703	0.231214	0.276471	0.294118	0.311377		508	0.087302	0.0833333	0.08	0.0866667	0.113333	0.150327	0.207547	0.253012	0.282353	0.293103	0.306358		508	0.104478	0.0977444	0.0985915	0.0945946	0.111111	0.15894	0.208861	0.285714	0.324324	0.349315	0.365517
509	0.066265	0.0661765	0.0714286	0.070922	0.1	0.1125	0.175676	0.196532	0.235294	0.247059	0.263473		509	0.079365	0.0757576	0.072	0.08	0.1	0.130719	0.176101	0.216867	0.241176	0.252874	0.260116		509	0.089552	0.0902256	0.0915493	0.0878378	0.0980392	0.139073	0.183544	0.244898	0.277027	0.294521	0.310345
510	0.060241	0.0588235	0.0642857	0.0638298	0.0866667	0.1	0.148649	0.16763	0.2	0.211765	0.221557		510	0.063492	0.0681818	0.064	0.0733333	0.0866667	0.117647	0.150943	0.186747	0.205882	0.212644	0.225434		510	0.08209	0.0827068	0.0774648	0.0810811	0.0849673	0.119205	0.151899	0.204082	0.22973	0.253425	0.262069
511	0.054217	0.0514706	0.0571429	0.0567376	0.0733333	0.0875	0.121622	0.144509	0.170588	0.176471	0.185629		511	0.055556	0.0606061	0.056	0.0666667	0.08	0.0980392	0.132075	0.156627	0.170588	0.178161	0.190751		511	0.074627	0.075188	0.0704225	0.0675676	0.0718954	0.0993377	0.132911	0.170068	0.189189	0.205479	0.22069
512	0.048193	0.0441176	0.05	0.0496454	0.0666667	0.075	0.108108	0.121387	0.141176	0.147059	0.155689		512	0.047619	0.0530303	0.048	0.0533333	0.0666667	0.0849673	0.106918	0.13253	0.147059	0.149425	0.156069		512	0.067164	0.0601504	0.0633803	0.0608108	0.0653595	0.0794702	0.107595	0.142857	0.162162	0.171233	0.17931
513	0.042169	0.0367647	0.0428571	0.0425532	0.0533333	0.0625	0.087838	0.098266	0.117647	0.123529	0.125749		513	0.047619	0.0454545	0.04	0.0466667	0.06	0.0718954	0.09434	0.114458	0.123529	0.126437	0.127168		513	0.059701	0.0526316	0.056338	0.0540541	0.0588235	0.0728477	0.094937	0.115646	0.135135	0.143836	0.151724
514	0.036145	0.0294118	0.0357143	0.035461	0.0466667	0.05	0.067568	0.080925	0.1	0.1	0.101796		514	0.031746	0.030303	0.032	0.04	0.0466667	0.0588235	0.075472	0.090361	0.1	0.103448	0.104046		514	0.052239	0.0451128	0.0492958	0.0472973	0.0457516	0.0596026	0.075949	0.095238	0.108108	0.116438	0.117241
515	0.03012	0.0294118	0.0285714	0.0283688	0.04	0.04375	0.054054	0.069364	0.082353	0.0823529	0.083832		515	0.031746	0.030303	0.024	0.0333333	0.04	0.0457516	0.062893	0.078313	0.082353	0.0862069	0.086705		515	0.037313	0.037594	0.0422535	0.0405405	0.0392157	0.0463576	0.063291	0.07483	0.087838	0.0958904	0.096552
516	0.03012	0.0220588	0.0285714	0.0283688	0.0333333	0.0375	0.047297	0.057803	0.070588	0.0705882	0.071856		516	0.031746	0.030303	0.024	0.0333333	0.04	0.0392157	0.056604	0.066265	0.070588	0.0689655	0.075145		516	0.037313	0.037594	0.0352113	0.0337838	0.0326797	0.0397351	0.056962	0.061224	0.074324	0.0753425	0.082759
517	0.024096	0.0220588	0.0214286	0.0212766	0.0266667	0.03125	0.040541	0.046243	0.058824	0.0529412	0.053892		517	0.02381	0.0227273	0.016	0.0266667	0.0333333	0.0326797	0.044025	0.054217	0.058824	0.0574713	0.057803		517	0.029851	0.0300752	0.028169	0.027027	0.0326797	0.0331126	0.044304	0.054422	0.060811	0.0616438	0.068966
518	0.024096	0.0147059	0.0214286	0.0141844	0.0266667	0.03125	0.033784	0.034682	0.047059	0.0411765	0.047904		518	0.015873	0.0151515	0.016	0.0266667	0.0266667	0.0261438	0.037736	0.048193	0.047059	0.045977	0.052023		518	0.029851	0.0225564	0.028169	0.0202703	0.0261438	0.0264901	0.037975	0.040816	0.047297	0.0479452	0.055172
519	0.024096	0.0147059	0.0142857	0.0141844	0.02	0.025	0.027027	0.028902	0.041176	0.0352941	0.035928		519	0.015873	0.0151515	0.016	0.02	0.02	0.0261438	0.031447	0.042169	0.041176	0.0402299	0.046243		519	0.022388	0.0225564	0.0211268	0.0135135	0.0196078	0.0198676	0.031646	0.034014	0.033784	0.0342466	0.041379
520	0.018072	0.00735294	0.0142857	0.0141844	0.02	0.01875	0.02027	0.023121	0.029412	0.0294118	0.02994		520	0.007937	0.00757576	0.008	0.02	0.02	0.0196078	0.025157	0.036145	0.035294	0.0344828	0.034682		520	0.022388	0.0150376	0.0211268	0.0135135	0.0196078	0.0198676	0.025316	0.027211	0.027027	0.0273973	0.034483
521	0.018072	0.00735294	0.0142857	0.0070922	0.0133333	0.01875	0.013514	0.017341	0.023529	0.0235294	0.023952		521	0.007937	0.00757576	0	0.0133333	0.0133333	0.0130719	0.018868	0.03012	0.029412	0.0287356	0.028902		521	0.014925	0.0150376	0.0140845	0.0135135	0.0130719	0.013245	0.018987	0.020408	0.02027	0.0205479	0.027586
522	0.012048	0.00735294	0.0142857	0.0070922	0.0133333	0.0125	0.006757	0.017341	0.023529	0.0176471	0.017964		522	0.007937	0.00757576	0	0.0133333	0.0133333	0.0130719	0.018868	0.024096	0.023529	0.0229885	0.023121		522	0.014925	0.0150376	0.0140845	0.00675676	0.0130719	0.013245	0.018987	0.013605	0.02027	0.0205479	0.02069
523	0.012048	0	0.00714286	0.0070922	0.0133333	0.0125	0.006757	0.011561	0.017647	0.0176471	0.011976		523	0.007937	0.00757576	0	0.0133333	0.0133333	0.0130719	0.012579	0.018072	0.017647	0.0172414	0.017341		523	0.014925	0.0150376	0.0140845	0.00675676	0.0130719	0.013245	0.012658	0.006803	0.013514	0.0136986	0.013793
524	0.006024	0	0.00714286	0	0.00666667	0.0125	0.006757	0.011561	0.011765	0.0117647	0.011976		524	0.007937	0.00757576	0	0.0133333	0.0133333	0.00653595	0.012579	0.018072	0.017647	0.0172414	0.011561		524	0.014925	0.0075188	0.00704225	0.00675676	0.0130719	0.00662252	0.012658	0.006803	0.013514	0.0136986	0.013793
525	0.006024	0	0.00714286	0	0.00666667	0.0125	0.006757	0.00578	0.011765	0.0117647	0.005988		525	0	0	0	0.00666667	0.0133333	0.00653595	0.012579	0.012048	0.011765	0.0114943	0.011561		525	0.014925	0.0075188	0.00704225	0.00675676	0.0130719	0.00662252	0.012658	0.006803	0.013514	0.00684931	0.006897
526	0.006024	0	0.00714286	0	0.00666667	0.00625	0	0.00578	0.011765	0.00588235	0.005988		526	0	0	0	0.00666667	0.00666667	0.00653595	0.006289	0.012048	0.011765	0.0114943	0.011561		526	0.014925	0.0075188	0.00704225	0.00675676	0.00653595	0.00662252	0.012658	0.006803	0.006757	0.00684931	0.006897
527	0.006024	0	0	0	0.00666667	0.0125	0	0.00578	0.011765	0.00588235	0.005988		527	0	0	0	0.00666667	0.0133333	0.00653595	0.006289	0.012048	0.011765	0.0114943	0.00578		527	0.007463	0.0075188	0.00704225	0.00675676	0.00653595	0	0.006329	0	0.006757	0	0
528	0.006024	0	0	0	0.00666667	0.00625	0	0.00578	0.005882	0.00588235	0.005988		528	0	0.00757576	0	0.00666667	0.00666667	0.00653595	0.006289	0.012048	0.011765	0.0114943	0.011561		528	0.007463	0.0075188	0.00704225	0.00675676	0.00653595	0	0.006329	0	0	0	0
529	0.006024	0	0	0	0.00666667	0.00625	0	0	0.005882	0	0		529	0	0	-0.008	0.00666667	0.00666667	0	0.006289	0.006024	0.005882	0.00574713	0.00578		529	0.007463	0.0075188	0.00704225	0	0.00653595	0	0.006329	0	0	0	0
530	0.006024	0	0	0	0	0.00625	-0.00676	0	0.005882	0	0		530	-0.00794	0	-0.008	0.00666667	0.00666667	0	0	0.006024	0.005882	0.00574713	0.00578		530	0.007463	0.0075188	0.00704225	0	0.00653595	0	0.006329	0	0	0	0
531	0.006024	-0.00735294	0	-0.0070922	0	0	0	0	0.005882	0	0		531	-0.00794	0	-0.008	0.00666667	0.00666667	0	0	0.006024	0.005882	0.00574713	0		531	0.007463	0.0075188	0.00704225	0.00675676	0.00653595	0	0.006329	0	0	0	0
532	0.006024	-0.00735294	0	0	0	0	0	0	0.005882	0	0		532	-0.00794	0	-0.008	0.00666667	0.00666667	0	0	0	0.005882	0	0		532	0.007463	0.0075188	0.00704225	0.00675676	0.00653595	0	0.006329	0	0	0	0
533	0.006024	-0.00735294	0	-0.0070922	0	0	0	0	0.005882	0	0		533	0	0	-0.008	0.00666667	0.00666667	0	0	0	0.005882	0	0		533	0.007463	0.0075188	0.00704225	0	0.00653595	0	0.006329	-0.0068	0	0	-0.0069
534	0.006024	0	0	0	0.00666667	0	0	0	0.005882	0	0		534	0	0	-0.008	0.00666667	0.00666667	0	0.006289	0.006024	0.005882	0	0		534	0.007463	0.0075188	0.00704225	0	0.00653595	0	0.006329	-0.0068	0	-0.00684931	-0.0069
535	0.006024	0	0	0	0	0.00625	0	0	0.005882	0	0		535	0	0	-0.008	0.00666667	0.00666667	0	0.006289	0.006024	0.005882	0.00574713	0		535	0.007463	0.0075188	0.00704225	0	0.00653595	0	0.006329	-0.0068	0	-0.00684931	0
536	0	-0.00735294	-0.00714286	-0.0070922	-0.00666667	-0.00625	-0.00676	-0.00578	0	-0.00588235	-0.01198		536	-0.00794	-0.00757576	-0.016	0	0	-0.00653595	-0.00629	0	0	-0.00574713	-0.00578		536	-0.00746	-0.0075188	-0.00704225	-0.00675676	-0.00653595	-0.013245	-0.00633	-0.01361	-0.01351	-0.0136986	-0.01379
537	0	-0.00735294	-0.00714286	-0.0070922	-0.00666667	0	-0.00676	-0.00578	0	-0.00588235	-0.00599		537	0	0	-0.008	0	0	-0.00653595	0	0	0	0	-0.00578		537	0	0	-0.00704225	-0.00675676	0	-0.00662252	-0.00633	-0.0068	-0.00676	-0.00684931	-0.0069
538	0	0	0	0	0	0	0	-0.00578	0	0	-0.00599		538	0	0	0	0	0	0	0	0.006024	0.005882	0	0		538	0	0	0	0	0.00653595	0	0	-0.0068	0	0	0
539	0	0	0	-0.0070922	-0.00666667	0	-0.00676	-0.00578	0	-0.00588235	-0.00599		539	0	0	-0.008	0	0	-0.00653595	0	0	0	0	0		539	0	0	0	0	0	0	0	-0.0068	0	0	0
540	0	0	0	-0.0070922	0	0	0	-0.00578	0	0	-0.00599		540	0	0	-0.008	0	0.00666667	0	0	0	0	0	0		540	0	0.0075188	0	0	0	0	0	-0.0068	0	-0.00684931	0
541	0	0	0	0	0	0	0	-0.00578	0	0	-0.00599		541	0	0	-0.008	0	0.00666667	0	0	0.006024	0	0	0		541	0	0	0	0	0	0	0	-0.0068	0	0	0
542	0	0	0	0	0	0	0	-0.00578	0.005882	0	-0.00599		542	0	0	0	0.00666667	0.00666667	0	0	0.006024	0.005882	0	0		542	0	0	0	0	0	-0.00662252	0	-0.0068	0	-0.00684931	0
543	0	0	0	0	0	0	0	-0.00578	0	0	-0.00599		543	0	0	0	0	0.00666667	0	0	0	0	0	0		543	0	0	0	0	0	-0.00662252	0	-0.0068	-0.00676	-0.00684931	0
544	0	-0.00735294	0	0	0	0	-0.00676	-0.00578	0	-0.00588235	-0.00599		544	0	0	-0.008	0	0	0	0	0	0	0	0		544	0	0	0	0	0	0	0	-0.0068	0	-0.00684931	0
545	0	0	0	0	0	0	-0.00676	-0.00578	0	-0.00588235	-0.00599		545	0	0	-0.008	0	0	-0.00653595	0	0	0.005882	0	0		545	0	0	0	0	0	0	0.006329	0	0	0	0
546	0	-0.00735294	0	-0.0070922	0	0	-0.00676	-0.00578	0	-0.00588235	-0.00599		546	0	0	-0.008	0	0	0	0	0	0	0	0		546	0.007463	0.0075188	0	0	0.00653595	0	0	0	0	0	0
547	0	0	0	0	0	0	-0.00676	-0.00578	0	-0.00588235	-0.00599		547	0	0	-0.008	0	0	0	0	0	0	0	0		547	0.007463	0.0075188	0	0	0.00653595	0	0	0	0	0	0
548	0	0	0	0	0	0	0	-0.00578	0	0	0		548	0	0	0	0	0	0	0	0	0	0	0		548	0.007463	0	0	0	0.00653595	0	0	0	0	0	0
549	0	0	0	0	0	0	0	0	0	0	0		549	0	0	0	0	0	0	0	0	0	0	0		549	0	0	0	0	0	0	0	0	0	0	0
550	0	0	0	0	0	0	0	-0.00578	0	0	-0.00599		550	0	0.00757576	0	0	0	0	0	0	0	0	0		550	0	0	0	0	0	0	0	0	-0.00676	0	0

## Sheet: 1E
	Fluorescence of rsGCaMP1.4ER at increasing Free Ca2+, Log [Free Ca2+] N1													Fluorescence of rsGCaMP1.4ER at increasing Free Ca2+, Log [Free Ca2+] N2													Fluorescence of rsGCaMP1.4ER at increasing Free Ca2+, Log [Free Ca2+] N3
Wavelength nm.	0	3.69897	4.17464	4.39446	4.69179	4.86303	4.98285	5.15021	5.69881	5.87501			Wavelength nm.	0	3.69897	4.17464	4.39446	4.69179	4.86303	4.98285	5.15021	5.69881	5.87501			Wavelength nm.	0	3.69897	4.17464	4.39446	4.69179	4.86303	4.98285	5.15021	5.69881	5.87501
480	0.240262	0.395813	0.489719	0.461104	0.713873	1.01877	1.1826	1.20783	1.18857	1.13747			480	0.244984	0.218116	0.351992	0.367312	0.635092	0.686762	0.724138	0.881658	0.977215	1.10251			480	0.174311	0.312698	0.394752	0.556611	0.68307	0.686445	0.762661	1.15171	1.29557	1.29372
481.06	0.251489	0.252102	0.401021	0.66632	0.730032	0.986231	1.13489	1.23156	1.54642	1.70199			481.06	0.273985	0.322586	0.315442	0.462858	0.600505	0.849027	0.89496	1.12446	1.33849	1.16504			481.06	0.235594	0.277388	0.413102	0.615439	0.856503	0.824399	1.00717	1.14003	1.26931	1.25426
481.96	0.276842	0.306671	0.6013	0.572197	0.859131	1.11347	1.28483	1.66289	1.64529	1.59573			481.96	0.241635	0.340701	0.314088	0.493717	0.888969	1.10209	0.929221	1.00484	1.19431	1.57224			481.96	0.209848	0.398958	0.45251	0.600543	0.759629	1.05158	1.2755	1.31232	1.43011	1.68867
483.03	0.298643	0.329409	0.588716	0.673987	1.30839	1.52122	1.46691	1.72811	2.02425	1.69037			483.03	0.258438	0.475546	0.472257	0.574828	0.868533	0.946111	1.35534	1.45233	1.46398	1.58525			483.03	0.332577	0.595723	0.793925	0.827869	0.961239	1.40386	1.65824	1.48617	1.89852	1.93575
483.93	0.321036	0.361196	0.534384	0.718014	1.14878	1.56809	1.34672	1.71365	2.21285	2.05869			483.93	0.314428	0.461386	0.552167	0.603751	0.789652	1.30631	1.2809	1.42485	1.75809	1.85109			483.93	0.361465	0.540398	0.785488	0.794767	1.33146	1.38551	1.64924	1.57448	2.20751	2.25507
485	0.341172	0.739508	0.823157	0.981362	1.3987	1.76911	1.70553	2.0021	2.49208	2.56744			485	0.308879	0.463558	0.540693	0.815467	1.30164	1.50039	1.26917	1.75816	2.14234	2.26453			485	0.193739	0.616887	0.572425	1.02394	1.20155	1.61249	1.62058	2.10239	2.20518	2.79715
486.06	0.364199	0.603764	0.928734	1.04375	1.3054	1.84363	2.21132	2.42761	3.23878	2.7193			486.06	0.398998	0.399592	0.609803	0.779561	1.56067	1.49886	1.55107	2.1141	2.32075	2.58739			486.06	0.335327	0.672303	0.728395	0.903249	1.22911	1.67439	2.06751	2.17037	2.6256	2.77211
486.96	0.425999	0.71867	0.874288	1.15887	1.71671	2.0927	2.45967	2.73094	3.53076	3.10889			486.96	0.324225	0.403014	0.491424	0.969418	1.36916	1.87246	1.6931	2.45731	2.58725	2.82226			486.96	0.484417	0.661685	1.1235	1.26194	1.37497	2.03056	2.10838	2.65043	2.79889	3.41237
488.03	0.436582	0.550667	1.09813	1.31174	1.76322	2.31962	2.77459	3.28549	3.90912	3.86995			488.03	0.344518	0.595651	0.767417	1.14468	1.74372	2.15008	2.07484	2.55387	2.90015	3.29977			488.03	0.499228	0.747524	1.02564	1.34112	1.50207	2.11627	2.81163	2.80011	3.63104	3.77368
488.93	0.46091	0.878036	1.30212	1.65378	2.09357	3.07644	2.91124	2.94094	4.25164	3.98444			488.93	0.473358	0.454661	0.667303	0.801326	1.70654	2.16525	2.35739	2.61163	3.36203	3.43611			488.93	0.429347	0.784156	0.988427	1.19429	1.5804	2.45375	2.55565	3.08213	4.11737	4.00223
490	0.621418	0.625144	0.963448	1.54652	2.36385	2.94126	3.47868	3.95493	4.81476	4.33615			490	0.577473	0.548383	1.07247	1.10185	2.07644	2.17238	2.59902	2.87642	3.76482	3.95326			490	0.563288	0.91537	1.13379	1.55532	1.72762	2.75544	2.84614	3.26104	4.13355	4.14243
491.04	0.558271	0.852819	1.14316	1.41173	2.61846	3.43937	3.50228	4.58814	5.35785	5.57248			491.04	0.744057	0.74293	0.981605	1.48619	1.8878	2.9165	2.8482	3.508	3.74344	4.46169			491.04	0.481617	0.916746	1.33688	1.81398	2.0656	3.25883	3.49995	3.74973	5.1036	4.94124
491.94	0.649977	0.864365	1.25433	2.30966	2.9343	3.74879	4.19673	4.82688	5.06266	5.33676			491.94	0.548312	1.0431	1.00353	1.53664	2.41541	2.88755	2.85961	3.87702	4.28461	4.94948			491.94	0.608262	1.0304	1.53509	1.82023	2.21513	2.97452	3.45207	4.08006	5.1725	5.38515
492.98	0.547339	0.980718	1.58645	1.92009	2.96818	4.26626	4.30649	5.01032	6.11723	5.9968			492.98	0.66936	0.747684	1.06443	1.59138	2.49497	3.32582	3.39722	4.34933	5.1191	5.26736			492.98	0.625465	1.20091	1.34377	2.13338	2.12786	3.57987	3.42523	4.12255	5.24598	6.29483
494.02	0.535804	1.10829	1.69014	2.51231	3.34683	4.13624	4.86179	5.5985	6.52572	6.35231			494.02	0.696897	0.871604	1.22264	1.77634	2.62399	3.58484	3.76299	4.52439	5.01523	5.77007			494.02	0.642068	1.31384	1.44855	2.57821	2.55824	3.35616	4.52769	4.83061	6.14002	6.23327
495.07	0.732585	1.19787	1.95568	2.43004	3.84015	5.23723	5.1083	5.67115	7.02029	7.06144			495.07	0.770716	1.19032	1.58914	1.61468	2.97375	3.56895	4.00646	4.69402	5.44981	5.84672			495.07	0.823084	1.16152	1.81342	2.07322	2.89399	4.1347	4.54442	5.05404	6.39926	7.18469
495.97	0.854749	1.20409	1.94853	2.40115	3.85789	4.89635	5.73773	6.09049	7.51206	7.36445			495.97	0.62016	0.972494	1.41496	1.77048	3.08863	4.02865	3.70535	4.98539	6.44649	5.9857			495.97	0.559714	1.33077	2.02409	2.62508	3.08822	4.26069	4.73608	5.30636	7.5368	7.50451
497.01	0.775536	1.07151	1.75801	2.51111	4.22029	5.12779	5.65868	6.35003	8.26145	8.1621			497.01	0.729262	1.14652	1.71068	1.76987	3.44861	3.93575	4.27638	5.19696	6.37299	7.098			497.01	0.778646	1.47341	1.8948	2.52874	3.53051	4.42409	5.47585	5.71857	7.90813	7.5788
498.05	0.769769	1.4915	1.7843	3.07473	4.33266	5.27952	6.19656	6.89427	8.17401	7.64372			498.05	0.776067	1.0129	1.65255	1.89154	3.44551	4.26307	4.46943	5.93986	6.82376	7.57671			498.05	0.953078	1.28877	1.96892	2.76715	3.40077	4.53944	4.85689	5.77192	8.15171	8.2054
498.95	0.951663	1.0572	2.04164	2.61674	4.45879	5.65844	6.38853	6.96784	9.22686	8.54856			498.95	1.01365	0.933543	1.51499	1.9447	3.69008	4.1079	4.48221	5.65053	7.33195	7.69287			498.95	0.900785	1.64222	1.86356	2.82838	3.78128	4.49393	5.80288	6.28951	8.01512	8.46461
500	1.12798	1.47857	2.4777	2.63879	4.25667	5.79605	6.63907	7.60492	8.88732	8.67806			500	0.864278	1.20076	1.58314	2.07699	3.65461	4.59193	5.289	5.81298	7.15299	7.68702			500	1.01463	1.46439	1.97879	3.04959	3.45183	5.23146	5.743	6.23932	7.99888	8.84375
501.04	0.772491	1.41676	2.33631	3.27284	4.13611	6.3075	6.55901	7.19459	9.16644	9.01598			501.04	0.991398	1.26189	2.02778	2.34196	3.75189	4.85107	5.01846	6.11139	7.35391	7.95123			501.04	1.00411	1.50994	2.45398	3.20463	4.1684	4.72166	5.5197	6.4011	7.85127	9.21867
501.94	0.914807	1.41007	2.17981	2.98051	4.65384	5.8544	6.88077	7.82357	9.62191	9.46976			501.94	1.05886	1.29685	1.62524	2.53131	4.04875	4.80267	5.06683	5.78082	7.72976	8.35552			501.94	0.880428	1.44984	2.16034	3.46429	4.27943	5.11274	6.26501	6.92248	8.84328	9.07079
502.98	1.27021	1.62069	2.65759	2.88268	4.90012	6.32418	6.8419	7.97963	9.00826	9.50871			502.98	0.993131	1.05406	1.65208	2.47339	3.8678	4.93385	5.38452	6.01886	7.26034	7.86668			502.98	0.915352	1.6313	2.23299	2.96904	4.21437	4.91143	5.81518	6.6581	8.67054	8.94425
504.02	0.811359	1.46253	2.43713	3.04772	4.55358	6.2356	6.94709	7.32926	10.0279	9.66846			504.02	1.11644	1.3065	1.80417	2.16563	3.99007	4.86419	5.30212	6.37932	7.01306	7.92296			504.02	1.06164	1.84025	2.42567	3.00227	3.72857	5.1785	6.23943	6.92598	9.27948	9.43113
505.07	0.79602	1.58057	2.18964	3.43274	4.61981	5.98732	6.96775	8.03685	9.40488	9.48172			505.07	0.949169	1.30646	1.61494	2.14971	3.83192	4.92739	5.46977	6.33993	7.58906	8.04026			505.07	0.967631	1.67761	2.22365	3.45137	3.43856	5.58529	6.02607	6.86292	9.43586	9.11784
505.97	0.99456	1.49528	2.53239	2.88793	4.63226	5.57651	7.1256	7.75373	9.69588	8.98908			505.97	1.09434	1.24593	1.67972	2.36494	3.88668	4.94263	5.21321	6.20106	7.54612	8.13661			505.97	1.00881	1.85119	2.34978	3.18629	3.55681	4.95263	5.83578	7.21767	8.19778	9.11298
507.01	1.05898	1.50474	2.24335	3.38132	5.08883	6.12973	6.75117	7.48782	9.34669	9.19447			507.01	0.975375	1.21538	1.94911	2.07676	3.97172	4.57254	4.9952	6.13801	7.2381	7.88108			507.01	1.22327	1.7506	2.27519	3.20721	3.90813	5.08999	5.41309	7.30093	8.47915	8.78555
508.05	1.03269	1.34338	1.90326	2.65915	4.53453	5.96421	6.74573	7.11123	9.00456	8.406			508.05	0.915734	1.22763	1.55008	2.01198	4.05226	4.82819	5.02188	6.14513	7.86108	8.18793			508.05	1.02459	1.261	1.96732	2.83641	4.03	4.88836	5.67486	6.99896	8.4591	8.9014
508.95	0.96589	1.61185	2.05985	2.91777	4.61961	5.91954	6.27508	7.12302	9.62648	9.05624			508.95	1.10761	1.22521	1.82347	2.00675	3.63168	4.75683	4.69801	6.00599	6.97467	6.933			508.95	0.935328	1.71694	2.15088	2.86082	3.56427	5.0608	5.5773	7.3102	8.61769	9.38746
510	1.15549	1.25219	2.21581	3.03035	4.29048	5.58634	6.09987	7.19952	8.75803	8.84217			510	0.789348	1.17982	1.57275	2.1094	3.29869	4.49006	4.8751	5.96231	7.10663	7.39395			510	0.982958	1.32448	1.78673	2.58115	3.36206	4.87519	5.4034	6.51583	7.89656	8.4391
511.06	0.929539	1.48082	2.04072	2.80785	4.24132	5.45305	5.96382	6.52461	7.96234	8.23435			511.06	0.807504	1.1699	1.54752	2.10873	2.97391	4.54478	4.5686	5.50021	7.36163	6.91994			511.06	1.0165	1.62275	2.03658	2.78197	3.42278	4.60445	5.64977	6.23088	7.83265	8.55127
511.96	0.947516	1.41196	1.84881	2.69152	3.91304	5.90329	6.07432	6.80851	8.14459	8.62418			511.96	0.812728	1.12045	1.76037	2.35676	3.45139	4.23057	4.58745	5.48566	6.83274	7.17981			511.96	1.01463	1.60342	2.0725	2.49548	3.25647	4.15932	5.19786	5.9075	7.73181	7.44272
513.03	1.06919	1.28695	1.5938	2.4401	4.07125	5.39055	6.47067	6.56346	7.34341	7.41369			513.03	0.728824	0.963972	1.41872	1.96945	3.32628	4.05192	4.38428	5.60193	6.26967	6.70492			513.03	0.911223	1.4336	1.81292	2.72646	2.87663	4.60297	4.49018	5.74824	7.47966	7.65407
513.93	1.06496	1.11426	1.93414	2.76352	3.93769	4.40408	5.28211	6.66972	7.7877	7.28156			513.93	0.840351	0.908563	1.16218	1.61511	3.28237	3.92875	3.95328	5.10455		6.41003			513.93	0.913892	1.38815	1.46871	2.68418	3.17731	4.1527	5.63729	5.78575	7.08493	7.46449
515	0.849351	1.31733	1.59638	1.99841	3.79039	4.40878	5.64315	6.2288	6.48126	7.43205			515	0.724469	0.985176	1.37893	1.84061	3.09017	3.60348	3.91601	5.36998	6.23237	6.7358			515	0.811471	1.34783	1.83428	2.43722	3.13918	3.75059	4.56925	4.98834	6.85888	7.13311
516.06	0.944154	1.13378	1.74213	2.1945	3.2888	4.27576	4.83984	5.69157	7.02642	6.88274			516.06	0.761159	1.04004	1.29953	1.88617	2.74061	3.77285	3.97093	4.88761	6.08223	5.96718			516.06	0.912059	1.26514	1.73927	2.29182	2.79942	3.24762	5.01562	5.22785	6.34541	6.58844
516.96	0.655388	1.20254	1.96935	2.13937	3.16965	4.63469	4.75579	5.59057	6.48038	6.95634			516.96	0.752401	0.989456	1.52914	1.8321	2.67334	3.30457	3.90238	4.78585	5.81548	6.07595			516.96	0.771895	1.32259	1.68817	2.39888	2.93322	3.30505	4.43875	5.13756	6.5532	6.98972
518.03	0.933644	1.30986	1.65008	2.1225	3.49025	4.36226	4.99993	5.1552	6.13886	6.08491			518.03	0.752989	1.01173	1.05006	1.71764	2.69026	3.48994	3.69055	4.69855	5.15675	5.47511			518.03	0.786328	1.17668	1.5601	2.04312	2.79773	3.80308	4.32413	4.7747	5.71252	6.49541
518.93	0.827975	0.983543	1.48098	2.3117	3.13384	4.05883	4.66298	5.06212	6.2967	6.27311			518.93	0.650658	0.68954	1.36415	1.96572	2.79092	3.65312	3.23048	4.40275	5.10208	5.896			518.93	0.622527	1.3274	1.58312	2.17141	2.21825	3.8528	4.00633	4.5958	6.13409	5.9514
520	0.49309	1.05195	1.54919	1.97267	3.26343	3.90211	4.61755	5.45173	6.11921	6.05062			520	0.770328	0.878589	1.27137	1.53001	2.66004	3.21851	3.05724	4.12391	4.41035	4.9537			520	0.728052	1.04239	1.69903	2.05293	2.06389	3.74815	4.07529	4.35778	5.75431	5.80721
521.04	0.597849	0.907548	1.69438	1.89821	2.98467	3.58304	4.56281	4.96532	5.97364	5.95941			521.04	0.601914	0.96352	1.16832	1.59402	2.48356	3.12025	3.535	3.83562	4.96673	4.9264			521.04	0.711942	1.2202	1.2954	1.67402	2.92711	3.37919	3.66265	4.85468	5.52957	6.14085
521.94	0.560909	0.779065	1.36076	1.81882	3.1483	3.93158	4.24443	4.39153	5.72407	5.38552			521.94	0.632945	0.814485	1.00808	1.50295	2.33789	3.0177	3.35675	3.5877	4.6812	5.16825			521.94	0.666619	1.25711	1.59762	1.78889	1.78315	2.68939	3.26941	4.19446	5.51811	5.91704
522.98	0.560434	0.948459	1.30912	1.80036	2.7835	3.2118	4.01722	4.87595	6.14079	5.66538			522.98	0.534185	0.848089	1.14751	1.32392	2.04819	2.97809	3.37713	3.739	4.73908	4.78953			522.98	0.578545	0.90536	1.59528	1.61056	2.15495	3.42823	3.30891	4.16498	4.66357	6.32222
524.02	0.523146	0.818725	1.26861	1.95696	2.70568	3.5263	4.26184	4.25798	5.51882	5.60514			524.02	0.622316	0.668946	0.896417	1.17887	2.05445	3.03863	2.98003	3.85933	4.40206	4.66483			524.02	0.587057	1.18839	1.28133	1.63331	2.16281	3.1257	3.29255	4.14033	5.25905	5.57156
525.07	0.661192	0.776751	1.32007	1.88829	2.29683	3.46983	4.08451	4.28744	5.49869	5.18035			525.07	0.549597	0.690267	1.03702	1.35148	2.0019	2.67191	3.05029	3.4012	4.1214	4.60493			525.07	0.605722	1.09834	1.34406	1.90499	2.0139	2.91132	3.28255	4.09327	4.63541	5.29603
525.97	0.531366	0.834625	1.4737	1.54043	2.68931	2.93049	3.86176	3.97527	5.64875	4.96193			525.97	0.477606	0.555894	0.954766	1.45647	2.23791	2.58411	2.92738	3.49938	4.52643	4.59843			525.97	0.517479	0.833392	1.45662	1.856	1.98169	2.73133	3.40229	3.59861	5.07979	5.39815
527.01	0.39399	0.656593	1.18007	1.33235	2.20055	3.05894	3.67839	3.98327	4.68845	4.85207			527.01	0.53279	0.701567	1.0375	1.10647	2.03342	2.51987	2.77866	3.33635	4.22351	4.19194			527.01	0.538626	0.858706	1.29514	1.52371	2.03478	3.104	2.91781	3.70378	4.09297	4.81168
528.05	0.644127	0.800955	1.55035	1.16121	2.26101	3.10715	3.18575	3.83939	4.55048	4.44546			528.05	0.400241	0.517901	0.792303	1.11381	1.92584	1.99934	2.76815	3.19871	4.1171	4.71503			528.05	0.516542	0.99501	1.41351	1.45911	1.44223	2.76217	3.03796	3.93269	4.66732	4.92165
528.95	0.569913	0.852118	1.29773	1.45937	2.66054	3.428	3.26177	3.66905	4.74969	4.93579			528.95	0.453696	0.73638	1.05115	1.30003	1.81002	2.62582	2.60067	3.08648	3.89803	4.20646			528.95	0.544687	0.860841	1.09531	1.62872	1.51684	2.49795	3.33923	3.34495	4.54294	4.32694
530	0.562774	0.68689	0.936737	1.30812	2.24415	3.04	3.36676	3.44519	4.86704	4.64577			530	0.401955	0.639823	1.07653	1.1957	1.70412	2.25897	2.04604	3.08183	3.82412	3.98779			530	0.495515	0.702708	1.02499	1.43357	1.98634	2.52388	3.22933	3.08951	4.24355	4.04599
531.02	0.384579	0.584359	1.1799	1.70115	2.3026	3.13362	3.38048	3.24682	4.58835	4.50303			531.02	0.5904	0.72026	0.64849	1.05	1.78898	2.45894	2.25065	3.09587	3.61848	4.37244			531.02	0.423591	0.783045	1.1968	1.56355	1.74797	2.45117	2.81156	2.93996	4.49978	4.23832
532.05	0.606401	0.797541	1.03782	1.43739	2.38854	2.67799	3.10675	3.5834	4.00903	4.15509			532.05	0.369978	0.569496	0.656762	0.877752	1.66948	2.25698	2.55201	2.91993	3.42415	3.47224			532.05	0.414052	0.791151	0.984259	1.33856	1.53235	2.21375	2.52992	3.45298	4.15644	4.18076
532.94	0.59925	0.694936	1.03825	1.18068	2.42899	2.91788	2.85573	3.36763	4.27353	4.55766			532.94	0.403836	0.632473	0.886044	1.00211	1.67075	2.37435	2.20613	2.58151	3.1407	3.67022			532.94	0.433766	0.786665	0.890596	1.22323	1.55017	2.47028	2.72715	3.46939	4.17202	3.79253
533.97	0.382567	0.88728	1.08921	1.27426	1.97163	2.49543	2.83392	3.4211	4.35626	4.08837			533.97	0.406693	0.568808	0.776452	0.875842	1.59909	2.08511	2.3888	2.57124	3.04094	3.78492			533.97	0.438669	0.960332	1.02567	1.40745	1.52356	2.49572	2.6067	3.62204	3.82991	3.62241
535	0.447558	0.477691	1.05125	1.16742	2.07809	2.57563	2.89717	3.6104	3.99803	3.45176			535	0.468546	0.41358	0.740485	0.920726	1.48563	2.09671	2.29304	2.55432	3.43005	3.37773			535	0.406418	0.765905	1.01529	1.26096	1.86854	2.16834	2.57179	2.87753	4.24612	4.56176
536.02	0.447903	0.558683	1.05009	1.30027	1.60996	2.65937	2.91002	3.4628	3.87935	3.74233			536.02	0.31715	0.494736	0.789762	0.972079	1.69481	1.83399	2.00097	2.65695	3.54095	3.46372			536.02	0.385101	0.620733	0.979058	1.16088	1.53422	2.29557	2.68468	3.0719	3.65888	3.74128
537.05	0.422612	0.571942	0.860835	1.29085	2.28016	2.50907	2.80131	3.16059	3.89492	3.63528			537.05	0.403572	0.393142	0.679805	0.889667	1.43206	1.73703	2.29879	2.49768	3.15253	3.36685			537.05	0.278734	0.754093	1.03707	1.23874	1.73757	2.29833	2.53661	2.83792	3.44011	3.47332
537.94	0.484656	0.706335	0.783352	1.2052	1.70121	2.31035	2.5912	2.70348	4.12912	3.68594			537.94	0.303351	0.610667	0.571965	0.813628	1.31974	2.02006	2.15639	2.37028	2.96406	3.33037			537.94	0.367824	0.699146	0.89648	1.24011	1.43304	2.23534	2.36237	2.75489	3.43351	3.58897
538.97	0.437142	0.570716	0.784666	1.31907	1.8027	2.34694	2.43321	2.8673	3.83365	3.31315			538.97	0.321664	0.499004	0.718392	0.85002	1.41144	1.93427	2.05612	2.34479	2.68222	3.22946			538.97	0.432541	0.856824	0.872929	1.28531	1.50813	1.81016	2.28937	2.91369	3.22841	3.85408
540	0.416629	0.489116	0.684532	1.27369	1.69543	2.3566	2.43885	3.0908	3.13384	3.12556			540	0.332882	0.458848	0.624064	0.88227	1.52197	1.83005	2.05022	2.18797	3.21924	2.95825			540	0.321164	0.640953	0.954586	0.949389	1.21225	1.98316	2.14155	2.45433	3.34621	3.6594
541.04	0.468521	0.627317	0.833697	1.27406	1.60638	2.14462	2.16233	2.77363	3.52028	3.48529			541.04	0.353715	0.3622	0.690035	0.775085	1.33134	1.72943	1.91846	2.20697	2.90551	2.94873			541.04	0.421397	0.596865	0.818678	1.03564	1.2956	1.63943	2.39382	2.22212	2.7497	3.23937
541.94	0.359571	0.605811	0.715713	0.971342	1.61999	2.34513	2.32515	2.56198	3.50497	3.10604			541.94	0.291539	0.343731	0.548473	0.903754	1.304	1.8074	1.68867	2.36973	2.86738	2.9375			541.94	0.27398	0.66474	0.826324	1.00499	1.24915	1.8012	2.00546	2.29226	2.997	3.271
542.98	0.324006	0.567234	0.841367	1.10187	1.53786	1.79644	2.33991	2.60529	3.28904	3.56891			542.98	0.354682	0.447599	0.564516	0.746144	1.02133	1.80718	1.8128	1.92759	2.64223	2.8479			542.98	0.299302	0.63277	0.868556	1.02532	1.00799	1.71648	2.01539	2.5983	3.01323	3.11319
544.02	0.359527	0.530007	0.732635	1.01999	1.38142	1.73961	2.39947	2.2435	2.81274	3.18668			544.02	0.320915	0.42047	0.511982	0.708108	1.27411	1.91286	1.52307	2.2535	2.28899	2.82459			544.02	0.281317	0.592364	0.763057	1.04883	0.94401	1.51117	2.08516	2.21585	2.92976	3.13546
545.07	0.324934	0.42327	0.711283	0.970065	1.35445	1.86083	2.03803	2.3176	2.83075	3.23491			545.07	0.289151	0.49736	0.527073	0.864274	1.25423	1.54424	1.68206	1.99401	1.98856	2.63518			545.07	0.31924	0.325483	0.623034	0.787467	1.12159	1.50241	1.95759	2.11252	2.56398	3.30345
545.97	0.284055	0.350251	0.66356	0.910068	1.6005	1.43067	2.15872	2.3066	2.95833	2.82874			545.97	0.276729	0.402444	0.539907	0.721268	1.09091	1.33897	1.66353	1.76206	2.43131	2.58403			545.97	0.217136	0.53176	0.823436	0.910683	1.21664	1.6165	2.08285	1.79836	2.87736	2.42665
547.01	0.242026	0.482066	0.723413	0.90712	1.42612	1.91024	1.91073	2.39029	2.89385	2.60105			547.01	0.318945	0.312512	0.362443	0.67355	1.03643	1.46573	1.59506	1.90269	2.26811	2.27888			547.01	0.24736	0.369795	0.652794	0.781366	1.01795	1.71895	1.83648	2.16432	2.38187	2.92581
548.05	0.369925	0.499622	0.701613	0.895243	1.16216	1.82624	1.6841	1.95902	2.51036	2.50374			548.05	0.306773	0.327851	0.498033	0.742794	1.05423	1.27881	1.38492	1.89806	2.35006	2.28538			548.05	0.257387	0.333858	0.742591	0.781259	0.986114	1.47902	1.62033	1.62457	2.6288	2.44365
548.95	0.239682	0.488826	0.735685	0.923487	1.5219	1.55406	1.73567	2.09625	2.42289	2.84878			548.95	0.222383	0.248068	0.359683	0.480803	1.02406	1.17599	1.45858	1.57851	2.17912	1.99778			548.95	0.204576	0.34639	0.611297	0.760527	1.05956	1.27745	1.74472	1.80717	2.21501	2.71084
550	0.386656	0.363732	0.446775	0.793153	1.252	1.18873	1.92071	1.97157	2.37829	2.08112			550	0.195486	0.241001	0.413485	0.648377	0.995406	1.31518	1.39298	1.73432	1.77541	2.18409			550	0.283159	0.428388	0.517877	0.789873	0.933037	1.49093	1.6182	2.02362	2.07488	2.4027
551.02	0.242632	0.333939	0.64939	0.739184	0.949429	1.51227	1.66151	2.08589	2.52666	2.45402			551.02	0.270787	0.347201	0.456517	0.59858	1.07413	1.07993	1.28155	1.50733	1.72618	1.91562			551.02	0.249447	0.398086	0.35603	0.71899	0.789128	1.12736	1.55293	1.60669	2.23482	2.05882
552.05	0.363529	0.364529	0.664245	0.736726	1.2956	1.44235	1.67591	1.92563	2.31475	2.43365			552.05	0.188169	0.211987	0.469677	0.573289	0.97846	0.987399	1.33446	1.42462	1.95957	1.90677			552.05	0.309516	0.461614	0.468366	0.866467	0.819701	1.33519	1.2732	1.81495	2.2676	2.06267
552.94	0.213444	0.237167	0.558318	0.646412	1.03665	1.21479	1.37572	1.77021	2.06855	2.32015			552.94	0.062119	0.277491	0.408472	0.56067	0.741496	1.0525	1.2447	1.21666	1.5481	1.74291			552.94	0.244956	0.359988	0.705488	0.63235	0.544945	1.17992	1.36134	1.51455	1.97311	2.18093
553.97	0.372573	0.254923	0.463308	0.550188	1.22774	1.1361	1.56061	1.70063	1.99379	1.94838			553.97	0.27102	0.217261	0.452362	0.5044	1.04705	1.13872	0.909733	1.10784	1.93889	1.7879			553.97	0.245305	0.384587	0.534427	0.642678	0.773698	1.19833	1.33852	1.50184	1.91765	2.35265
555	0.33937	0.328643	0.452098	0.758129	0.808009	1.09958	1.5981	1.3902	1.65689	1.85388			555	0.21261	0.291913	0.331236	0.412874	0.791208	1.0655	1.1567	1.20921	1.56813	1.63719			555	0.200505	0.314599	0.44483	0.537341	0.762861	1.18089	1.24415	1.40193	1.55235	1.96693
556.02	0.180234	0.236947	0.389642	0.582383	1.11858	1.09409	1.35368	1.34213	1.83547	2.0207			556.02	0.164706	0.242728	0.33924	0.320682	0.687674	0.820088	0.91122	1.17349	1.56554	1.6603			556.02	0.236661	0.216522	0.480249	0.529554	0.739466	0.925067	1.33519	1.36989	1.75538	1.96664
557.05	0.219304	0.181909	0.431422	0.499688	0.805675	1.03969	1.31448	1.53245	1.94989	1.94703			557.05	0.170417	0.255659	0.300252	0.603903	0.697041	0.883828	0.876077	1.21657	1.21024	1.52425			557.05	0.194665	0.336621	0.349571	0.527153	0.752409	0.813606	1.22506	0.996963	1.41902	1.91541
557.94	0.208686	0.237001	0.406827	0.58617	0.722255	1.12942	1.19747	1.39623	1.60278	1.65811			557.94	0.198653	0.253785	0.360206	0.503216	0.884331	0.95251	1.14462	0.955151	1.22418	1.54338			557.94	0.186816	0.292723	0.455758	0.454609	0.651432	1.00062	0.887292	1.08883	1.31055	1.9397
558.97	0.215276	0.217866	0.446912	0.408442	0.856924	1.09628	1.05226	1.22628	1.67516	1.67068			558.97	0.16606	0.195188	0.272236	0.465194	0.75899	0.97432	0.878176	1.45573	1.29457	1.39775			558.97	0.203951	0.271258	0.313631	0.59807	0.67472	0.962067	0.988743	1.38431	1.46816	1.53879
560	0.299515	0.181479	0.497777	0.666019	0.746478	0.872131	1.35273	1.11393	1.45034	1.46098			560	0.177234	0.218496	0.305943	0.333083	0.591817	0.723251	0.644763	1.14115	1.22858	1.39853			560	0.188247	0.19654	0.351677	0.656117	0.697408	0.743723	1.03157	0.981155	1.30528	1.47739
561.04	0.190786	0.178804	0.347429	0.436586	0.683335	1.01604	1.16501	1.25944	1.39714	1.59666			561.04	0.205868	0.228522	0.255189	0.359996	0.627669	0.856729	0.930191	0.866946	1.17202	1.35333			561.04	0.124401	0.291613	0.299283	0.502588	0.576205	0.851443	0.808771	1.01863	1.53372	1.36839
561.94	0.174535	0.175793	0.342706	0.43237	0.690005	0.958972	1.08473	1.41165	1.36873	1.45238			561.94	0.12244	0.10442	0.327501	0.314961	0.526308	0.716936	0.716847	0.929344	1.15698	1.1476			561.94	0.21283	0.295332	0.318763	0.521378	0.479991	0.907899	0.988937	0.928483	1.34931	1.48825
562.98	0.200039	0.168554	0.396428	0.40224	0.786859	0.789118	1.06732	0.990517	1.66694	1.17651			562.98	0.186453	0.2445	0.232319	0.301385	0.461914	0.743504	0.824673	0.835319	0.966774	0.989038			562.98	0.171436	0.208442	0.335756	0.436367	0.575504	0.893414	0.806815	1.06302	1.05021	1.239
564.02	0.140491	0.21498	0.263547	0.438017	0.656908	1.01315	0.886746	0.93866	1.22272	1.00675			564.02	0.14786	0.273119	0.272594	0.387998	0.490478	0.651488	0.665572	0.926088	0.841592	1.19736			564.02	0.113831	0.255346	0.31517	0.320918	0.610499	0.658956	0.687763	0.920381	1.12165	1.15824
565.07	0.171263	0.185287	0.334844	0.359535	0.513558	0.874488	0.924121	1.08197	1.3405	1.32594			565.07	0.110231	0.222791	0.196189	0.37916	0.462664	0.606907	0.584711	0.849191	0.958804	1.00021			565.07	0.081841	0.145545	0.283639	0.433969	0.50541	0.789263	0.720104	1.20937	1.25339	1.35609
565.97	0.114707	0.202601	0.172343	0.357771	0.476072	0.839038	0.832836	1.16135	1.24655	1.39713			565.97	0.137672	0.192676	0.213249	0.221089	0.354862	0.72119	0.606384	0.735615	0.888865	1.08759			565.97	0.156327	0.220763	0.302767	0.297676	0.544157	0.524266	0.676716	0.762575	1.15854	1.2502
567.01	0.110999	0.151799	0.285076	0.367552	0.697505	0.779037	0.736521	0.78777	1.2537	1.14272			567.01	0.157577	0.0914833	0.183452	0.272478	0.409077	0.577552	0.547753	0.701388	0.925075	1.06085			567.01	0.203929	0.206725	0.340782	0.361235	0.398705	0.64671	0.741201	0.896443	0.944817	1.16713
568.05	0.178274	0.247249	0.376273	0.393352	0.475466	0.687962	0.890096	0.917945	1.00714	1.25105			568.05	0.163098	0.151541	0.301209	0.317363	0.418738	0.522417	0.56249	0.774719	0.857603	0.980586			568.05	0.09911	0.318574	0.244118	0.43842	0.556615	0.53355	0.620287	0.969453	1.03391	1.09822
568.95	0.132823	0.184133	0.206338	0.273186	0.612131	0.695702	0.672571	0.70807	0.889744	1.09506			568.95	0.089448	0.294833	0.211455	0.266489	0.54239	0.501326	0.618688	0.741481	0.841895	0.947839			568.95	0.091696	0.274097	0.251969	0.473596	0.40562	0.480027	0.574535	0.799448	0.976259	1.09922
570	0.165445	0.115856	0.282039	0.27756	0.490242	0.626887	0.805854	0.771522	1.10176	0.789224			570	0.104724	0.0644781	0.259652	0.295284	0.451594	0.3861	0.525764	0.642613	0.771578	0.952448			570	0.08877	0.236816	0.194059	0.327472	0.296666	0.527177	0.620871	0.722266	1.05516	0.890866
571.02	0.104458	0.188019	0.0983008	0.353975	0.394269	0.633216	0.712992	0.90361	1.02982	0.875196			571.02	0.093881	0.201826	0.242473	0.202224	0.392166	0.462432	0.586321	0.675048	0.736384	0.703739			571.02	0.106551	0.0948449	0.28503	0.323226	0.511167	0.510289	0.631747	0.757999	0.932044	0.853826
572.05	0.097403	0.189248	0.190125	0.253727	0.501452	0.621373	0.655166	0.836045	0.843218	0.959026			572.05	0.154931	0.122024	0.106834	0.399803	0.386678	0.517461	0.498215	0.665359	0.765855	0.645547			572.05	0.104042	0.230437	0.238609	0.329035	0.327777	0.371442	0.538301	0.799332	0.846546	0.975817
572.94	0.122655	0.103581	0.239913	0.222697	0.442728	0.466226	0.678176	0.759154	1.14458	0.811534			572.94	0.165922	0.121156	0.145958	0.232661	0.402598	0.606937	0.425859	0.611627	0.781028	0.666144			572.94	0.082698	0.188926	0.261166	0.418068	0.343384	0.500286	0.639316	0.608078	0.980394	0.955335
573.97	0.13165	0.0921484	0.228988	0.372966	0.538619	0.543206	0.482198	0.724103	0.938799	0.766547			573.97	0.095731	0.118919	0.176424	0.195077	0.331602	0.464902	0.456686	0.585737	0.65608	0.796693			573.97	0.124183	0.244165	0.28381	0.385159	0.437725	0.542625	0.491643	0.858425	0.815969	0.763025
575	0.109598	0.145249	0.247019	0.285538	0.434188	0.546342	0.73003	0.659164	0.89265	0.814434			575	0.090329	0.0527058	0.164165	0.227441	0.405437	0.565945	0.437911	0.527454	0.658106	0.660793			575	0.110059	0.160522	0.145429	0.267638	0.3587	0.399013	0.515633	0.639066	0.690915	0.908034
576.02	0.153047	0.186443	0.242646	0.242512	0.281682	0.655627	0.549383	0.605073	0.944993	0.873845			576.02	0.116914	0.128438	0.177688	0.196508	0.284821	0.460515	0.498706	0.528289	0.79888	0.656219			576.02	0.117374	0.170024	0.188654	0.143348	0.257107	0.373561	0.518401	0.61616	0.600835	0.848661
577.05	0.08748	0.214403	0.229917	0.221089	0.411096	0.649989	0.567362	0.504814	0.560663	0.853168			577.05	0.09696	0.0574318	0.18649	0.166487	0.311759	0.531732	0.259475	0.450866	0.497549	0.658304			577.05	0.112963	0.146092	0.136966	0.213246	0.262513	0.563513	0.500767	0.581521	0.628227	0.763524
577.94	0.065494	0.191799	0.197999	0.291442	0.29279	0.49296	0.595485	0.51319	0.882282	1.04008			577.94	0.061164	0.120668	0.0953561	0.177813	0.346782	0.416837	0.356734	0.477471	0.590031	0.64926			577.94	0.108759	0.209642	0.144792	0.326265	0.266438	0.44771	0.602985	0.558737	0.689334	0.908552
578.97	0.074192	0.141107	0.15196	0.152606	0.33924	0.536652	0.56003	0.440948	0.804998	0.733518			578.97	0.146681	0.103133	0.157723	0.148378	0.252659	0.422496	0.406492	0.723201	0.500877	0.553747			578.97	0.093211	0.144455	0.176222	0.249226	0.329269	0.345726	0.508413	0.559751	0.682025	1.12887
580	0.073699	0.113342	0.188473	0.188001	0.296465	0.46113	0.573049	0.545443	0.760569	0.560548			580	0.042466	0.0638623	0.113814	0.213676	0.278301	0.389247	0.431933	0.51876	0.528578	0.643369			580	0.09774	0.163813	0.176296	0.159435	0.236399	0.356512	0.417246	0.474753	0.785098	0.617786
581.02	0.095116	0.0813865	0.314156	0.297513	0.324684	0.336076	0.487291	0.629294	0.740006	0.646269			581.02	0.091869	0.0801531	0.0840414	0.217658	0.272414	0.264365	0.388458	0.489032	0.478401	0.538369			581.02	0.068601	0.0727862	0.129693	0.327081	0.233538	0.305945	0.412077	0.48281	0.614743	0.615877
582.05	0.163629	0.107776	0.18201	0.294004	0.377586	0.445862	0.471498	0.455801	0.637344	0.787418			582.05	0.040299	0.085272	0.0792849	0.166949	0.273943	0.277538	0.420556	0.49687	0.55817	0.558523			582.05	0.039904	0.107598	0.140685	0.168917	0.253081	0.39846	0.299061	0.473885	0.503088	0.754416
582.94	0.052899	0.127261	0.190747	0.19826	0.343915	0.292455	0.572541	0.551599	0.532156	0.795255			582.94	0.063385	0.0537237	0.135397	0.19075	0.193417	0.402702	0.403001	0.417157	0.567617	0.583724			582.94	0.025158	0.0744236	0.131622	0.149363	0.214528	0.257325	0.373644	0.442402	0.710303	0.631364
583.97	0.090599	0.120915	0.0891652	0.104682	0.344428	0.399429	0.391145	0.56481	0.469322	0.655693			583.97	0.039606	0.112305	0.0866388	0.214886	0.304909	0.24909	0.272483	0.208624	0.512937	0.421676			583.97	0.13264	0.0941004	0.104372	0.236066	0.206381	0.322024	0.310404	0.418006	0.493687	0.4882
585	0.120346	0.108111	0.0943207	0.353776	0.251329	0.365212	0.409536	0.516271	0.518395	0.542449			585	0.029204	0.0312528	0.116617	0.089264	0.210997	0.367411	0.307791	0.375965	0.600476	0.417349			585	0.017997	0.114689	0.085193	0.21493	0.217418	0.329049	0.36569	0.413443	0.550343	0.573685
586.02	0.129862	0.0771428	0.077543	0.230787	0.234801	0.314138	0.405761	0.4377	0.699746	0.571649			586.02	0.037855	0.101525	0.104514	0.163444	0.188362	0.256974	0.379781	0.293275	0.515786	0.461274			586.02	0.066102	0.143392	0.101892	0.132287	0.254266	0.29593	0.417682	0.498895	0.474589	0.49354
587.05	0.103814	0.0400158	0.133672	0.145832	0.277661	0.236873	0.393286	0.46717	0.484246	0.553185			587.05	0.049367	0.0554474	0.0662613	0.145785	0.157227	0.269902	0.30552	0.323255	0.466642	0.387802			587.05	0.071695	0.205774	0.220437	0.212096	0.175339	0.218791	0.350956	0.380856	0.410177	0.512293
587.94	0.098618	0.043371	0.0887192	0.178408	0.115081	0.219093	0.368246	0.483007	0.541336	0.568104			587.94	0.072008	0.0507906	0.144686	0.0755468	0.18553	0.334149	0.269348	0.39345	0.443673	0.453951			587.94	0.051006	0.0704782	0.172998	0.138722	0.249995	0.279602	0.383686	0.298398	0.450456	0.43879
588.97	0.114651	0.156134	0.157219	0.183534	0.224353	0.218627	0.274885	0.382641	0.492359	0.442823			588.97	0.052587	0.0706349	0.0607919	0.137788	0.274361	0.24372	0.25095	0.324254	0.481657	0.435211			588.97	0.062577	0.0634699	0.1776	0.0933225	0.19913	0.284267	0.327535	0.352268	0.508997	0.393909
590	0.079633	0.0759695	0.0665741	0.160102	0.169131	0.32499	0.295647	0.436033	0.517909	0.486117			590	0.041116	0.0390547	0.0711883	0.130178	0.271145	0.261922	0.283787	0.253824	0.454985	0.313088			590	0.049297	0.0778002	0.0888918	0.0916187	0.161346	0.310902	0.304649	0.463313	0.448091	0.334833
591.02	0.02253	0.128644	0.0586622	0.154154	0.363461	0.310208	0.402545	0.349212	0.435909	0.391287			591.02	0.072945	0.0629662	0.136402	0.10229	0.0994848	0.187667	0.187981	0.376223	0.393527	0.44248			591.02	0.030919	0.10018	0.153665	0.208405	0.16369	0.324414	0.359268	0.367	0.404824	0.351588
592.05	0.022528	0.144825	0.13853	0.134585	0.255797	0.363294	0.305195	0.319307	0.505534	0.349644			592.05	0.025844	0.0430508	0.0858232	0.110318	0.204097	0.185147	0.334764	0.324799	0.431223	0.339569			592.05	0.040678	0.0771353	0.130731	0.173823	0.152438	0.238799	0.278133	0.262129	0.400073	0.505427
592.94	0.057461	0.0793978	0.0858068	0.154235	0.302544	0.156119	0.20113	0.468252	0.324125	0.388989			592.94	0.003096	0.0772888	0.0431234	0.126815	0.190408	0.291656	0.268407	0.230145	0.399065	0.458898			592.94	0.032149	0.0384125	0.110322	0.150971	0.168711	0.339042	0.326792	0.382294	0.445383	0.410597
593.97	0.099266	0.0536089	0.104077	0.176879	0.238862	0.266379	0.362521	0.41559	0.342564	0.362522			593.97	0.026471	0.0322692	0.0848891	0.106083	0.171155	0.168205	0.161499	0.33744	0.29368	0.394995			593.97	0.016325	0.1344	0.0775067	0.103405	0.206707	0.21288	0.236725	0.277511	0.341197	0.370445
595	0.081022	0.093826	0.0950293	0.0682528	0.252292	0.246454	0.254463	0.227306	0.361799	0.622026			595	0.038117	0.0638228	0.021511	0.147031	0.16014	0.184472	0.15484	0.25648	0.249056	0.328505			595	0.045539	0.0915224	0.117512	0.15877	0.271044	0.141206	0.204697	0.308892	0.3851	0.456442
596.02	0.095744	0.0550222	0.0701983	0.072992	0.142937	0.187245	0.30917	0.249671	0.484246	0.373077			596.02	0.033732	0.0456844	0.0562919	0.0980228	0.110539	0.167538	0.188614	0.279754	0.264808	0.326345			596.02	0.043614	0.0650785	0.0942254	0.124255	0.150705	0.197216	0.270936	0.217872	0.236341	0.31112
597.05	0.043655	0.045501	0.145861	0.114952	0.100815	0.241291	0.329235	0.210986	0.378599	0.251631			597.05	0.016206	0.0591856	0.0544245	0.0908837	0.100241	0.166258	0.201065	0.194823	0.269531	0.246589			597.05	0.043444	0.0321639	0.0398768	0.154811	0.153986	0.198558	0.178583	0.308431	0.366839	0.303236
597.94	0.007806	0.0500371	0.122649	0.0690629	0.18761	0.16244	0.205614	0.233122	0.322739	0.523021			597.94	0.041214	0.0458676	0.0746641	0.107829	0.166164	0.0738784	0.065085	0.234493	0.275284	0.295971			597.94	0.072107	0.0769963	0.181915	0.110662	0.183786	0.173085	0.113481	0.302084	0.293499	0.473058
598.97	0.027026	0.0173042	0.0854721	0.0764056	0.129197	0.263104	0.263533	0.265698	0.267859	0.36165			598.97	0.024783	0.0557838	0.0691748	0.0688684	0.127309	0.243491	0.252443	0.135739	0.230307	0.292268			598.97	0.023801	0.0609516	0.125057	0.111455	0.182925	0.140494	0.228273	0.243606	0.233808	0.354069
600	0.021951	0.0242851	0.0809792	0.142791	0.210112	0.16598	0.283578	0.233194	0.270626	0.304734			600	0.008003	0.0312616	0.0249745	0.100055	0.294279	0.121645	0.187138	0.304863	0.281871	0.198026			600	0.015201	0.13077	0.0452997	0.133955	0.0693598	0.177908	0.207313	0.296249	0.333096	0.210378
	0	0	0	0	0	0	0	0	0	0				0	0	0	0	0	0	0	0	0	0				0	0	0	0	0	0	0	0	0	0
	0	0	0	0	0	0	0	0	0	0				0	0	0	0	0	0	0	0	0	0				0	0	0	0	0	0	0	0	0	0
	0	0	0	0	0	0	0	0	0	0				0	0	0	0	0	0	0	0	0	0				0	0	0	0	0	0	0	0	0	0
	0	0	0	0	0	0	0	0	0	0				0	0	0	0	0	0	0	0	0	0				0	0	0	0	0	0	0	0	0	0
	0	0	0	0	0	0	0	0	0	0				0	0	0	0	0	0	0	0	0	0				0	0	0	0	0	0	0	0	0	0
	0	0	0	0	0	0	0	0	0	0				0	0	0	0	0	0	0	0	0	0				0	0	0	0	0	0	0	0	0	0
	0	0	0	0	0	0	0	0	0	0				0	0	0	0	0	0	0	0	0	0				0	0	0	0	0	0	0	0	0	0
	0	0	0	0	0	0	0	0	0	0				0	0	0	0	0	0	0	0	0	0				0	0	0	0	0	0	0	0	0	0
	0	0	0	0	0	0	0	0	0	0				0	0	0	0	0	0	0	0	0	0				0	0	0	0	0	0	0	0	0	0
	0	0	0	0	0	0	0	0	0	0				0	0	0	0	0	0	0	0	0	0				0	0	0	0	0	0	0	0	0	0
	0	0	0	0	0	0	0	0	0	0				0	0	0	0	0	0	0	0	0	0				0	0	0	0	0	0	0	0	0	0
	0	0	0	0	0	0	0	0	0	0				0	0	0	0	0	0	0	0	0	0				0	0	0	0	0	0	0	0	0	0
	0	0	0	0	0	0	0	0	0	0				0	0	0	0	0	0	0	0	0	0				0	0	0	0	0	0	0	0	0	0
	0	0	0	0	0	0	0	0	0	0				0	0	0	0	0	0	0	0	0	0				0	0	0	0	0	0	0	0	0	0
	0	0	0	0	0	0	0	0	0	0				0	0	0	0	0	0	0	0	0	0				0	0	0	0	0	0	0	0	0	0
	0	0	0	0	0	0	0	0	0	0				0	0	0	0	0	0	0	0	0	0				0	0	0	0	0	0	0	0	0	0
	0	0	0	0	0	0	0	0	0	0				0	0	0	0	0	0	0	0	0	0				0	0	0	0	0	0	0	0	0	0
	0	0	0	0	0	0	0	0	0	0				0	0	0	0	0	0	0	0	0	0				0	0	0	0	0	0	0	0	0	0
	0	0	0	0	0	0	0	0	0	0				0	0	0	0	0	0	0	0	0	0				0	0	0	0	0	0	0	0	0	0
	0	0	0	0	0	0	0	0	0	0				0	0	0	0	0	0	0	0	0	0				0	0	0	0	0	0	0	0	0	0
	0	0	0	0	0	0	0	0	0	0				0	0	0	0	0	0	0	0	0	0				0	0	0	0	0	0	0	0	0	0
	0	0	0	0	0	0	0	0	0	0				0	0	0	0	0	0	0	0	0	0				0	0	0	0	0	0	0	0	0	0
	0	0	0	0	0	0	0	0	0	0				0	0	0	0	0	0	0	0	0	0				0	0	0	0	0	0	0	0	0	0
	0	0	0	0	0	0	0	0	0	0				0	0	0	0	0	0	0	0	0	0				0	0	0	0	0	0	0	0	0	0
	0	0	0	0	0	0	0	0	0	0				0	0	0	0	0	0	0	0	0	0				0	0	0	0	0	0	0	0	0	0
	0	0	0	0	0	0	0	0	0	0				0	0	0	0	0	0	0	0	0	0				0	0	0	0	0	0	0	0	0	0
	0	0	0	0	0	0	0	0	0	0				0	0	0	0	0	0	0	0	0	0				0	0	0	0	0	0	0	0	0	0
	0	0	0	0	0	0	0	0	0	0				0	0	0	0	0	0	0	0	0	0				0	0	0	0	0	0	0	0	0	0
	0	0	0	0	0	0	0	0	0	0				0	0	0	0	0	0	0	0	0	0				0	0	0	0	0	0	0	0	0	0
	0	0	0	0	0	0	0	0	0	0				0	0	0	0	0	0	0	0	0	0				0	0	0	0	0	0	0	0	0	0
	0	0	0	0	0	0	0	0	0	0				0	0	0	0	0	0	0	0	0	0				0	0	0	0	0	0	0	0	0	0
	0	0	0	0	0	0	0	0	0	0				0	0	0	0	0	0	0	0	0	0				0	0	0	0	0	0	0	0	0	0
	0	0	0	0	0	0	0	0	0	0				0	0	0	0	0	0	0	0	0	0				0	0	0	0	0	0	0	0	0	0
	0	0	0	0	0	0	0	0	0	0				0	0	0	0	0	0	0	0	0	0				0	0	0	0	0	0	0	0	0	0
	0	0	0	0	0	0	0	0	0	0				0	0	0	0	0	0	0	0	0	0				0	0	0	0	0	0	0	0	0	0
	0	0	0	0	0	0	0	0	0	0				0	0	0	0	0	0	0	0	0	0				0	0	0	0	0	0	0	0	0	0
	0	0	0	0	0	0	0	0	0	0				0	0	0	0	0	0	0	0	0	0				0	0	0	0	0	0	0	0	0	0
	0	0	0	0	0	0	0	0	0	0				0	0	0	0	0	0	0	0	0	0				0	0	0	0	0	0	0	0	0	0
	0	0	0	0	0	0	0	0	0	0				0	0	0	0	0	0	0	0	0	0				0	0	0	0	0	0	0	0	0	0
	0	0	0	0	0	0	0	0	0	0				0	0	0	0	0	0	0	0	0	0				0	0	0	0	0	0	0	0	0	0
	0	0	0	0	0	0	0	0	0	0				0	0	0	0	0	0	0	0	0	0				0	0	0	0	0	0	0	0	0	0
	0	0	0	0	0	0	0	0	0	0				0	0	0	0	0	0	0	0	0	0				0	0	0	0	0	0	0	0	0	0
	0	0	0	0	0	0	0	0	0	0				0	0	0	0	0	0	0	0	0	0				0	0	0	0	0	0	0	0	0	0
	0	0	0	0	0	0	0	0	0	0				0	0	0	0	0	0	0	0	0	0				0	0	0	0	0	0	0	0	0	0
	0	0	0	0	0	0	0	0	0	0				0	0	0	0	0	0	0	0	0	0				0	0	0	0	0	0	0	0	0	0
	0	0	0	0	0	0	0	0	0	0				0	0	0	0	0	0	0	0	0	0				0	0	0	0	0	0	0	0	0	0
	0	0	0	0	0	0	0	0	0	0				0	0	0	0	0	0	0	0	0	0				0	0	0	0	0	0	0	0	0	0
	0	0	0	0	0	0	0	0	0	0				0	0	0	0	0	0	0	0	0	0				0	0	0	0	0	0	0	0	0	0
	0	0	0	0	0	0	0	0	0	0				0	0	0	0	0	0	0	0	0	0				0	0	0	0	0	0	0	0	0	0
	0	0	0	0	0	0	0	0	0	0				0	0	0	0	0	0	0	0	0	0				0	0	0	0	0	0	0	0	0	0
	0	0	0	0	0	0	0	0	0	0				0	0	0	0	0	0	0	0	0	0				0	0	0	0	0	0	0	0	0	0
	0	0	0	0	0	0	0	0	0	0				0	0	0	0	0	0	0	0	0	0				0	0	0	0	0	0	0	0	0	0
	0	0	0	0	0	0	0	0	0	0				0	0	0	0	0	0	0	0	0	0				0	0	0	0	0	0	0	0	0	0
	0	0	0	0	0	0	0	0	0	0				0	0	0	0	0	0	0	0	0	0				0	0	0	0	0	0	0	0	0	0
	0	0	0	0	0	0	0	0	0	0				0	0	0	0	0	0	0	0	0	0				0	0	0	0	0	0	0	0	0	0
	0	0	0	0	0	0	0	0	0	0				0	0	0	0	0	0	0	0	0	0				0	0	0	0	0	0	0	0	0	0
	0	0	0	0	0	0	0	0	0	0				0	0	0	0	0	0	0	0	0	0				0	0	0	0	0	0	0	0	0	0
	0	0	0	0	0	0	0	0	0	0				0	0	0	0	0	0	0	0	0	0				0	0	0	0	0	0	0	0	0	0
	0	0	0	0	0	0	0	0	0	0				0	0	0	0	0	0	0	0	0	0				0	0	0	0	0	0	0	0	0	0
	0	0	0	0	0	0	0	0	0	0				0	0	0	0	0	0	0	0	0	0				0	0	0	0	0	0	0	0	0	0
	0	0	0	0	0	0	0	0	0	0				0	0	0	0	0	0	0	0	0	0				0	0	0	0	0	0	0	0	0	0
	0	0	0	0	0	0	0	0	0	0				0	0	0	0	0	0	0	0	0	0				0	0	0	0	0	0	0	0	0	0
	0	0	0	0	0	0	0	0	0	0				0	0	0	0	0	0	0	0	0	0				0	0	0	0	0	0	0	0	0	0
	0	0	0	0	0	0	0	0	0	0				0	0	0	0	0	0	0	0	0	0				0	0	0	0	0	0	0	0	0	0
	0	0	0	0	0	0	0	0	0	0				0	0	0	0	0	0	0	0	0	0				0	0	0	0	0	0	0	0	0	0
	0	0	0	0	0	0	0	0	0	0				0	0	0	0	0	0	0	0	0	0				0	0	0	0	0	0	0	0	0	0
	0	0	0	0	0	0	0	0	0	0				0	0	0	0	0	0	0	0	0	0				0	0	0	0	0	0	0	0	0	0
	0	0	0	0	0	0	0	0	0	0				0	0	0	0	0	0	0	0	0	0				0	0	0	0	0	0	0	0	0	0
	0	0	0	0	0	0	0	0	0	0				0	0	0	0	0	0	0	0	0	0				0	0	0	0	0	0	0	0	0	0
	0	0	0	0	0	0	0	0	0	0				0	0	0	0	0	0	0	0	0	0				0	0	0	0	0	0	0	0	0	0
	0	0	0	0	0	0	0	0	0	0				0	0	0	0	0	0	0	0	0	0				0	0	0	0	0	0	0	0	0	0
	0	0	0	0	0	0	0	0	0	0				0	0	0	0	0	0	0	0	0	0				0	0	0	0	0	0	0	0	0	0
	0	0	0	0	0	0	0	0	0	0				0	0	0	0	0	0	0	0	0	0				0	0	0	0	0	0	0	0	0	0
	0	0	0	0	0	0	0	0	0	0				0	0	0	0	0	0	0	0	0	0				0	0	0	0	0	0	0	0	0	0
	0	0	0	0	0	0	0	0	0	0				0	0	0	0	0	0	0	0	0	0				0	0	0	0	0	0	0	0	0	0
	0	0	0	0	0	0	0	0	0	0				0	0	0	0	0	0	0	0	0	0				0	0	0	0	0	0	0	0	0	0
	0	0	0	0	0	0	0	0	0	0				0	0	0	0	0	0	0	0	0	0				0	0	0	0	0	0	0	0	0	0
	0	0	0	0	0	0	0	0	0	0				0	0	0	0	0	0	0	0	0	0				0	0	0	0	0	0	0	0	0	0
	0	0	0	0	0	0	0	0	0	0				0	0	0	0	0	0	0	0	0	0				0	0	0	0	0	0	0	0	0	0
	0	0	0	0	0	0	0	0	0	0				0	0	0	0	0	0	0	0	0	0				0	0	0	0	0	0	0	0	0	0
	0	0	0	0	0	0	0	0	0	0				0	0	0	0	0	0	0	0	0	0				0	0	0	0	0	0	0	0	0	0
	0	0	0	0	0	0	0	0	0	0				0	0	0	0	0	0	0	0	0	0				0	0	0	0	0	0	0	0	0	0
	0	0	0	0	0	0	0	0	0	0				0	0	0	0	0	0	0	0	0	0				0	0	0	0	0	0	0	0	0	0
	0	0	0	0	0	0	0	0	0	0				0	0	0	0	0	0	0	0	0	0				0	0	0	0	0	0	0	0	0	0
	0	0	0	0	0	0	0	0	0	0				0	0	0	0	0	0	0	0	0	0				0	0	0	0	0	0	0	0	0	0
	0	0	0	0	0	0	0	0	0	0				0	0	0	0	0	0	0	0	0	0				0	0	0	0	0	0	0	0	0	0
	0	0	0	0	0	0	0	0	0	0				0	0	0	0	0	0	0	0	0	0				0	0	0	0	0	0	0	0	0	0
	0	0	0	0	0	0	0	0	0	0				0	0	0	0	0	0	0	0	0	0				0	0	0	0	0	0	0	0	0	0
	0	0	0	0	0	0	0	0	0	0				0	0	0	0	0	0	0	0	0	0				0	0	0	0	0	0	0	0	0	0
	0	0	0	0	0	0	0	0	0	0				0	0	0	0	0	0	0	0	0	0				0	0	0	0	0	0	0	0	0	0
	0	0	0	0	0	0	0	0	0	0				0	0	0	0	0	0	0	0	0	0				0	0	0	0	0	0	0	0	0	0
	0	0	0	0	0	0	0	0	0	0				0	0	0	0	0	0	0	0	0	0				0	0	0	0	0	0	0	0	0	0
	0	0	0	0	0	0	0	0	0	0				0	0	0	0	0	0	0	0	0	0				0	0	0	0	0	0	0	0	0	0
	0	0	0	0	0	0	0	0	0	0				0	0	0	0	0	0	0	0	0	0				0	0	0	0	0	0	0	0	0	0
	0	0	0	0	0	0	0	0	0	0				0	0	0	0	0	0	0	0	0	0				0	0	0	0	0	0	0	0	0	0
	0	0	0	0	0	0	0	0	0	0				0	0	0	0	0	0	0	0	0	0				0	0	0	0	0	0	0	0	0	0
	0	0	0	0	0	0	0	0	0	0				0	0	0	0	0	0	0	0	0	0				0	0	0	0	0	0	0	0	0	0
	0	0	0	0	0	0	0	0	0	0				0	0	0	0	0	0	0	0	0	0				0	0	0	0	0	0	0	0	0	0
	0	0	0	0	0	0	0	0	0	0				0	0	0	0	0	0	0	0	0	0				0	0	0	0	0	0	0	0	0	0
	0	0	0	0	0	0	0	0	0	0				0	0	0	0	0	0	0	0	0	0				0	0	0	0	0	0	0	0	0	0
	0	0	0	0	0	0	0	0	0	0				0	0	0	0	0	0	0	0	0	0				0	0	0	0	0	0	0	0	0	0
	0	0	0	0	0	0	0	0	0	0				0	0	0	0	0	0	0	0	0	0				0	0	0	0	0	0	0	0	0	0
	0	0	0	0	0	0	0	0	0	0				0	0	0	0	0	0	0	0	0	0				0	0	0	0	0	0	0	0	0	0
	0	0	0	0	0	0	0	0	0	0				0	0	0	0	0	0	0	0	0	0				0	0	0	0	0	0	0	0	0	0
	0	0	0	0	0	0	0	0	0	0				0	0	0	0	0	0	0	0	0	0				0	0	0	0	0	0	0	0	0	0
	0	0	0	0	0	0	0	0	0	0				0	0	0	0	0	0	0	0	0	0				0	0	0	0	0	0	0	0	0	0
	0	0	0	0	0	0	0	0	0	0				0	0	0	0	0	0	0	0	0	0				0	0	0	0	0	0	0	0	0	0
	0	0	0	0	0	0	0	0	0	0				0	0	0	0	0	0	0	0	0	0				0	0	0	0	0	0	0	0	0	0
	0	0	0	0	0	0	0	0	0	0				0	0	0	0	0	0	0	0	0	0				0	0	0	0	0	0	0	0	0	0
	0	0	0	0	0	0	0	0	0	0				0	0	0	0	0	0	0	0	0	0				0	0	0	0	0	0	0	0	0	0
	0	0	0	0	0	0	0	0	0	0				0	0	0	0	0	0	0	0	0	0				0	0	0	0	0	0	0	0	0	0
	0	0	0	0	0	0	0	0	0	0				0	0	0	0	0	0	0	0	0	0				0	0	0	0	0	0	0	0	0	0
	0	0	0	0	0	0	0	0	0	0				0	0	0	0	0	0	0	0	0	0				0	0	0	0	0	0	0	0	0	0
	0	0	0	0	0	0	0	0	0	0				0	0	0	0	0	0	0	0	0	0				0	0	0	0	0	0	0	0	0	0
	0	0	0	0	0	0	0	0	0	0				0	0	0	0	0	0	0	0	0	0				0	0	0	0	0	0	0	0	0	0
	0	0	0	0	0	0	0	0	0	0				0	0	0	0	0	0	0	0	0	0				0	0	0	0	0	0	0	0	0	0
	0	0	0	0	0	0	0	0	0	0				0	0	0	0	0	0	0	0	0	0				0	0	0	0	0	0	0	0	0	0
	0	0	0	0	0	0	0	0	0	0				0	0	0	0	0	0	0	0	0	0				0	0	0	0	0	0	0	0	0	0
	0	0	0	0	0	0	0	0	0	0				0	0	0	0	0	0	0	0	0	0				0	0	0	0	0	0	0	0	0	0
	0	0	0	0	0	0	0	0	0	0				0	0	0	0	0	0	0	0	0	0				0	0	0	0	0	0	0	0	0	0
	0	0	0	0	0	0	0	0	0	0				0	0	0	0	0	0	0	0	0	0				0	0	0	0	0	0	0	0	0	0
	0	0	0	0	0	0	0	0	0	0				0	0	0	0	0	0	0	0	0	0				0	0	0	0	0	0	0	0	0	0
	0	0	0	0	0	0	0	0	0	0				0	0	0	0	0	0	0	0	0	0				0	0	0	0	0	0	0	0	0	0
	0	0	0	0	0	0	0	0	0	0				0	0	0	0	0	0	0	0	0	0				0	0	0	0	0	0	0	0	0	0
	0	0	0	0	0	0	0	0	0	0				0	0	0	0	0	0	0	0	0	0				0	0	0	0	0	0	0	0	0	0
	0	0	0	0	0	0	0	0	0	0				0	0	0	0	0	0	0	0	0	0				0	0	0	0	0	0	0	0	0	0
	0	0	0	0	0	0	0	0	0	0				0	0	0	0	0	0	0	0	0	0				0	0	0	0	0	0	0	0	0	0
	0	0	0	0	0	0	0	0	0	0				0	0	0	0	0	0	0	0	0	0				0	0	0	0	0	0	0	0	0	0
	0	0	0	0	0	0	0	0	0	0				0	0	0	0	0	0	0	0	0	0				0	0	0	0	0	0	0	0	0	0
	0	0	0	0	0	0	0	0	0	0				0	0	0	0	0	0	0	0	0	0				0	0	0	0	0	0	0	0	0	0
	0	0	0	0	0	0	0	0	0	0				0	0	0	0	0	0	0	0	0	0				0	0	0	0	0	0	0	0	0	0
	0	0	0	0	0	0	0	0	0	0				0	0	0	0	0	0	0	0	0	0				0	0	0	0	0	0	0	0	0	0
	0	0	0	0	0	0	0	0	0	0				0	0	0	0	0	0	0	0	0	0				0	0	0	0	0	0	0	0	0	0
	0	0	0	0	0	0	0	0	0	0				0	0	0	0	0	0	0	0	0	0				0	0	0	0	0	0	0	0	0	0
	0	0	0	0	0	0	0	0	0	0				0	0	0	0	0	0	0	0	0	0				0	0	0	0	0	0	0	0	0	0
	0	0	0	0	0	0	0	0	0	0				0	0	0	0	0	0	0	0	0	0				0	0	0	0	0	0	0	0	0	0
	0	0	0	0	0	0	0	0	0	0				0	0	0	0	0	0	0	0	0	0				0	0	0	0	0	0	0	0	0	0
	0	0	0	0	0	0	0	0	0	0				0	0	0	0	0	0	0	0	0	0				0	0	0	0	0	0	0	0	0	0
	0	0	0	0	0	0	0	0	0	0				0	0	0	0	0	0	0	0	0	0				0	0	0	0	0	0	0	0	0	0
	0	0	0	0	0	0	0	0	0	0				0	0	0	0	0	0	0	0	0	0				0	0	0	0	0	0	0	0	0	0
	0	0	0	0	0	0	0	0	0	0				0	0	0	0	0	0	0	0	0	0				0	0	0	0	0	0	0	0	0	0
	0	0	0	0	0	0	0	0	0	0				0	0	0	0	0	0	0	0	0	0				0	0	0	0	0	0	0	0	0	0
	0	0	0	0	0	0	0	0	0	0				0	0	0	0	0	0	0	0	0	0				0	0	0	0	0	0	0	0	0	0
	0	0	0	0	0	0	0	0	0	0				0	0	0	0	0	0	0	0	0	0				0	0	0	0	0	0	0	0	0	0
	0	0	0	0	0	0	0	0	0	0				0	0	0	0	0	0	0	0	0	0				0	0	0	0	0	0	0	0	0	0
	0	0	0	0	0	0	0	0	0	0				0	0	0	0	0	0	0	0	0	0				0	0	0	0	0	0	0	0	0	0
	0	0	0	0	0	0	0	0	0	0				0	0	0	0	0	0	0	0	0	0				0	0	0	0	0	0	0	0	0	0
	0	0	0	0	0	0	0	0	0	0				0	0	0	0	0	0	0	0	0	0				0	0	0	0	0	0	0	0	0	0
	0	0	0	0	0	0	0	0	0	0				0	0	0	0	0	0	0	0	0	0				0	0	0	0	0	0	0	0	0	0
	0	0	0	0	0	0	0	0	0	0				0	0	0	0	0	0	0	0	0	0				0	0	0	0	0	0	0	0	0	0
	0	0	0	0	0	0	0	0	0	0				0	0	0	0	0	0	0	0	0	0				0	0	0	0	0	0	0	0	0	0
	0	0	0	0	0	0	0	0	0	0				0	0	0	0	0	0	0	0	0	0				0	0	0	0	0	0	0	0	0	0
	0	0	0	0	0	0	0	0	0	0				0	0	0	0	0	0	0	0	0	0				0	0	0	0	0	0	0	0	0	0
	0	0	0	0	0	0	0	0	0	0				0	0	0	0	0	0	0	0	0	0				0	0	0	0	0	0	0	0	0	0
	0	0	0	0	0	0	0	0	0	0				0	0	0	0	0	0	0	0	0	0				0	0	0	0	0	0	0	0	0	0
	0	0	0	0	0	0	0	0	0	0				0	0	0	0	0	0	0	0	0	0				0	0	0	0	0	0	0	0	0	0
	0	0	0	0	0	0	0	0	0	0				0	0	0	0	0	0	0	0	0	0				0	0	0	0	0	0	0	0	0	0
	0	0	0	0	0	0	0	0	0	0				0	0	0	0	0	0	0	0	0	0				0	0	0	0	0	0	0	0	0	0
	0	0	0	0	0	0	0	0	0	0				0	0	0	0	0	0	0	0	0	0				0	0	0	0	0	0	0	0	0	0
	0	0	0	0	0	0	0	0	0	0				0	0	0	0	0	0	0	0	0	0				0	0	0	0	0	0	0	0	0	0
	0	0	0	0	0	0	0	0	0	0				0	0	0	0	0	0	0	0	0	0				0	0	0	0	0	0	0	0	0	0
	0	0	0	0	0	0	0	0	0	0				0	0	0	0	0	0	0	0	0	0				0	0	0	0	0	0	0	0	0	0
	0	0	0	0	0	0	0	0	0	0				0	0	0	0	0	0	0	0	0	0				0	0	0	0	0	0	0	0	0	0
	0	0	0	0	0	0	0	0	0	0				0	0	0	0	0	0	0	0	0	0				0	0	0	0	0	0	0	0	0	0
	0	0	0	0	0	0	0	0	0	0				0	0	0	0	0	0	0	0	0	0				0	0	0	0	0	0	0	0	0	0
	0	0	0	0	0	0	0	0	0	0				0	0	0	0	0	0	0	0	0	0				0	0	0	0	0	0	0	0	0	0
	0	0	0	0	0	0	0	0	0	0				0	0	0	0	0	0	0	0	0	0				0	0	0	0	0	0	0	0	0	0
	0	0	0	0	0	0	0	0	0	0				0	0	0	0	0	0	0	0	0	0				0	0	0	0	0	0	0	0	0	0
	0	0	0	0	0	0	0	0	0	0				0	0	0	0	0	0	0	0	0	0				0	0	0	0	0	0	0	0	0	0
	0	0	0	0	0	0	0	0	0	0				0	0	0	0	0	0	0	0	0	0				0	0	0	0	0	0	0	0	0	0
	0	0	0	0	0	0	0	0	0	0				0	0	0	0	0	0	0	0	0	0				0	0	0	0	0	0	0	0	0	0
	0	0	0	0	0	0	0	0	0	0				0	0	0	0	0	0	0	0	0	0				0	0	0	0	0	0	0	0	0	0
	0	0	0	0	0	0	0	0	0	0				0	0	0	0	0	0	0	0	0	0				0	0	0	0	0	0	0	0	0	0
	0	0	0	0	0	0	0	0	0	0				0	0	0	0	0	0	0	0	0	0				0	0	0	0	0	0	0	0	0	0
	0	0	0	0	0	0	0	0	0	0				0	0	0	0	0	0	0	0	0	0				0	0	0	0	0	0	0	0	0	0
	0	0	0	0	0	0	0	0	0	0				0	0	0	0	0	0	0	0	0	0				0	0	0	0	0	0	0	0	0	0
	0	0	0	0	0	0	0	0	0	0				0	0	0	0	0	0	0	0	0	0				0	0	0	0	0	0	0	0	0	0
	0	0	0	0	0	0	0	0	0	0				0	0	0	0	0	0	0	0	0	0				0	0	0	0	0	0	0	0	0	0
	0	0	0	0	0	0	0	0	0	0				0	0	0	0	0	0	0	0	0	0				0	0	0	0	0	0	0	0	0	0
	0	0	0	0	0	0	0	0	0	0				0	0	0	0	0	0	0	0	0	0				0	0	0	0	0	0	0	0	0	0

## Sheet: 1F
Wavelength nm.	On	Off
250	0.516704	0.858586
251	0.516704	0.828283
252	0.518931	0.808081
253	0.518931	0.79798
254	0.514477	0.777778
255	0.512249	0.777778
256	0.518931	0.777778
257	0.538976	0.787879
258	0.563474	0.808081
259	0.576837	0.818182
260	0.583519	0.818182
261	0.594655	0.818182
262	0.612472	0.828283
263	0.643653	0.838384
264	0.683742	0.868687
265	0.714922	0.888889
266	0.737194	0.89899
267	0.761693	0.919192
268	0.7951	0.929293
269	0.824053	0.949495
270	0.85078	0.949495
271	0.88196	0.959596
272	0.91314	0.959596
273	0.946548	0.969697
274	0.975501	0.989899
275	1	1
276	1.01782	1
277	1.03118	1.0101
278	1.03118	1
279	1.02895	0.989899
280	1.02227	0.979798
281	1.00445	0.969697
282	0.96882	0.939394
283	0.935412	0.909091
284	0.906459	0.878788
285	0.879733	0.838384
286	0.841871	0.79798
287	0.783964	0.747475
288	0.690423	0.676768
289	0.579065	0.606061
290	0.483296	0.545455
291	0.412027	0.494949
292	0.360802	0.444444
293	0.318486	0.40404
294	0.282851	0.363636
295	0.249443	0.333333
296	0.22049	0.30303
297	0.200445	0.282828
298	0.182628	0.262626
299	0.167038	0.252525
300	0.151448	0.232323
301	0.135857	0.212121
302	0.120267	0.20202
303	0.106904	0.191919
304	0.093541	0.181818
305	0.082405	0.161616
306	0.075724	0.151515
307	0.069042	0.141414
308	0.064588	0.141414
309	0.060134	0.141414
310	0.057906	0.131313
311	0.057906	0.131313
312	0.055679	0.121212
313	0.051225	0.121212
314	0.051225	0.121212
315	0.051225	0.121212
316	0.051225	0.121212
317	0.048998	0.111111
318	0.046771	0.111111
319	0.042316	0.111111
320	0.042316	0.111111
321	0.037862	0.111111
322	0.035635	0.111111
323	0.035635	0.111111
324	0.03118	0.121212
325	0.028953	0.111111
326	0.026726	0.111111
327	0.024499	0.121212
328	0.022272	0.111111
329	0.022272	0.111111
330	0.020045	0.111111
331	0.020045	0.10101
332	0.020045	0.111111
333	0.020045	0.111111
334	0.020045	0.111111
335	0.020045	0.111111
336	0.020045	0.111111
337	0.020045	0.111111
338	0.022272	0.111111
339	0.022272	0.121212
340	-0.00891	-0.0202
341	0.011136	0.080808
342	0.024499	0.141414
343	0.022272	0.151515
344	0.024499	0.151515
345	0.024499	0.151515
346	0.024499	0.151515
347	0.026726	0.161616
348	0.026726	0.171717
349	0.028953	0.181818
350	0.03118	0.191919
351	0.03118	0.20202
352	0.033408	0.20202
353	0.035635	0.212121
354	0.037862	0.222222
355	0.040089	0.232323
356	0.042316	0.252525
357	0.042316	0.262626
358	0.046771	0.272727
359	0.048998	0.282828
360	0.051225	0.292929
361	0.053452	0.313131
362	0.057906	0.323232
363	0.060134	0.333333
364	0.062361	0.343434
365	0.066815	0.353535
366	0.069042	0.383838
367	0.071269	0.383838
368	0.073497	0.40404
369	0.075724	0.414141
370	0.080178	0.434343
371	0.084633	0.444444
372	0.089087	0.454545
373	0.091314	0.474747
374	0.095768	0.494949
375	0.100223	0.505051
376	0.10245	0.515152
377	0.106904	0.535354
378	0.111359	0.545455
379	0.113586	0.565657
380	0.11804	0.575758
381	0.122494	0.585859
382	0.126949	0.606061
383	0.13363	0.616162
384	0.138085	0.626263
385	0.144766	0.636364
386	0.14922	0.646465
387	0.153675	0.666667
388	0.158129	0.676768
389	0.164811	0.686869
390	0.169265	0.69697
391	0.175947	0.707071
392	0.180401	0.717172
393	0.187082	0.727273
394	0.191537	0.737374
395	0.198218	0.737374
396	0.2049	0.747475
397	0.211581	0.757576
398	0.218263	0.767677
399	0.224944	0.767677
400	0.231626	0.777778
401	0.240535	0.777778
402	0.247216	0.777778
403	0.253898	0.777778
404	0.262806	0.777778
405	0.271715	0.777778
406	0.280624	0.767677
407	0.289532	0.757576
408	0.298441	0.757576
409	0.309577	0.747475
410	0.318486	0.737374
411	0.329621	0.727273
412	0.340757	0.717172
413	0.35412	0.717172
414	0.365256	0.69697
415	0.378619	0.686869
416	0.394209	0.676768
417	0.407572	0.656566
418	0.420935	0.646465
419	0.436526	0.626263
420	0.452116	0.606061
421	0.467706	0.59596
422	0.483296	0.575758
423	0.501114	0.565657
424	0.518931	0.545455
425	0.536748	0.525253
426	0.554566	0.505051
427	0.57461	0.484848
428	0.592428	0.464646
429	0.612472	0.444444
430	0.634744	0.424242
431	0.657016	0.40404
432	0.679287	0.383838
433	0.701559	0.353535
434	0.728285	0.343434
435	0.755011	0.313131
436	0.781737	0.292929
437	0.808463	0.272727
438	0.837416	0.252525
439	0.868597	0.232323
440	0.899777	0.212121
441	0.933185	0.191919
442	0.96882	0.181818
443	1.00668	0.161616
444	1.04454	0.141414
445	1.08018	0.131313
446	1.12027	0.121212
447	1.15813	0.111111
448	1.19599	0.10101
449	1.23608	0.090909
450	1.27394	0.080808
451	1.3118	0.070707
452	1.34744	0.070707
453	1.38307	0.060606
454	1.41648	0.050505
455	1.44766	0.050505
456	1.47884	0.040404
457	1.50779	0.040404
458	1.53452	0.040404
459	1.56125	0.030303
460	1.58575	0.030303
461	1.60802	0.030303
462	1.63252	0.030303
463	1.65479	0.020202
464	1.67706	0.020202
465	1.70156	0.020202
466	1.72606	0.020202
467	1.75056	0.020202
468	1.77728	0.020202
469	1.80624	0.020202
470	1.83742	0.020202
471	1.8686	0.020202
472	1.90423	0.020202
473	1.93541	0.020202
474	1.96882	0.020202
475	2.00223	0.020202
476	2.03786	0.020202
477	2.06904	0.020202
478	2.09577	0.020202
479	2.11804	0.020202
480	2.13586	0.020202
481	2.14699	0.020202
482	2.15145	0.020202
483	2.14699	0.020202
484	2.13363	0.010101
485	2.10913	0.010101
486	2.07795	0.020202
487	2.03564	0.020202
488	1.98218	0.020202
489	1.91982	0.020202
490	1.8441	0.020202
491	1.75947	0.020202
492	1.66815	0.020202
493	1.57238	0.020202
494	1.46993	0.020202
495	1.36303	0.030303
496	1.24944	0.030303
497	1.13809	0.030303
498	1.02895	0.030303
499	0.924276	0.030303
500	0.824053	0.030303
501	0.726058	0.030303
502	0.636971	0.030303
503	0.554566	0.030303
504	0.476615	0.030303
505	0.407572	0.030303
506	0.345212	0.030303
507	0.289532	0.030303
508	0.242762	0.030303
509	0.202673	0.030303
510	0.169265	0.030303
511	0.138085	0.030303
512	0.113586	0.030303
513	0.093541	0.020202
514	0.075724	0.020202
515	0.060134	0.020202
516	0.048998	0.010101
517	0.040089	0.010101
518	0.03118	0.010101
519	0.026726	0.010101
520	0.022272	0
521	0.017817	0
522	0.013363	0
523	0.011136	0.010101
524	0.008909	0
525	0.008909	0
526	0.006682	0
527	0.006682	0
528	0.004454	0
529	0.004454	0
530	0.004454	0
531	0.002227	0
532	0.002227	0
533	0.002227	0
534	0.002227	0
535	0.002227	0
536	-0.00223	-0.0101
537	0	0
538	0.002227	0
539	0.002227	0
540	0.002227	0
541	0	0
542	0	0
543	0	0
544	0	0
545	0	0
546	0.002227	0
547	0	0
548	0	0
549	0	0
550	0	0
551	0	-0.0101
552	0	0
553	0	-0.0101
554	0	0
555	0	-0.0101
556	0	0
557	0	0
558	0	0
559	0	0
560	0	0
561	0	0
562	0	0
563	0	0
564	0	0
565	0	0
566	0	0
567	0	0
568	0	0
569	0	0
570	0	0
571	0	0
572	0	0
573	0	0
574	0	0
575	0	0
576	0	0
577	0	-0.0101
578	0	-0.0101
579	0	-0.0101
580	0	0
581	0	-0.0101
582	0	-0.0101
583	0	0
584	0.002227	0
585	0.002227	0
586	0.002227	0
587	0.002227	0
588	0	0
589	0	-0.0101
590	0	-0.0101
591	0	-0.0101
592	0	0
593	0	0
594	0	0
595	0	0
596	0	-0.0101
597	0	-0.0101
598	0	0
599	0	-0.0101
600	0	-0.0101

## Sheet: 1G
Wavelength nm.	rsGCaMP1.1_No Calcium_After405nm Ilumination			rsGCaMP1.1_No Calcium_After490nm Ilumination			rsGCaMP1.1_CalciumSaturated_After405nm Ilumination			rsGCaMP1.1_CalciumSaturated_After490nm Ilumination
	N1	N2	N3	N1	N2	N3	N1	N2	N3	N1	N2	N3
250	0.459259	0.392308	0.335821	0.466667	0.409091	0.340741	0.449102	0.47191	0.158621	0.503185	0.524096	0.226277
251	0.466667	0.392308	0.350746	0.474074	0.416667	0.355556	0.461078	0.483146	0.17931	0.515924	0.536145	0.248175
252	0.488889	0.415385	0.373134	0.496296	0.431818	0.377778	0.48503	0.5	0.206897	0.541401	0.560241	0.284672
253	0.503704	0.430769	0.395522	0.511111	0.44697	0.392593	0.502994	0.516854	0.241379	0.56051	0.578313	0.313869
254	0.511111	0.446154	0.402985	0.525926	0.462121	0.407407	0.508982	0.522472	0.255172	0.579618	0.590361	0.335766
255	0.525926	0.461538	0.41791	0.533333	0.477273	0.422222	0.520958	0.533708	0.268966	0.598726	0.608434	0.364964
256	0.548148	0.492308	0.455224	0.562963	0.5	0.451852	0.532934	0.550562	0.296552	0.617834	0.63253	0.40146
257	0.592593	0.538462	0.5	0.607407	0.545455	0.503704	0.568862	0.578652	0.344828	0.656051	0.668675	0.452555
258	0.637037	0.576923	0.544776	0.644444	0.590909	0.548148	0.598802	0.61236	0.386207	0.700637	0.704819	0.50365
259	0.659259	0.6	0.574627	0.674074	0.613636	0.57037	0.622754	0.629213	0.413793	0.726115	0.728916	0.532847
260	0.674074	0.615385	0.58209	0.681481	0.628788	0.585185	0.634731	0.640449	0.427586	0.738854	0.740964	0.547445
261	0.688889	0.630769	0.604478	0.696296	0.636364	0.6	0.646707	0.651685	0.448276	0.745223	0.746988	0.569343
262	0.703704	0.646154	0.626866	0.718519	0.659091	0.622222	0.664671	0.668539	0.475862	0.764331	0.759036	0.591241
263	0.733333	0.676923	0.664179	0.748148	0.689394	0.659259	0.694611	0.691011	0.517241	0.789809	0.789157	0.627737
264	0.777778	0.730769	0.716418	0.792593	0.742424	0.711111	0.736527	0.730337	0.57931	0.828025	0.831325	0.693431
265	0.822222	0.776923	0.768657	0.837037	0.780303	0.762963	0.766467	0.764045	0.634483	0.872611	0.86747	0.751825
266	0.844444	0.8	0.798507	0.859259	0.810606	0.792593	0.790419	0.780899	0.662069	0.89172	0.885542	0.781022
267	0.874074	0.830769	0.835821	0.881481	0.840909	0.82963	0.808383	0.803371	0.703448	0.910828	0.903614	0.824818
268	0.896296	0.861538	0.873134	0.918519	0.871212	0.866667	0.844311	0.831461	0.744828	0.942675	0.933735	0.861314
269	0.911111	0.869231	0.880597	0.933333	0.886364	0.881481	0.868263	0.853933	0.772414	0.955414	0.939759	0.868613
270	0.918519	0.869231	0.880597	0.933333	0.878788	0.881481	0.88024	0.865169	0.793103	0.955414	0.939759	0.875912
271	0.933333	0.884615	0.895522	0.940741	0.893939	0.896296	0.898204	0.88764	0.827586	0.955414	0.939759	0.890511
272	0.948148	0.907692	0.925373	0.955556	0.916667	0.918519	0.934132	0.910112	0.875862	0.968153	0.945783	0.912409
273	0.962963	0.923077	0.947761	0.962963	0.924242	0.940741	0.952096	0.932584	0.917241	0.974522	0.951807	0.934307
274	0.977778	0.946154	0.977612	0.985185	0.94697	0.977778	0.976048	0.955056	0.965517	0.987261	0.963855	0.970803
275	1	0.969231	1	1	0.969697	1	1	0.97191	1	1	0.981928	1
276	1.01482	0.984615	1.02239	1.01482	0.984848	1.02222	1.01198	0.983146	1.02069	1.01274	0.987952	1.0146
277	1.02222	1	1.02985	1.02222	0.992424	1.02963	1.01796	0.988764	1.02759	1.01911	0.993976	1.0219
278	1.02963	1	1.03731	1.02963	1	1.03704	1.02994	1	1.04138	1.02548	1	1.0292
279	1.02963	0.992308	1.03731	1.02963	0.992424	1.03704	1.02994	0.994382	1.04828	1.01911	1	1.0365
280	1.01482	0.984615	1.02985	1.02222	0.984848	1.02963	1.02395	0.988764	1.04828	1.01911	0.993976	1.0365
281	1	0.969231	1.01493	1	0.969697	1.01482	1.00599	0.977528	1.02759	1	0.975904	1.0219
282	0.97037	0.938462	0.985075	0.977778	0.939394	0.985185	0.982036	0.955056	1.0069	0.974522	0.957831	0.992701
283	0.948148	0.915385	0.947761	0.948148	0.909091	0.948148	0.958084	0.932584	0.972414	0.955414	0.933735	0.963504
284	0.903704	0.869231	0.902985	0.911111	0.871212	0.911111	0.928144	0.904494	0.944828	0.923567	0.909639	0.934307
285	0.859259	0.830769	0.873134	0.866667	0.833333	0.874074	0.898204	0.870787	0.910345	0.89172	0.86747	0.89781
286	0.814815	0.784615	0.820896	0.822222	0.780303	0.814815	0.850299	0.825843	0.855172	0.840764	0.825301	0.839416
287	0.748148	0.723077	0.753731	0.762963	0.719697	0.748148	0.790419	0.775281	0.786207	0.783439	0.771084	0.766423
288	0.674074	0.646154	0.671642	0.688889	0.643939	0.666667	0.718563	0.702247	0.696552	0.707006	0.698795	0.671533
289	0.592593	0.546154	0.574627	0.6	0.560606	0.57037	0.640719	0.629213	0.6	0.636943	0.620482	0.583942
290	0.511111	0.461538	0.485075	0.511111	0.469697	0.481481	0.57485	0.567416	0.524138	0.573248	0.566265	0.518248
291	0.437037	0.392308	0.402985	0.444444	0.401515	0.407407	0.526946	0.522472	0.468966	0.528662	0.53012	0.467153
292	0.385185	0.338462	0.335821	0.392593	0.340909	0.340741	0.479042	0.477528	0.406897	0.484076	0.487952	0.416058
293	0.333333	0.284615	0.276119	0.340741	0.287879	0.281481	0.42515	0.421348	0.337931	0.433121	0.433735	0.350365
294	0.281481	0.238462	0.223881	0.288889	0.242424	0.22963	0.371257	0.376404	0.275862	0.388535	0.391566	0.291971
295	0.244444	0.2	0.179104	0.251852	0.204545	0.192593	0.329341	0.331461	0.227586	0.343949	0.349398	0.248175
296	0.207407	0.161538	0.149254	0.214815	0.174242	0.148148	0.287425	0.292135	0.17931	0.305732	0.319277	0.19708
297	0.185185	0.130769	0.11194	0.185185	0.143939	0.125926	0.251497	0.258427	0.144828	0.273885	0.283133	0.167883
298	0.155556	0.107692	0.097015	0.17037	0.121212	0.103704	0.221557	0.235955	0.110345	0.254777	0.259036	0.138686
299	0.140741	0.092308	0.074627	0.148148	0.106061	0.081481	0.203593	0.213483	0.082759	0.229299	0.240964	0.116788
300	0.125926	0.076923	0.059701	0.133333	0.090909	0.059259	0.179641	0.191011	0.055172	0.210191	0.216867	0.094891
301	0.111111	0.061538	0.044776	0.118519	0.075758	0.051852	0.155689	0.174157	0.041379	0.191083	0.204819	0.080292
302	0.096296	0.046154	0.029851	0.103704	0.060606	0.02963	0.143713	0.157303	0.02069	0.184713	0.192771	0.058394
303	0.088889	0.038462	0.014925	0.096296	0.045455	0.014815	0.131737	0.146067	0.006897	0.171975	0.180723	0.043796
304	0.074074	0.030769	0	0.081481	0.037879	0.007407	0.11976	0.134831	-0.0069	0.159236	0.168675	0.029197
305	0.066667	0.015385	-0.00746	0.074074	0.030303	0	0.113772	0.123596	-0.01379	0.152866	0.162651	0.029197
306	0.066667	0.061538	0.029851	0.074074	0.075758	0.037037	0.095808	0.117978	0.006897	0.140127	0.162651	0.051095
307	0.066667	0.076923	0.029851	0.074074	0.083333	0.037037	0.08982	0.11236	0.006897	0.133758	0.156627	0.051095
308	0.066667	0.069231	0.022388	0.074074	0.083333	0.02963	0.08982	0.106742	0.006897	0.127389	0.150602	0.043796
309	0.059259	0.069231	0.022388	0.066667	0.075758	0.02963	0.08982	0.106742	0	0.127389	0.144578	0.051095
310	0.051852	0.061538	0.014925	0.059259	0.068182	0.022222	0.083832	0.101124	0	0.121019	0.138554	0.051095
311	0.051852	0.061538	0.014925	0.059259	0.068182	0.022222	0.077844	0.095506	-0.0069	0.121019	0.138554	0.043796
312	0.044444	0.061538	0.014925	0.051852	0.068182	0.022222	0.077844	0.095506	0	0.11465	0.13253	0.043796
313	0.051852	0.053846	0.022388	0.051852	0.060606	0.022222	0.071856	0.095506	0	0.10828	0.13253	0.036496
314	0.051852	0.061538	0.014925	0.059259	0.068182	0.022222	0.071856	0.095506	0	0.11465	0.138554	0.036496
315	0.051852	0.061538	0.014925	0.059259	0.068182	0.022222	0.071856	0.089888	0	0.11465	0.13253	0.043796
316	0.051852	0.061538	0.022388	0.059259	0.068182	0.02963	0.065868	0.08427	-0.0069	0.10828	0.126506	0.043796
317	0.051852	0.061538	0.022388	0.059259	0.068182	0.02963	0.071856	0.089888	-0.0069	0.10828	0.126506	0.043796
318	0.044444	0.061538	0.022388	0.059259	0.068182	0.02963	0.065868	0.078652	-0.0069	0.10828	0.126506	0.043796
319	0.044444	0.061538	0.022388	0.059259	0.068182	0.02963	0.05988	0.078652	-0.01379	0.10828	0.126506	0.043796
320	0.059259	0.061538	0.022388	0.059259	0.075758	0.02963	0.05988	0.078652	-0.01379	0.11465	0.13253	0.051095
321	0.059259	0.069231	0.022388	0.066667	0.083333	0.037037	0.05988	0.08427	-0.01379	0.11465	0.13253	0.051095
322	0.059259	0.069231	0.029851	0.066667	0.075758	0.037037	0.05988	0.078652	-0.01379	0.11465	0.13253	0.051095
323	0.059259	0.069231	0.022388	0.066667	0.083333	0.037037	0.053892	0.078652	-0.01379	0.11465	0.13253	0.051095
324	0.051852	0.061538	0.029851	0.066667	0.075758	0.037037	0.047904	0.073034	-0.01379	0.10828	0.126506	0.051095
325	0.051852	0.069231	0.037313	0.066667	0.075758	0.037037	0.041916	0.073034	-0.01379	0.095541	0.120482	0.051095
326	0.051852	0.061538	0.037313	0.066667	0.068182	0.037037	0.041916	0.067416	-0.01379	0.089172	0.108434	0.043796
327	0.051852	0.061538	0.029851	0.059259	0.060606	0.02963	0.041916	0.061798	-0.02069	0.089172	0.108434	0.036496
328	0.044444	0.061538	0.029851	0.051852	0.060606	0.02963	0.035928	0.05618	-0.02069	0.076433	0.096386	0.029197
329	0.044444	0.053846	0.022388	0.051852	0.060606	0.022222	0.041916	0.05618	-0.02759	0.076433	0.090361	0.014599
330	0.044444	0.053846	0.022388	0.051852	0.05303	0.022222	0.035928	0.05618	-0.02759	0.070064	0.090361	0.014599
331	0.044444	0.046154	0.014925	0.044444	0.060606	0.02963	0.041916	0.061798	-0.02069	0.070064	0.090361	0.007299
332	0.044444	0.053846	0.022388	0.037037	0.05303	0.022222	0.035928	0.05618	-0.02069	0.070064	0.090361	0.014599
333	0.044444	0.053846	0.022388	0.044444	0.05303	0.022222	0.035928	0.05618	-0.02069	0.070064	0.084337	0.014599
334	0.044444	0.053846	0.014925	0.044444	0.05303	0.02963	0.035928	0.050562	-0.02759	0.063694	0.084337	0.007299
335	0.051852	0.061538	0.022388	0.044444	0.05303	0.022222	0.035928	0.05618	-0.02759	0.063694	0.078313	0.007299
336	0.051852	0.061538	0.037313	0.051852	0.060606	0.02963	0.035928	0.050562	-0.02759	0.070064	0.084337	0.014599
337	0.059259	0.061538	0.044776	0.051852	0.068182	0.037037	0.035928	0.05618	-0.02069	0.070064	0.084337	0.021898
338	0.059259	0.069231	0.044776	0.051852	0.068182	0.044444	0.035928	0.05618	-0.01379	0.076433	0.090361	0.021898
339	0.066667	0.076923	0.052239	0.059259	0.068182	0.051852	0.035928	0.05618	-0.0069	0.076433	0.090361	0.029197
340	-0.05926	-0.05385	-0.04478	-0.05926	-0.06061	-0.04444	-0.06587	-0.03933	-0.11034	-0.03822	-0.01807	-0.07299
341	0.02963	0.038462	0.029851	0.02963	0.030303	0.022222	0	0.022472	-0.04828	0.038217	0.060241	-0.0146
342	0.088889	0.1	0.08209	0.081481	0.090909	0.074074	0.047904	0.061798	-0.0069	0.089172	0.10241	0.029197
343	0.096296	0.107692	0.089552	0.088889	0.090909	0.081481	0.047904	0.061798	-0.0069	0.089172	0.108434	0.043796
344	0.103704	0.107692	0.089552	0.096296	0.106061	0.088889	0.047904	0.061798	-0.0069	0.089172	0.108434	0.043796
345	0.111111	0.123077	0.104478	0.111111	0.113636	0.103704	0.053892	0.067416	0	0.101911	0.114458	0.058394
346	0.118519	0.130769	0.11194	0.111111	0.113636	0.111111	0.053892	0.067416	0	0.101911	0.120482	0.065693
347	0.125926	0.138462	0.126866	0.125926	0.121212	0.118519	0.053892	0.067416	0.006897	0.10828	0.126506	0.072993
348	0.140741	0.153846	0.141791	0.133333	0.136364	0.125926	0.05988	0.073034	0.013793	0.121019	0.138554	0.080292
349	0.148148	0.169231	0.149254	0.140741	0.151515	0.140741	0.05988	0.078652	0.02069	0.127389	0.144578	0.087591
350	0.162963	0.176923	0.156716	0.148148	0.159091	0.155556	0.065868	0.078652	0.02069	0.133758	0.156627	0.10219
351	0.17037	0.184615	0.171642	0.155556	0.166667	0.17037	0.065868	0.078652	0.034483	0.140127	0.156627	0.116788
352	0.185185	0.192308	0.186567	0.17037	0.181818	0.185185	0.071856	0.08427	0.034483	0.146497	0.156627	0.124088
353	0.192593	0.207692	0.201493	0.185185	0.19697	0.2	0.071856	0.08427	0.034483	0.152866	0.168675	0.131387
354	0.207407	0.215385	0.216418	0.192593	0.204545	0.207407	0.071856	0.089888	0.048276	0.165605	0.174699	0.145985
355	0.222222	0.230769	0.231343	0.207407	0.219697	0.222222	0.077844	0.089888	0.055172	0.178344	0.186747	0.167883
356	0.22963	0.246154	0.246269	0.222222	0.234848	0.237037	0.083832	0.095506	0.055172	0.184713	0.198795	0.175182
357	0.244444	0.261538	0.261194	0.237037	0.242424	0.244444	0.083832	0.101124	0.062069	0.197452	0.204819	0.182482
358	0.266667	0.269231	0.276119	0.244444	0.257576	0.274074	0.08982	0.101124	0.075862	0.210191	0.216867	0.20438
359	0.274074	0.292308	0.298507	0.259259	0.272727	0.288889	0.095808	0.106742	0.075862	0.216561	0.222892	0.218978
360	0.296296	0.307692	0.313433	0.281481	0.295455	0.303704	0.095808	0.11236	0.082759	0.235669	0.240964	0.233577
361	0.311111	0.330769	0.335821	0.296296	0.310606	0.325926	0.101796	0.117978	0.096552	0.242038	0.253012	0.248175
362	0.325926	0.346154	0.358209	0.311111	0.325758	0.348148	0.113772	0.123596	0.096552	0.261146	0.26506	0.262774
363	0.340741	0.361538	0.373134	0.325926	0.340909	0.362963	0.113772	0.123596	0.103448	0.267516	0.277108	0.277372
364	0.355556	0.376923	0.38806	0.340741	0.356061	0.37037	0.113772	0.123596	0.103448	0.273885	0.283133	0.284672
365	0.377778	0.392308	0.410448	0.355556	0.371212	0.392593	0.11976	0.123596	0.103448	0.292994	0.295181	0.29927
366	0.4	0.415385	0.440299	0.385185	0.393939	0.42963	0.131737	0.134831	0.117241	0.312102	0.319277	0.321168
367	0.414815	0.438462	0.470149	0.4	0.409091	0.459259	0.137725	0.140449	0.124138	0.33121	0.331325	0.343066
368	0.437037	0.453846	0.485075	0.414815	0.431818	0.474074	0.137725	0.140449	0.131034	0.343949	0.337349	0.364964
369	0.459259	0.469231	0.507463	0.437037	0.44697	0.496296	0.143713	0.151685	0.144828	0.356688	0.355422	0.386861
370	0.481481	0.492308	0.529851	0.459259	0.469697	0.518519	0.155689	0.157303	0.151724	0.375796	0.373494	0.40146
371	0.496296	0.515385	0.552239	0.481481	0.484848	0.540741	0.161677	0.162921	0.158621	0.388535	0.385542	0.430657
372	0.518519	0.530769	0.574627	0.503704	0.507576	0.562963	0.167665	0.168539	0.165517	0.407643	0.403614	0.445255
373	0.540741	0.553846	0.604478	0.518519	0.530303	0.592593	0.167665	0.168539	0.17931	0.426752	0.415663	0.474453
374	0.555556	0.576923	0.626866	0.540741	0.545455	0.607407	0.173653	0.174157	0.186207	0.44586	0.433735	0.49635
375	0.577778	0.6	0.649254	0.562963	0.568182	0.62963	0.179641	0.179775	0.2	0.464968	0.451807	0.518248
376	0.6	0.615385	0.671642	0.577778	0.590909	0.659259	0.185629	0.185393	0.206897	0.477707	0.46988	0.540146
377	0.622222	0.638462	0.701493	0.6	0.613636	0.681481	0.191617	0.191011	0.22069	0.496815	0.481928	0.562044
378	0.644444	0.661538	0.723881	0.622222	0.636364	0.703704	0.197605	0.196629	0.22069	0.515924	0.5	0.583942
379	0.659259	0.684615	0.746269	0.644444	0.659091	0.725926	0.203593	0.202247	0.234483	0.535032	0.518072	0.613139
380	0.688889	0.707692	0.768657	0.666667	0.681818	0.755556	0.209581	0.207865	0.241379	0.55414	0.542169	0.635036
381	0.703704	0.730769	0.791045	0.681481	0.704545	0.77037	0.215569	0.219101	0.255172	0.573248	0.554217	0.656934
382	0.725926	0.753846	0.813433	0.711111	0.727273	0.792593	0.227545	0.224719	0.255172	0.598726	0.578313	0.678832
383	0.748148	0.776923	0.835821	0.733333	0.75	0.822222	0.233533	0.230337	0.268966	0.617834	0.596386	0.708029
384	0.77037	0.792308	0.858209	0.755556	0.772727	0.844444	0.239521	0.235955	0.282759	0.630573	0.614458	0.737226
385	0.785185	0.815385	0.880597	0.77037	0.787879	0.866667	0.245509	0.241573	0.289655	0.656051	0.63253	0.759124
386	0.814815	0.830769	0.910448	0.792593	0.810606	0.888889	0.251497	0.247191	0.303448	0.675159	0.650602	0.781022
387	0.82963	0.853846	0.925373	0.814815	0.825758	0.911111	0.257485	0.252809	0.303448	0.694268	0.668675	0.810219
388	0.844444	0.869231	0.947761	0.82963	0.848485	0.933333	0.263473	0.258427	0.310345	0.713376	0.680723	0.824818
389	0.866667	0.892308	0.970149	0.851852	0.871212	0.948148	0.269461	0.258427	0.324138	0.726115	0.698795	0.846715
390	0.881481	0.907692	0.985075	0.874074	0.886364	0.97037	0.275449	0.264045	0.331034	0.745223	0.716867	0.875912
391	0.896296	0.930769	1.00746	0.888889	0.909091	0.992593	0.281437	0.269663	0.337931	0.764331	0.73494	0.89781
392	0.918519	0.946154	1.02239	0.903704	0.924242	1.01482	0.287425	0.275281	0.344828	0.77707	0.753012	0.912409
393	0.933333	0.961538	1.03731	0.925926	0.94697	1.02963	0.293413	0.286517	0.351724	0.796178	0.76506	0.934307
394	0.948148	0.976923	1.0597	0.940741	0.962121	1.04444	0.299401	0.286517	0.358621	0.808917	0.783133	0.948905
395	0.962963	0.992308	1.07463	0.955556	0.969697	1.05926	0.299401	0.292135	0.365517	0.828025	0.795181	0.970803
396	0.977778	1.00769	1.08955	0.97037	0.992424	1.07407	0.305389	0.297753	0.372414	0.847134	0.813253	0.992701
397	0.992593	1.01538	1.10448	0.985185	1	1.08889	0.311377	0.303371	0.386207	0.859873	0.819277	1.0073
398	1	1.02308	1.11194	0.992593	1.01515	1.1037	0.317365	0.308989	0.393103	0.866242	0.831325	1.0219
399	1.00741	1.03077	1.1194	1.00741	1.02273	1.11111	0.317365	0.308989	0.393103	0.878981	0.843373	1.0365
400	1.01482	1.04615	1.13433	1.01482	1.03788	1.12593	0.323353	0.314607	0.4	0.89172	0.861446	1.05839
401	1.02222	1.05385	1.14179	1.02222	1.04546	1.13333	0.329341	0.320225	0.406897	0.904459	0.873494	1.07299
402	1.02963	1.06154	1.14925	1.02963	1.05303	1.14074	0.335329	0.320225	0.413793	0.917197	0.879518	1.08759
403	1.03704	1.06923	1.15672	1.04444	1.06061	1.14815	0.335329	0.325843	0.42069	0.929936	0.891566	1.10219
404	1.03704	1.07692	1.15672	1.04444	1.06818	1.14815	0.341317	0.331461	0.42069	0.936306	0.903614	1.11679
405	1.04444	1.07692	1.16418	1.05185	1.07576	1.15556	0.347305	0.331461	0.427586	0.949045	0.909639	1.13139
406	1.04444	1.07692	1.16418	1.05185	1.07576	1.16296	0.347305	0.337079	0.434483	0.955414	0.921687	1.13869
407	1.04444	1.07692	1.16418	1.05926	1.08333	1.16296	0.353293	0.342697	0.441379	0.968153	0.927711	1.14599
408	1.04444	1.06923	1.16418	1.05926	1.07576	1.17037	0.359281	0.342697	0.448276	0.974522	0.933735	1.16058
409	1.03704	1.06923	1.16418	1.05926	1.07576	1.16296	0.359281	0.348315	0.448276	0.980892	0.939759	1.16058
410	1.03704	1.06923	1.15672	1.05926	1.08333	1.15556	0.365269	0.348315	0.455172	0.980892	0.939759	1.16058
411	1.03704	1.06923	1.14925	1.05185	1.07576	1.14815	0.365269	0.353933	0.455172	0.980892	0.939759	1.16058
412	1.02222	1.06154	1.14179	1.05185	1.06818	1.14815	0.371257	0.359551	0.462069	0.980892	0.939759	1.16058
413	1.01482	1.04615	1.13433	1.04444	1.06061	1.14074	0.371257	0.359551	0.468966	0.980892	0.939759	1.16058
414	1.00741	1.03846	1.1194	1.03704	1.05303	1.12593	0.377246	0.365169	0.468966	0.974522	0.933735	1.15328
415	0.992593	1.03077	1.10448	1.02222	1.03788	1.11852	0.377246	0.370787	0.475862	0.968153	0.927711	1.14599
416	0.985185	1.01538	1.09702	1.01482	1.0303	1.1037	0.383234	0.370787	0.475862	0.961783	0.921687	1.13869
417	0.97037	1	1.08209	1	1.01515	1.08889	0.389222	0.370787	0.482759	0.949045	0.909639	1.13139
418	0.955556	0.976923	1.0597	0.985185	1	1.06667	0.389222	0.376404	0.489655	0.936306	0.89759	1.11679
419	0.933333	0.961538	1.03731	0.97037	0.984848	1.05185	0.39521	0.382022	0.489655	0.929936	0.885542	1.09489
420	0.911111	0.938462	1.02239	0.948148	0.962121	1.02963	0.39521	0.382022	0.496552	0.917197	0.873494	1.08029
421	0.896296	0.915385	0.992537	0.925926	0.939394	1.00741	0.39521	0.382022	0.496552	0.898089	0.855422	1.06569
422	0.874074	0.9	0.970149	0.911111	0.924242	0.985185	0.401198	0.38764	0.496552	0.88535	0.843373	1.0438
423	0.851852	0.876923	0.947761	0.888889	0.901515	0.962963	0.407186	0.393258	0.503448	0.866242	0.831325	1.0219
424	0.82963	0.853846	0.91791	0.866667	0.878788	0.933333	0.413174	0.393258	0.503448	0.847134	0.813253	1.0073
425	0.8	0.823077	0.895522	0.837037	0.856061	0.911111	0.413174	0.398876	0.510345	0.828025	0.795181	0.985401
426	0.777778	0.8	0.865672	0.814815	0.833333	0.881481	0.419162	0.398876	0.517241	0.815287	0.777108	0.963504
427	0.748148	0.769231	0.843284	0.792593	0.80303	0.851852	0.42515	0.404494	0.517241	0.796178	0.76506	0.941606
428	0.725926	0.746154	0.813433	0.77037	0.780303	0.82963	0.431138	0.410112	0.524138	0.77707	0.746988	0.919708
429	0.703704	0.723077	0.783582	0.740741	0.757576	0.8	0.437126	0.41573	0.531034	0.764331	0.728916	0.89781
430	0.681481	0.7	0.753731	0.718519	0.734848	0.777778	0.443114	0.421348	0.537931	0.745223	0.716867	0.875912
431	0.651852	0.676923	0.731343	0.696296	0.712121	0.748148	0.449102	0.432584	0.544828	0.726115	0.698795	0.854015
432	0.62963	0.653846	0.701493	0.666667	0.681818	0.718519	0.45509	0.438202	0.551724	0.713376	0.680723	0.832117
433	0.6	0.630769	0.671642	0.644444	0.659091	0.688889	0.467066	0.449438	0.558621	0.694268	0.662651	0.80292
434	0.577778	0.6	0.649254	0.622222	0.636364	0.659259	0.473054	0.455056	0.565517	0.66879	0.644578	0.781022
435	0.555556	0.569231	0.619403	0.6	0.606061	0.637037	0.48503	0.466292	0.57931	0.649682	0.620482	0.751825
436	0.525926	0.538462	0.589552	0.57037	0.575758	0.607407	0.497006	0.477528	0.586207	0.624204	0.60241	0.722628
437	0.503704	0.515385	0.559701	0.540741	0.55303	0.577778	0.508982	0.483146	0.593103	0.598726	0.578313	0.693431
438	0.481481	0.492308	0.529851	0.518519	0.530303	0.548148	0.520958	0.494382	0.606897	0.573248	0.554217	0.664234
439	0.451852	0.461538	0.5	0.488889	0.5	0.518519	0.526946	0.505618	0.62069	0.55414	0.524096	0.635036
440	0.42963	0.438462	0.477612	0.466667	0.469697	0.488889	0.538922	0.516854	0.634483	0.522293	0.5	0.59854
441	0.4	0.415385	0.447761	0.437037	0.44697	0.466667	0.550898	0.52809	0.648276	0.496815	0.475904	0.569343
442	0.377778	0.384615	0.41791	0.407407	0.416667	0.437037	0.568862	0.544944	0.662069	0.464968	0.445783	0.532847
443	0.348148	0.361538	0.395522	0.385185	0.386364	0.407407	0.586826	0.561798	0.675862	0.43949	0.415663	0.49635
444	0.325926	0.338462	0.365672	0.355556	0.363636	0.377778	0.598802	0.573034	0.696552	0.414013	0.391566	0.459854
445	0.311111	0.315385	0.343284	0.333333	0.333333	0.348148	0.616766	0.589888	0.717241	0.382166	0.36747	0.430657
446	0.281481	0.292308	0.313433	0.303704	0.310606	0.325926	0.634731	0.606742	0.737931	0.356688	0.343373	0.394161
447	0.266667	0.269231	0.291045	0.281481	0.287879	0.296296	0.652695	0.623596	0.751724	0.33121	0.319277	0.364964
448	0.244444	0.246154	0.268657	0.259259	0.257576	0.281481	0.670659	0.640449	0.772414	0.299363	0.289157	0.328467
449	0.222222	0.223077	0.246269	0.22963	0.234848	0.259259	0.688623	0.657303	0.793103	0.273885	0.26506	0.29927
450	0.2	0.207692	0.231343	0.207407	0.212121	0.237037	0.706587	0.679775	0.82069	0.248408	0.240964	0.270073
451	0.185185	0.184615	0.208955	0.185185	0.19697	0.214815	0.730539	0.696629	0.841379	0.229299	0.216867	0.248175
452	0.17037	0.176923	0.19403	0.17037	0.174242	0.2	0.748503	0.719101	0.868966	0.210191	0.198795	0.226277
453	0.155556	0.161538	0.179104	0.155556	0.159091	0.177778	0.772455	0.735955	0.889655	0.191083	0.180723	0.19708
454	0.140741	0.153846	0.164179	0.140741	0.143939	0.162963	0.796407	0.758427	0.910345	0.165605	0.162651	0.175182
455	0.133333	0.138462	0.149254	0.125926	0.136364	0.148148	0.814371	0.775281	0.937931	0.152866	0.150602	0.160584
456	0.125926	0.123077	0.141791	0.118519	0.121212	0.140741	0.832335	0.792135	0.958621	0.140127	0.138554	0.145985
457	0.111111	0.115385	0.134328	0.103704	0.106061	0.125926	0.856287	0.814607	0.986207	0.127389	0.126506	0.124088
458	0.103704	0.115385	0.126866	0.096296	0.098485	0.118519	0.874251	0.831461	1.0069	0.11465	0.114458	0.116788
459	0.103704	0.107692	0.119403	0.088889	0.090909	0.111111	0.898204	0.853933	1.03448	0.101911	0.10241	0.10219
460	0.096296	0.1	0.11194	0.081481	0.083333	0.103704	0.916168	0.870787	1.05517	0.095541	0.096386	0.094891
461	0.088889	0.092308	0.104478	0.074074	0.075758	0.103704	0.934132	0.893258	1.08276	0.082803	0.084337	0.087591
462	0.088889	0.092308	0.104478	0.074074	0.075758	0.096296	0.958084	0.910112	1.10345	0.082803	0.078313	0.072993
463	0.081481	0.084615	0.104478	0.066667	0.068182	0.088889	0.97006	0.926966	1.12414	0.076433	0.072289	0.065693
464	0.081481	0.084615	0.097015	0.059259	0.068182	0.088889	0.994012	0.94382	1.14483	0.070064	0.072289	0.065693
465	0.081481	0.084615	0.097015	0.059259	0.060606	0.088889	1.01198	0.966292	1.17241	0.063694	0.066265	0.058394
466	0.081481	0.084615	0.097015	0.059259	0.060606	0.088889	1.03593	0.983146	1.1931	0.063694	0.066265	0.058394
467	0.081481	0.084615	0.097015	0.059259	0.060606	0.088889	1.05389	1	1.22069	0.063694	0.060241	0.058394
468	0.081481	0.084615	0.097015	0.059259	0.060606	0.081481	1.07186	1.02247	1.24138	0.057325	0.060241	0.051095
469	0.081481	0.084615	0.097015	0.059259	0.05303	0.081481	1.09581	1.03933	1.26897	0.057325	0.054217	0.051095
470	0.081481	0.084615	0.097015	0.051852	0.060606	0.081481	1.11377	1.0618	1.28965	0.050955	0.054217	0.051095
471	0.081481	0.084615	0.097015	0.051852	0.060606	0.081481	1.13773	1.07865	1.31724	0.050955	0.054217	0.051095
472	0.081481	0.084615	0.097015	0.059259	0.060606	0.081481	1.16168	1.10674	1.34483	0.057325	0.054217	0.043796
473	0.081481	0.084615	0.097015	0.059259	0.060606	0.081481	1.18563	1.12921	1.37241	0.050955	0.054217	0.043796
474	0.081481	0.084615	0.104478	0.059259	0.05303	0.081481	1.20958	1.14607	1.4	0.050955	0.054217	0.043796
475	0.081481	0.084615	0.104478	0.059259	0.05303	0.081481	1.23353	1.16854	1.42759	0.050955	0.054217	0.051095
476	0.081481	0.084615	0.104478	0.059259	0.060606	0.081481	1.25748	1.19101	1.45517	0.050955	0.054217	0.051095
477	0.081481	0.084615	0.104478	0.051852	0.05303	0.081481	1.28144	1.21348	1.48276	0.050955	0.048193	0.051095
478	0.081481	0.084615	0.104478	0.059259	0.05303	0.088889	1.30539	1.23595	1.51035	0.050955	0.054217	0.051095
479	0.081481	0.084615	0.104478	0.059259	0.060606	0.088889	1.32934	1.25843	1.53793	0.050955	0.054217	0.051095
480	0.088889	0.092308	0.104478	0.059259	0.060606	0.088889	1.3473	1.27528	1.55862	0.050955	0.054217	0.051095
481	0.088889	0.092308	0.104478	0.059259	0.060606	0.088889	1.36527	1.29214	1.57931	0.057325	0.054217	0.051095
482	0.088889	0.092308	0.104478	0.059259	0.060606	0.088889	1.38323	1.30899	1.6	0.057325	0.054217	0.058394
483	0.088889	0.092308	0.11194	0.059259	0.060606	0.096296	1.39521	1.32022	1.61379	0.057325	0.054217	0.051095
484	0.088889	0.092308	0.11194	0.059259	0.060606	0.096296	1.4012	1.32584	1.62759	0.057325	0.054217	0.058394
485	0.088889	0.1	0.11194	0.059259	0.060606	0.096296	1.40719	1.33146	1.62759	0.057325	0.054217	0.058394
486	0.096296	0.1	0.119403	0.066667	0.068182	0.096296	1.40719	1.33146	1.62759	0.057325	0.054217	0.058394
487	0.103704	0.1	0.126866	0.066667	0.068182	0.103704	1.39521	1.32584	1.62069	0.050955	0.054217	0.058394
488	0.103704	0.107692	0.126866	0.074074	0.068182	0.103704	1.38323	1.31461	1.6069	0.050955	0.054217	0.058394
489	0.103704	0.107692	0.126866	0.074074	0.068182	0.103704	1.36527	1.29214	1.58621	0.050955	0.054217	0.058394
490	0.103704	0.107692	0.134328	0.074074	0.068182	0.111111	1.34132	1.26966	1.55172	0.050955	0.048193	0.058394
491	0.111111	0.115385	0.134328	0.074074	0.075758	0.111111	1.31138	1.24157	1.51724	0.050955	0.048193	0.051095
492	0.111111	0.115385	0.134328	0.081481	0.075758	0.111111	1.26946	1.20786	1.47586	0.050955	0.048193	0.051095
493	0.111111	0.115385	0.134328	0.081481	0.083333	0.111111	1.22755	1.16854	1.42759	0.044586	0.048193	0.051095
494	0.118519	0.123077	0.141791	0.081481	0.083333	0.118519	1.17964	1.11798	1.37241	0.044586	0.042169	0.051095
495	0.118519	0.123077	0.141791	0.081481	0.090909	0.118519	1.12575	1.07303	1.31035	0.044586	0.042169	0.051095
496	0.118519	0.123077	0.141791	0.081481	0.083333	0.118519	1.06587	1.01124	1.24138	0.038217	0.042169	0.043796
497	0.118519	0.123077	0.141791	0.081481	0.083333	0.118519	1.00599	0.955056	1.17241	0.038217	0.036145	0.043796
498	0.118519	0.123077	0.149254	0.081481	0.090909	0.118519	0.94012	0.893258	1.09655	0.031847	0.036145	0.036496
499	0.118519	0.130769	0.141791	0.088889	0.090909	0.118519	0.874251	0.831461	1.02069	0.031847	0.036145	0.036496
500	0.118519	0.123077	0.141791	0.081481	0.083333	0.118519	0.808383	0.769663	0.944828	0.025478	0.03012	0.036496
501	0.118519	0.123077	0.141791	0.081481	0.083333	0.118519	0.736527	0.702247	0.862069	0.025478	0.024096	0.029197
502	0.118519	0.115385	0.134328	0.081481	0.083333	0.118519	0.670659	0.640449	0.786207	0.025478	0.024096	0.029197
503	0.111111	0.115385	0.134328	0.074074	0.075758	0.111111	0.60479	0.578652	0.710345	0.019108	0.024096	0.021898
504	0.103704	0.107692	0.134328	0.074074	0.068182	0.111111	0.538922	0.516854	0.634483	0.019108	0.018072	0.021898
505	0.096296	0.1	0.126866	0.066667	0.068182	0.103704	0.479042	0.455056	0.558621	0.012739	0.018072	0.014599
506	0.096296	0.092308	0.119403	0.066667	0.060606	0.096296	0.419162	0.398876	0.489655	0.012739	0.012048	0.014599
507	0.088889	0.084615	0.11194	0.059259	0.060606	0.088889	0.359281	0.348315	0.427586	0.012739	0.012048	0.014599
508	0.081481	0.084615	0.104478	0.051852	0.05303	0.081481	0.311377	0.297753	0.365517	0.012739	0.012048	0.007299
509	0.066667	0.076923	0.089552	0.044444	0.045455	0.081481	0.263473	0.252809	0.310345	0.006369	0.006024	0.007299
510	0.066667	0.061538	0.08209	0.044444	0.045455	0.074074	0.221557	0.219101	0.262069	0.006369	0.006024	0
511	0.059259	0.053846	0.074627	0.037037	0.037879	0.059259	0.185629	0.185393	0.22069	0.006369	0.006024	0
512	0.051852	0.046154	0.067164	0.037037	0.030303	0.051852	0.155689	0.151685	0.17931	0.006369	0.006024	0
513	0.044444	0.046154	0.059701	0.02963	0.030303	0.051852	0.125749	0.123596	0.151724	0.006369	0	0
514	0.037037	0.030769	0.052239	0.022222	0.022727	0.044444	0.101796	0.101124	0.117241	0	0	-0.0073
515	0.02963	0.030769	0.037313	0.022222	0.015152	0.037037	0.083832	0.08427	0.096552	0	0	-0.0073
516	0.02963	0.030769	0.037313	0.014815	0.015152	0.037037	0.071856	0.073034	0.082759	0.006369	0	-0.0073
517	0.022222	0.023077	0.029851	0.014815	0.015152	0.02963	0.053892	0.05618	0.068966	0.006369	0	-0.0073
518	0.022222	0.015385	0.029851	0.007407	0.007576	0.022222	0.047904	0.050562	0.055172	0.006369	0	-0.0073
519	0.014815	0.015385	0.022388	0.007407	0.007576	0.022222	0.035928	0.044944	0.041379	0.006369	0.006024	-0.0073
520	0.014815	0.007692	0.022388	0.007407	0.007576	0.022222	0.02994	0.033708	0.034483	0.006369	0	-0.0073
521	0.007407	0.007692	0.014925	0.007407	0.007576	0.014815	0.023952	0.02809	0.027586	0	0	-0.0073
522	0.007407	0.007692	0.014925	0	0	0.014815	0.017964	0.022472	0.02069	0	0	-0.0073
523	0.007407	0.007692	0.014925	0	0	0.007407	0.011976	0.016854	0.013793	0	0	-0.0073
524	0	0.007692	0.014925	0	0	0.007407	0.011976	0.011236	0.013793	0	0	-0.0073
525	0	0	0.014925	0	0	0.007407	0.005988	0.011236	0.006897	0	0	-0.0073
526	0	0	0.014925	0	0	0.007407	0.005988	0.011236	0.006897	0	0	-0.0073
527	0	0	0.007463	0	0	0.007407	0.005988	0.005618	0	0	0	-0.0146
528	0	0	0.007463	0	0	0.007407	0.005988	0.011236	0	0	0	-0.0073
529	0	0	0.007463	0	-0.00758	0.007407	0	0.005618	0	0	0	-0.0073
530	0	-0.00769	0.007463	-0.00741	-0.00758	0.007407	0	0.005618	0	0	0	-0.0073
531	0	-0.00769	0.007463	0	0	0.007407	0	0	0	0	0	-0.0073
532	0	-0.00769	0.007463	0	-0.00758	0.007407	0	0	0	0	0	-0.0073
533	0	0	0.007463	-0.00741	-0.00758	0.007407	0	0	-0.0069	0	0	-0.0073
534	0	0	0.007463	0	-0.00758	0.007407	0	0	-0.0069	0	0	-0.0146
535	0	0	0.007463	0	0	0.007407	0	0	0	0	0	-0.0073
536	-0.00741	-0.00769	-0.00746	-0.00741	-0.00758	-0.00741	-0.01198	-0.00562	-0.01379	-0.00637	-0.00602	-0.0219
537	-0.00741	0	0	-0.00741	-0.00758	0	-0.00599	-0.00562	-0.0069	-0.00637	-0.00602	-0.0073
538	0	0	0	0	-0.00758	0	-0.00599	0	0	0	0	-0.0073
539	0	0	0	-0.00741	-0.00758	0	-0.00599	0	0	0	-0.00602	-0.0073
540	0	0	0	0	-0.00758	0	-0.00599	0	0	0	0	-0.0073
541	0	0	0	0	0	0	-0.00599	0	0	0	0	-0.0073
542	0.007407	0	0	0	0	0	-0.00599	0	0	0	0	-0.0073
543	0	0	0	0	0	0	-0.00599	0	0	0	0	-0.0073
544	0	0	0	0	0	0	-0.00599	0	0	0	0	-0.0073
545	0	0	0	0	0	0	-0.00599	0	0	0	-0.00602	0
546	0	0	0.007463	0	0	0.007407	-0.00599	0	0	-0.00637	0	-0.0073
547	0	0	0.007463	0	0	0.007407	-0.00599	0	0	0	0	0
548	0	0	0.007463	0	0	0	0	0	0	0	0	0
549	0	0	0	0	0	0	0	0	0	0	0	0
550	0	0	0	0	0	0	-0.00599	0	0	0	0	0

## Sheet: 1H
Wavelength nm.	Fluorescence GCaMP1.4ER_No Calcium_After405nm Ilumination			Fluorescence rsGCaMP1.4ER_No Calcium_After490nm Ilumination			Fluorescence rsGCaMP1.4ER_CalciumSaturated_After405nm Ilumination			Fluorescence rsGCaMP1.4ER_CalciumSaturated_After490nm Ilumination
	Ca10_After405			Ca10_After488			Ca0_After405			Ca0_After488
480	1.13747	1.10251	1.29372	0.218649	0.14689	0.208623	0.240262	0.244984	0.174311	0.176245	0.10989	0.188248
481.06	1.70199	1.16504	1.25426	0.200656	0.173006	0.29389	0.251489	0.273985	0.235594	0.218631	0.210538	0.092086
481.96	1.59573	1.57224	1.68867	0.311992	0.093663	0.275379	0.276842	0.241635	0.209848	0.238264	0.142042	0.147623
483.03	1.69037	1.58525	1.93575	0.25967	0.284188	0.257271	0.298643	0.258438	0.332577	0.296068	0.17939	0.167327
483.93	2.05869	1.85109	2.25507	0.378431	0.273076	0.367755	0.321036	0.314428	0.361465	0.271318	0.279958	0.199984
485	2.56744	2.26453	2.79715	0.349373	0.268048	0.431346	0.341172	0.308879	0.193739	0.29973	0.20528	0.12779
486.06	2.7193	2.58739	2.77211	0.50088	0.279926	0.347497	0.364199	0.398998	0.335327	0.303808	0.305674	0.256458
486.96	3.10889	2.82226	3.41237	0.46629	0.35158	0.404471	0.425999	0.324225	0.484417	0.336896	0.202254	0.228583
488.03	3.86995	3.29977	3.77368	0.465906	0.4047	0.375559	0.436582	0.344518	0.499228	0.362304	0.335914	0.186601
488.93	3.98443	3.43611	4.00223	0.439793	0.450102	0.401664	0.46091	0.473358	0.429347	0.287457	0.21066	0.187843
490	4.33615	3.95325	4.14243	0.743785	0.411725	0.417547	0.621418	0.577473	0.563288	0.326788	0.240583	0.310109
491.04	5.57248	4.46169	4.94124	0.440241	0.425493	0.616952	0.558271	0.744057	0.481617	0.451187	0.348299	0.283106
491.94	5.33676	4.94948	5.38515	0.790871	0.548503	0.495193	0.649977	0.548312	0.608262	0.545061	0.290786	0.254133
492.98	5.9968	5.26736	6.29483	0.490239	0.476325	0.556309	0.547339	0.66936	0.625465	0.266357	0.272892	0.348213
494.02	6.35231	5.77007	6.23327	0.573819	0.557032	0.670134	0.535804	0.696897	0.642068	0.540708	0.262702	0.354893
495.07	7.06144	5.84672	7.18469	0.698968	0.567493	0.656725	0.732585	0.770716	0.823084	0.343497	0.325453	0.296732
495.97	7.36445	5.9857	7.50451	0.69987	0.525678	0.631138	0.854749	0.62016	0.559714	0.567519	0.367653	0.275275
497.01	8.1621	7.098	7.5788	0.688102	0.664602	0.718588	0.775536	0.729262	0.778646	0.579221	0.330187	0.378454
498.05	7.64372	7.57671	8.2054	0.861222	0.727876	0.889353	0.769769	0.776067	0.953078	0.467748	0.459721	0.304386
498.95	8.54856	7.69287	8.46461	0.887543	0.928768	0.753208	0.951663	1.01365	0.900785	0.477686	0.355666	0.434957
500	8.67806	7.68702	8.84375	0.87371	0.610158	0.913118	1.12798	0.864278	1.01463	0.681477	0.359766	0.30729
501.04	9.01598	7.95123	9.21867	0.787796	0.663235	0.84727	0.772491	0.991398	1.00411	0.726894	0.503558	0.396151
501.94	9.46976	8.35552	9.07079	0.923238	0.751616	0.815856	0.914807	1.05886	0.880428	0.698126	0.431579	0.443582
502.98	9.50871	7.86669	8.94425	0.782421	0.630785	0.638612	1.27021	0.993131	0.915352	0.64906	0.476383	0.370826
504.02	9.66846	7.92296	9.43113	0.675273	0.744131	0.87395	0.811359	1.11644	1.06164	0.730877	0.484925	0.383245
505.07	9.48172	8.04026	9.11784	0.751917	0.826245	0.970433	0.79602	0.949169	0.967631	0.58858	0.465248	0.328584
505.97	8.98908	8.13661	9.11298	0.687854	0.752579	0.907188	0.99456	1.09434	1.00881	0.496862	0.493216	0.35311
507.01	9.19447	7.88108	8.78555	0.944751	0.852695	0.783944	1.05898	0.975375	1.22327	0.595733	0.455236	0.372823
508.05	8.406	8.18793	8.9014	0.904629	0.681427	0.896735	1.03269	0.915734	1.02459	0.582725	0.447247	0.476133
508.95	9.05624	6.933	9.38746	0.68983	0.861863	0.792871	0.96589	1.10761	0.935328	0.67111	0.389016	0.409571
510	8.84217	7.39395	8.4391	0.821072	0.66756	0.728386	1.15549	0.789348	0.982958	0.782561	0.34517	0.343317
511.06	8.23435	6.91994	8.55127	0.88936	0.71388	0.65885	0.929539	0.807504	1.0165	0.666004	0.376675	0.37701
511.96	8.62417	7.1798	7.44272	0.787252	0.593121	0.734566	0.947516	0.812728	1.01463	0.485053	0.481307	0.443731
513.03	7.41369	6.70492	7.65407	0.745933	0.616973	0.74954	1.06919	0.728824	0.911223	0.448455	0.324564	0.359644
513.93	7.28156	6.41003	7.46449	0.820379	0.67757	0.830647	1.06496	0.840351	0.913892	0.513266	0.351401	0.287073
515	7.43205	6.7358	7.13312	0.600542	0.513333	0.542514	0.849351	0.724469	0.811471	0.599442	0.440445	0.271315
516.06	6.88274	5.96718	6.58844	0.711332	0.552111	0.596448	0.944154	0.761159	0.912059	0.408785	0.42354	0.314366
516.96	6.95634	6.07595	6.98972	0.642926	0.70199	0.595109	0.655388	0.752401	0.771895	0.488309	0.319472	0.349945
518.03	6.08491	5.47511	6.49541	0.714759	0.502517	0.714053	0.933644	0.752989	0.786328	0.405756	0.387151	0.253617
518.93	6.27311	5.896	5.9514	0.69654	0.532347	0.616088	0.827975	0.650658	0.622527	0.282918	0.310844	0.356468
520	6.05062	4.9537	5.80721	0.699102	0.345318	0.351454	0.49309	0.770328	0.728052	0.372272	0.302724	0.217927
521.04	5.95941	4.9264	6.14085	0.194706	0.632171	0.641692	0.597849	0.601914	0.711942	0.302771	0.24284	0.349082
521.94	5.38552	5.16825	5.91704	0.503703	0.393355	0.476446	0.560909	0.632945	0.666619	0.389914	0.233305	0.175941
522.98	5.66538	4.78953	6.32222	0.425225	0.609606	0.39195	0.560434	0.534185	0.578545	0.427473	0.361204	0.327484
524.02	5.60515	4.66483	5.57156	0.498431	0.47545	0.382404	0.523146	0.622316	0.587057	0.285343	0.313225	0.19339
525.07	5.18034	4.60493	5.29603	0.389018	0.438808	0.541283	0.661192	0.549597	0.605722	0.309242	0.275088	0.191083
525.97	4.96193	4.59843	5.39815	0.647362	0.404949	0.49498	0.531366	0.477606	0.517479	0.323361	0.285168	0.219591
527.01	4.85207	4.19194	4.81168	0.570554	0.406033	0.342145	0.39399	0.53279	0.538626	0.311018	0.202587	0.230373
528.05	4.44546	4.71503	4.92165	0.474927	0.435037	0.531674	0.644127	0.400241	0.516542	0.369692	0.319288	0.276917
528.95	4.93579	4.20646	4.32694	0.360547	0.390002	0.370318	0.569913	0.453696	0.544687	0.245259	0.231466	0.177145
530	4.64577	3.98779	4.04599	0.383967	0.428349	0.398999	0.562774	0.401955	0.495515	0.291731	0.231628	0.176168
531.02	4.50303	4.37244	4.23832	0.538682	0.349184	0.513811	0.384579	0.5904	0.423591	0.30497	0.255745	0.214946
532.05	4.15509	3.47224	4.18077	0.453914	0.433496	0.422933	0.606401	0.369978	0.414052	0.197678	0.260765	0.262553
532.94	4.55766	3.67022	3.79253	0.465373	0.371281	0.340758	0.59925	0.403836	0.433766	0.291409	0.230856	0.299559
533.97	4.08837	3.78492	3.62241	0.316984	0.3682	0.402589	0.382567	0.406693	0.438669	0.306421	0.204633	0.257035
535	3.45176	3.37773	4.56176	0.321712	0.467942	0.389333	0.447558	0.468546	0.406418	0.207921	0.217513	0.16029
536.02	3.74233	3.46372	3.74128	0.438599	0.402678	0.304721	0.447903	0.31715	0.385101	0.225975	0.221273	0.114201
537.05	3.63528	3.36685	3.47332	0.447274	0.274197	0.422768	0.422612	0.403572	0.278734	0.324138	0.196727	0.154363
537.94	3.68594	3.33037	3.58898	0.258515	0.308085	0.373824	0.484656	0.303351	0.367824	0.248439	0.21128	0.160559
538.97	3.31315	3.22946	3.85408	0.203714	0.292759	0.379306	0.437142	0.321664	0.432541	0.211867	0.180932	0.131141
540	3.12556	2.95825	3.65939	0.201983	0.239413	0.266674	0.416629	0.332882	0.321164	0.267538	0.15761	0.212431
541.04	3.48529	2.94873	3.23937	0.348403	0.453428	0.350175	0.468521	0.353715	0.421397	0.20817	0.182621	0.127427
541.94	3.10604	2.9375	3.271	0.376874	0.264657	0.267928	0.359571	0.291539	0.27398	0.25297	0.11978	0.118788
542.98	3.56891	2.8479	3.11319	0.461395	0.238028	0.251517	0.324006	0.354682	0.299302	0.188142	0.160201	0.133866
544.02	3.18668	2.82459	3.13546	0.337173	0.280897	0.253952	0.359527	0.320915	0.281317	0.144739	0.100332	0.132246
545.07	3.23491	2.63518	3.30345	0.250073	0.232102	0.17526	0.324934	0.289151	0.31924	0.104026	0.096527	0.133123
545.97	2.82874	2.58403	2.42665	0.276984	0.287213	0.293415	0.284055	0.276729	0.217136	0.267621	0.132894	0.217298
547.01	2.60105	2.27888	2.92581	0.252437	0.201925	0.279987	0.242026	0.318945	0.24736	0.184111	0.152271	0.13033
548.05	2.50374	2.28538	2.44365	0.273809	0.26996	0.21159	0.369925	0.306773	0.257387	0.190459	0.150805	0.138631
548.95	2.84878	1.99778	2.71084	0.2303	0.358946	0.290934	0.239682	0.222383	0.204576	0.14037	0.13351	0.128748
550	2.08112	2.18409	2.4027	0.217068	0.243925	0.221342	0.386656	0.195486	0.283159	0.321994	0.114067	0.091139
551.02	2.45402	1.91562	2.05882	0.307678	0.176815	0.237092	0.242632	0.270787	0.249447	0.145623	0.112779	0.117587
552.05	2.43365	1.90677	2.06267	0.291448	0.220255	0.269305	0.363529	0.188169	0.309516	0.146511	0.146212	0.130615
552.94	2.32015	1.74291	2.18093	0.267891	0.220652	0.234773	0.213444	0.062119	0.244956	0.249252	0.11484	0.071366
553.97	1.94838	1.7879	2.35265	0.169844	0.142487	0.238951	0.372573	0.27102	0.245305	0.164024	0.120675	0.167345
555	1.85388	1.63719	1.96693	0.176601	0.138833	0.215305	0.33937	0.21261	0.200505	0.104939	0.134244	0.081018
556.02	2.0207	1.6603	1.96664	0.307206	0.174319	0.152124	0.180234	0.164706	0.236661	0.086803	0.101698	0.054607
557.05	1.94703	1.52425	1.91541	0.120823	0.222696	0.256179	0.219304	0.170417	0.194665	0.137759	0.104323	0.04268
557.94	1.65811	1.54338	1.9397	0.141896	0.154822	0.272461	0.208686	0.198653	0.186816	0.09474	0.12214	0.072687
558.97	1.67068	1.39775	1.53879	0.15882	0.177857	0.156916	0.215276	0.16606	0.203951	0.137296	0.079586	0.051353
560	1.46098	1.39853	1.4774	0.094614	0.177344	0.160771	0.299515	0.177234	0.188247	0.11496	0.104752	0.152247
561.04	1.59666	1.35333	1.36839	0.170794	0.119764	0.152247	0.190786	0.205868	0.124401	0.10701	0.127629	0.104881
561.94	1.45238	1.1476	1.48825	0.183915	0.117324	0.125003	0.174535	0.12244	0.21283	0.068285	0.068237	0.122307
562.98	1.17651	0.989038	1.239	0.130542	0.204539	0.105081	0.200039	0.186453	0.171436	0.121165	0.053954	0.051234
564.02	1.00675	1.19736	1.15823	0.193734	0.109264	0.087356	0.140491	0.14786	0.113831	0.180612	0.127408	0.056986
565.07	1.32594	1.00021	1.35609	0.179067	0.173075	0.189843	0.171263	0.110231	0.081841	0.054199	0.069658	0.054233
565.97	1.39713	1.08759	1.2502	0.140605	0.15926	0.14979	0.114707	0.137672	0.156327	0.123821	0.065569	0.069628
567.01	1.14272	1.06085	1.16712	0.239344	0.09841	0.106634	0.110999	0.157577	0.203929	0.045063	0.054841	0.066724
568.05	1.25105	0.980586	1.09822	0.058342	0.109685	0.051721	0.178274	0.163098	0.09911	0.050285	0.085877	0.084022
568.95	1.09506	0.947839	1.09922	0.17567	0.086771	0.094696	0.132823	0.089448	0.091696	0.098019	0.086342	0.063416
570	0.789224	0.952448	0.890866	0.092359	0.096427	0.092442	0.165445	0.104724	0.08877	0.081114	0.086665	0.054333
571.02	0.875196	0.703739	0.853826	0.153368	0.081754	0.181691	0.104458	0.093881	0.106551	0.04543	0.057388	0.05734
572.05	0.959026	0.645547	0.975817	0.118466	0.056131	0.152028	0.097403	0.154931	0.104042	0.063921	0.037754	0.001385
572.94	0.811534	0.666144	0.955335	0.053847	0.103189	0.057601	0.122655	0.165922	0.082698	0.096165	0.082594	0.029247
573.97	0.766547	0.796693	0.763025	0.055681	0.116981	0.153131	0.13165	0.095731	0.124183	0.047234	0.027465	0.065488
575	0.814434	0.660793	0.908034	0.097799	0.069004	0.149897	0.109598	0.090329	0.110059	0.043825	0.055459	0.014188
576.02	0.873845	0.656219	0.848661	0.172876	0.060525	0.04645	0.153047	0.116914	0.117374	0.025155	0.036519	0.03776
577.05	0.853168	0.658304	0.763524	0.172939	0.095412	0.073598	0.08748	0.09696	0.112963	0.071229	0.029402	0.046902
577.94	1.04008	0.64926	0.908552	0.092996	0.082457	0.039105	0.065494	0.061164	0.108759	0.042456	0.034747	0.031839
578.97	0.733518	0.553747	1.12887	0.090776	0.047639	0.091129	0.074192	0.146681	0.093211	0.061994	0.010471	0.038499
580	0.560548	0.643369	0.617786	0.033177	0.073053	0.055359	0.073699	0.042466	0.09774	0.05081	0.006051	0
581.02	0.646269	0.538369	0.615877	0.055357	0.060022	0.066631	0.095116	0.091869	0.068601	0.046101	0.034733	0.013232
582.05	0.787418	0.558523	0.754416	0.069348	0.063979	0.095058	0.163629	0.040299	0.039904	0.048853	0.040147	0.079384
582.94	0.795255	0.583724	0.631364	0.06783	0.074578	0.078069	0.052899	0.063385	0.025158	0.057847	0.044466	0.039101
583.97	0.655693	0.421676	0.4882	0.047526	0.067097	0.090432	0.090599	0.039606	0.13264	0.033439	0.044823	0.001386
585	0.542449	0.417349	0.573685	0.083167	0.085741	0.045689	0.120346	0.029204	0.017997	0.03986	0.012365	0.03024
586.02	0.571649	0.461274	0.49354	0.043456	0.032695	0.013754	0.129862	0.037855	0.066102	0.057475	0.01175	0.032756
587.05	0.553185	0.387802	0.512293	0.077969	0.065505	0.05635	0.103814	0.049367	0.071695	0.059489	0.029107	0.059905
587.94	0.568104	0.453951	0.43879	0.087995	0.014941	0.07732	0.098618	0.072008	0.051006	0.055247	0.019743	0.024165
588.97	0.442823	0.435211	0.393909	0.084612	0.023321	0.030219	0.114651	0.052587	0.062577	0.019652	0.033031	0.050398
590	0.486117	0.313088	0.334833	0.044202	0.085756	0.062136	0.079633	0.041116	0.049297	0.037306	0.012862	0.033116
591.02	0.391287	0.44248	0.351588	0.007834	0.02596	0.046317	0.02253	0.072945	0.030919	0.074381	0.022919	0.013991
592.05	0.349644	0.339569	0.505427	0.005663	0.006334	0.028485	0.022528	0.025844	0.040678	-0.01583	0.004219	0.009751
592.94	0.388989	0.458898	0.410597	0.085108	0.050523	0.05223	0.057461	0.003096	0.032149	0.030624	0.013226	0.032688
593.97	0.362522	0.394995	0.370445	0.003927	0.037494	0.045418	0.099266	0.026471	0.016325	0.034286	0.022846	0.022852
595	0.622026	0.328505	0.456442	0.075264	0.028842	0.027017	0.081022	0.038117	0.045539	0.043101	0.066675	0.017803
596.02	0.373077	0.326345	0.31112	0.024152	0.038423	0.053822	0.095744	0.033732	0.043614	0.016615	0.025161	0.056957
597.05	0.251631	0.246589	0.303236	0.052985	0.028908	0.004015	0.043655	0.016206	0.043444	0.023099	0.014235	0.029868
597.94	0.523021	0.295971	0.473058	0.042622	0.086207	0.058056	0.007806	0.041214	0.072107	0.021721	0.034449	0.003921
598.97	0.36165	0.292268	0.354069	0.064086	0.027148	0.037609	0.027026	0.024783	0.023801	-0.00576	0.022344	0.030205
600	0.304734	0.198026	0.210378	0.013803	0.072933	0.060611	0.021951	0.008003	0.015201	0.013818	0.021458	0.00286
	0	0	0	0	0	0	0	0	0	0	0	0
	0	0	0	0	0	0	0	0	0	0	0	0
	0	0	0	0	0	0	0	0	0	0	0	0
	0	0	0	0	0	0	0	0	0	0	0	0
	0	0	0	0	0	0	0	0	0	0	0	0
	0	0	0	0	0	0	0	0	0	0	0	0
	0	0	0	0	0	0	0	0	0	0	0	0
	0	0	0	0	0	0	0	0	0	0	0	0
	0	0	0	0	0	0	0	0	0	0	0	0
	0	0	0	0	0	0	0	0	0	0	0	0
	0	0	0	0	0	0	0	0	0	0	0	0
	0	0	0	0	0	0	0	0	0	0	0	0
	0	0	0	0	0	0	0	0	0	0	0	0
	0	0	0	0	0	0	0	0	0	0	0	0
	0	0	0	0	0	0	0	0	0	0	0	0
	0	0	0	0	0	0	0	0	0	0	0	0
	0	0	0	0	0	0	0	0	0	0	0	0
	0	0	0	0	0	0	0	0	0	0	0	0
	0	0	0	0	0	0	0	0	0	0	0	0
	0	0	0	0	0	0	0	0	0	0	0	0
	0	0	0	0	0	0	0	0	0	0	0	0
	0	0	0	0	0	0	0	0	0	0	0	0
	0	0	0	0	0	0	0	0	0	0	0	0
	0	0	0	0	0	0	0	0	0	0	0	0
	0	0	0	0	0	0	0	0	0	0	0	0
	0	0	0	0	0	0	0	0	0	0	0	0
	0	0	0	0	0	0	0	0	0	0	0	0
	0	0	0	0	0	0	0	0	0	0	0	0
	0	0	0	0	0	0	0	0	0	0	0	0
	0	0	0	0	0	0	0	0	0	0	0	0
	0	0	0	0	0	0	0	0	0	0	0	0
	0	0	0	0	0	0	0	0	0	0	0	0
	0	0	0	0	0	0	0	0	0	0	0	0
	0	0	0	0	0	0	0	0	0	0	0	0
	0	0	0	0	0	0	0	0	0	0	0	0
	0	0	0	0	0	0	0	0	0	0	0	0
	0	0	0	0	0	0	0	0	0	0	0	0
	0	0	0	0	0	0	0	0	0	0	0	0
	0	0	0	0	0	0	0	0	0	0	0	0
	0	0	0	0	0	0	0	0	0	0	0	0
	0	0	0	0	0	0	0	0	0	0	0	0
	0	0	0	0	0	0	0	0	0	0	0	0
	0	0	0	0	0	0	0	0	0	0	0	0
	0	0	0	0	0	0	0	0	0	0	0	0
	0	0	0	0	0	0	0	0	0	0	0	0
	0	0	0	0	0	0	0	0	0	0	0	0
	0	0	0	0	0	0	0	0	0	0	0	0
	0	0	0	0	0	0	0	0	0	0	0	0
	0	0	0	0	0	0	0	0	0	0	0	0
	0	0	0	0	0	0	0	0	0	0	0	0
	0	0	0	0	0	0	0	0	0	0	0	0
	0	0	0	0	0	0	0	0	0	0	0	0
	0	0	0	0	0	0	0	0	0	0	0	0
	0	0	0	0	0	0	0	0	0	0	0	0
	0	0	0	0	0	0	0	0	0	0	0	0
	0	0	0	0	0	0	0	0	0	0	0	0
	0	0	0	0	0	0	0	0	0	0	0	0
	0	0	0	0	0	0	0	0	0	0	0	0
	0	0	0	0	0	0	0	0	0	0	0	0
	0	0	0	0	0	0	0	0	0	0	0	0
	0	0	0	0	0	0	0	0	0	0	0	0
	0	0	0	0	0	0	0	0	0	0	0	0
	0	0	0	0	0	0	0	0	0	0	0	0
	0	0	0	0	0	0	0	0	0	0	0	0
	0	0	0	0	0	0	0	0	0	0	0	0
	0	0	0	0	0	0	0	0	0	0	0	0
	0	0	0	0	0	0	0	0	0	0	0	0
	0	0	0	0	0	0	0	0	0	0	0	0
	0	0	0	0	0	0	0	0	0	0	0	0
	0	0	0	0	0	0	0	0	0	0	0	0
	0	0	0	0	0	0	0	0	0	0	0	0
	0	0	0	0	0	0	0	0	0	0	0	0
	0	0	0	0	0	0	0	0	0	0	0	0
	0	0	0	0	0	0	0	0	0	0	0	0
	0	0	0	0	0	0	0	0	0	0	0	0
	0	0	0	0	0	0	0	0	0	0	0	0
	0	0	0	0	0	0	0	0	0	0	0	0
	0	0	0	0	0	0	0	0	0	0	0	0
	0	0	0	0	0	0	0	0	0	0	0	0
	0	0	0	0	0	0	0	0	0	0	0	0
	0	0	0	0	0	0	0	0	0	0	0	0
	0	0	0	0	0	0	0	0	0	0	0	0
	0	0	0	0	0	0	0	0	0	0	0	0
	0	0	0	0	0	0	0	0	0	0	0	0
	0	0	0	0	0	0	0	0	0	0	0	0
	0	0	0	0	0	0	0	0	0	0	0	0
	0	0	0	0	0	0	0	0	0	0	0	0
	0	0	0	0	0	0	0	0	0	0	0	0
	0	0	0	0	0	0	0	0	0	0	0	0
	0	0	0	0	0	0	0	0	0	0	0	0
	0	0	0	0	0	0	0	0	0	0	0	0
	0	0	0	0	0	0	0	0	0	0	0	0
	0	0	0	0	0	0	0	0	0	0	0	0
	0	0	0	0	0	0	0	0	0	0	0	0
	0	0	0	0	0	0	0	0	0	0	0	0
	0	0	0	0	0	0	0	0	0	0	0	0
	0	0	0	0	0	0	0	0	0	0	0	0
	0	0	0	0	0	0	0	0	0	0	0	0
	0	0	0	0	0	0	0	0	0	0	0	0
	0	0	0	0	0	0	0	0	0	0	0	0
	0	0	0	0	0	0	0	0	0	0	0	0
	0	0	0	0	0	0	0	0	0	0	0	0
	0	0	0	0	0	0	0	0	0	0	0	0
	0	0	0	0	0	0	0	0	0	0	0	0
	0	0	0	0	0	0	0	0	0	0	0	0
	0	0	0	0	0	0	0	0	0	0	0	0
	0	0	0	0	0	0	0	0	0	0	0	0
	0	0	0	0	0	0	0	0	0	0	0	0
	0	0	0	0	0	0	0	0	0	0	0	0
	0	0	0	0	0	0	0	0	0	0	0	0
	0	0	0	0	0	0	0	0	0	0	0	0
	0	0	0	0	0	0	0	0	0	0	0	0
	0	0	0	0	0	0	0	0	0	0	0	0
	0	0	0	0	0	0	0	0	0	0	0	0
	0	0	0	0	0	0	0	0	0	0	0	0
	0	0	0	0	0	0	0	0	0	0	0	0
	0	0	0	0	0	0	0	0	0	0	0	0
	0	0	0	0	0	0	0	0	0	0	0	0
	0	0	0	0	0	0	0	0	0	0	0	0
	0	0	0	0	0	0	0	0	0	0	0	0
	0	0	0	0	0	0	0	0	0	0	0	0
	0	0	0	0	0	0	0	0	0	0	0	0
	0	0	0	0	0	0	0	0	0	0	0	0
	0	0	0	0	0	0	0	0	0	0	0	0
	0	0	0	0	0	0	0	0	0	0	0	0
	0	0	0	0	0	0	0	0	0	0	0	0
	0	0	0	0	0	0	0	0	0	0	0	0
	0	0	0	0	0	0	0	0	0	0	0	0
	0	0	0	0	0	0	0	0	0	0	0	0
	0	0	0	0	0	0	0	0	0	0	0	0
	0	0	0	0	0	0	0	0	0	0	0	0
	0	0	0	0	0	0	0	0	0	0	0	0
	0	0	0	0	0	0	0	0	0	0	0	0
	0	0	0	0	0	0	0	0	0	0	0	0
	0	0	0	0	0	0	0	0	0	0	0	0
	0	0	0	0	0	0	0	0	0	0	0	0
	0	0	0	0	0	0	0	0	0	0	0	0
	0	0	0	0	0	0	0	0	0	0	0	0
	0	0	0	0	0	0	0	0	0	0	0	0
	0	0	0	0	0	0	0	0	0	0	0	0
	0	0	0	0	0	0	0	0	0	0	0	0
	0	0	0	0	0	0	0	0	0	0	0	0
	0	0	0	0	0	0	0	0	0	0	0	0
	0	0	0	0	0	0	0	0	0	0	0	0
	0	0	0	0	0	0	0	0	0	0	0	0
	0	0	0	0	0	0	0	0	0	0	0	0
	0	0	0	0	0	0	0	0	0	0	0	0
	0	0	0	0	0	0	0	0	0	0	0	0
	0	0	0	0	0	0	0	0	0	0	0	0
	0	0	0	0	0	0	0	0	0	0	0	0
	0	0	0	0	0	0	0	0	0	0	0	0
	0	0	0	0	0	0	0	0	0	0	0	0
	0	0	0	0	0	0	0	0	0	0	0	0
	0	0	0	0	0	0	0	0	0	0	0	0
	0	0	0	0	0	0	0	0	0	0	0	0
	0	0	0	0	0	0	0	0	0	0	0	0
	0	0	0	0	0	0	0	0	0	0	0	0
	0	0	0	0	0	0	0	0	0	0	0	0
	0	0	0	0	0	0	0	0	0	0	0	0
	0	0	0	0	0	0	0	0	0	0	0	0
	0	0	0	0	0	0	0	0	0	0	0	0
	0	0	0	0	0	0	0	0	0	0	0	0
	0	0	0	0	0	0	0	0	0	0	0	0
	0	0	0	0	0	0	0	0	0	0	0	0
	0	0	0	0	0	0	0	0	0	0	0	0
	0	0	0	0	0	0	0	0	0	0	0	0
	0	0	0	0	0	0	0	0	0	0	0	0
	0	0	0	0	0	0	0	0	0	0	0	0
	0	0	0	0	0	0	0	0	0	0	0	0
	0	0	0	0	0	0	0	0	0	0	0	0
	0	0	0	0	0	0	0	0	0	0	0	0
	0	0	0	0	0	0	0	0	0	0	0	0
	0	0	0	0	0	0	0	0	0	0	0	0
	0	0	0	0	0	0	0	0	0	0	0	0
	0	0	0	0	0	0	0	0	0	0	0	0
	0	0	0	0	0	0	0	0	0	0	0	0
	0	0	0	0	0	0	0	0	0	0	0	0
	0	0	0	0	0	0	0	0	0	0	0	0
	0	0	0	0	0	0	0	0	0	0	0	0
	0	0	0	0	0	0	0	0	0	0	0	0
