# Supplementary material for: Genetically encoded photo-switchable molecular sensors for optoacoustic and super-resolution imaging
Source: Nat Biotechnol. 2021 Nov 29;40(4):598–605. doi: 10.1038/s41587-021-01100-5 (PMC9005348; doi:10.1038/s41587-021-01100-5)
Supplement: Source Data Fig. 4 — Numerical data a–c in .xls format (a, one sheet; all other sheets, b,c). Imaging data deposited with zenodo.org. [file 41587_2021_1100_MOESM4_ESM.xlsx]

## Sheet: a
	rsGCaMP1.1_Calcium_Saturated (39µM)
Time(sec)	OA_Intensity (a.u)	SD	N
0.12	1	0.00885898	3
0.24	0.708922	0.005376	3
0.36	0.620397	0.00566834	3
0.48	0.591919	0.00927496	3
0.6	0.569532	0.0109326	3
0.72	0.5683	0.00585353	3
0.84	0.521767	0.00191799	3
0.96	0.510964	0.00860226	3
1.08	0.49279	0.0079383	3
1.2	0.456394	0.00934553	3
1.32	0.443596	0.00141182	3
1.44	0.420849	0.0125549	3
1.56	0.414552	0.0118015	3
1.68	0.391971	0.00759121	3
1.8	0.382542	0.00579948	3
1.92	0.367954	0.00867178	3
2.04	0.368902	0.00363776	3
2.16	0.359034	0.00433883	3
2.28	0.344748	0.00497297	3
2.4	0.326664	0.00747665	3
2.52	0.310084	0.00610002	3
2.64	0.320444	0.00640173	3
2.76	0.316486	0.0176868	3
2.88	0.290022	0.00980195	3
3	0.292096	0.0111354	3
3.12	0.287104	0.00534229	3
3.24	0.257751	0.00992755	3
3.36	0.270683	0.0106431	3
3.48	0.252265	0.00915545	3
3.6	0.249881	0.0056939	3
3.72	0.252702	0.00656784	3
3.84	0.261972	0.0116503	3
3.96	0.238452	0.0095708	3
4.08	0.237845	0.00233203	3
4.2	0.237564	0.0116456	3
4.32	0.24245	0.00686688	3
4.44	0.225236	0.00326009	3
4.56	0.244825	0.016344	3
4.68	0.219179	0.00661665	3
4.8	0.215507	0.0167656	3
4.92	0.225615	0.00658537	3
5.04	0.22292	0.00586898	3
5.16	0.209559	0.00857672	3
5.28	0.22099	0.0116232	3
5.4	0.224397	0.00645865	3
5.52	0.213093	0.00608438	3
5.64	0.213203	0.0174125	3
5.76	0.213969	0.00603559	3
5.88	0.213551	0.00715422	3
6	0.212986	0.00526355	3
6.12	0.196638	0.0135064	3
6.24	0.207054	0.00150791	3
6.36	0.209361	0.00220736	3
6.48	0.197761	0.00374241	3
6.6	0.196476	0.00986053	3
6.72	0.204037	0.00784804	3
6.84	0.199349	0.0103818	3
6.96	0.198216	0.00389576	3
7.08	0.201734	0.00850989	3
7.2	0.214106	0.0106369	3
7.32	0.195471	0.00447984	3
7.44	0.182962	0.00441325	3
7.56	0.192375	0.00518638	3
7.68	0.195074	0.00407237	3
7.8	0.202075	0.0126617	3
7.92	0.184234	0.00807484	3
8.04	0.195438	0.00574032	3
8.16	0.189952	0.00317803	3
8.28	0.183435	0.00308963	3
8.4	0.186075	0.00490256	3
8.52	0.184701	0.014135	3
8.64	0.190086	0.000909581	3
8.76	0.184935	0.0126205	3
8.88	0.188429	0.00609995	3
9	0.181547	0.0111344	3
9.12	0.183112	0.000748791	3
9.24	0.181638	0.00281944	3
9.36	0.177401	0.00492364	3
9.48	0.189869	0.00405746	3
9.6	0.20266	0.00617436	3
9.72	0.17583	0.000718853	3
9.84	0.18787	0.00670243	3
9.96	0.182268	0.00296062	3
10.08	0.178449	0.00624555	3
10.2	0.180494	0.010095	3
10.32	0.189256	0.0126196	3
10.44	0.189562	0.00639683	3
10.56	0.179594	0.0174869	3
10.68	0.190104	0.0174752	3
10.8	0.171009	0.00559567	3
10.92	0.187951	0.000494111	3
11.04	0.188024	0.00630357	3
11.16	0.183604	0.0082409	3
11.28	0.181569	0.00484103	3
11.4	0.186943	0.010996	3
11.52	0.187285	0.00170205	3
11.64	0.179554	0.00120414	3
11.76	0.185571	0.00519769	3
11.88	0.179132	0.0050614	3
12	0.168382	0.00810764	3
12.12	0.176971	0.0123902	3
12.24	0.188523	0.00685313	3
12.36	0.170305	0.00637379	3
12.48	0.174997	0.00157168	3
12.6	0.166973	0.00539099	3
12.72	0.17808	0.0100091	3
12.84	0.17722	0.00318326	3
12.96	0.177945	0.0106132	3
13.08	0.184943	0.011584	3
13.2	0.175206	0.00436442	3
13.32	0.180074	0.00332756	3
13.44	0.170482	0.0166489	3
13.56	0.171852	0.00590612	3
13.68	0.173658	0.00535821	3
13.8	0.173633	0.0128709	3
13.92	0.180092	0.00852514	3
14.04	0.185649	0.00239492	3
14.16	0.169578	0.00685106	3
14.28	0.177091	0.00702204	3
14.4	0.175336	0.00578507	3
14.52	0.166379	0.00976739	3
14.64	0.170632	0.00272623	3
14.76	0.170829	0.0026635	3
14.88	0.177583	0.00530797	3
15	0.169094	0.00901826	3
15.12	0.986421	0.0256048	3
15.24	0.893273	0.0211789	3
15.36	0.863322	0.0184091	3
15.48	0.799041	0.00851807	3
15.6	0.750211	0.00715506	3
15.72	0.668762	0.01531	3
15.84	0.6515	0.00934201	3
15.96	0.596895	0.00492828	3
16.08	0.575917	0.0066122	3
16.2	0.555468	0.0144732	3
16.32	0.522014	0.00228292	3
16.44	0.512167	0.022137	3
16.56	0.488153	0.0115214	3
16.68	0.451843	0.0200591	3
16.8	0.446236	0.00693443	3
16.92	0.408255	0.0151476	3
17.04	0.419381	0.004458	3
17.16	0.406944	0.00542742	3
17.28	0.386667	0.00733045	3
17.4	0.375856	0.0110032	3
17.52	0.362479	0.00479891	3
17.64	0.351673	0.0123786	3
17.76	0.338428	0.000482079	3
17.88	0.351086	0.0137135	3
18	0.319168	0.00459953	3
18.12	0.308852	0.00735329	3
18.24	0.301012	0.00593932	3
18.36	0.287426	0.0117835	3
18.48	0.287546	0.00118122	3
18.6	0.283725	0.00822388	3
18.72	0.278131	0.00534008	3
18.84	0.26729	0.00479336	3
18.96	0.275122	0.0038692	3
19.08	0.257299	0.00335948	3
19.2	0.259717	0.00542524	3
19.32	0.253828	0.00863467	3
19.44	0.245198	0.0125376	3
19.56	0.251352	0.00774123	3
19.68	0.238244	0.00855487	3
19.8	0.244972	0.00758802	3
19.92	0.234464	0.00936625	3
20.04	0.23751	0.00269319	3
20.16	0.228941	0.00444785	3
20.28	0.22154	0.00967841	3
20.4	0.215333	0.0109465	3
20.52	0.234711	0.0097355	3
20.64	0.224124	0.000444745	3
20.76	0.21963	0.00234664	3
20.88	0.225681	0.0093578	3
21	0.210707	0.00484584	3
21.12	0.210001	0.000781622	3
21.24	0.211907	0.00759794	3
21.36	0.221353	0.00516154	3
21.48	0.196838	0.00247115	3
21.6	0.205637	0.00362468	3
21.72	0.197145	0.00417467	3
21.84	0.200641	0.0072418	3
21.96	0.201766	0.00348566	3
22.08	0.202637	0.00757031	3
22.2	0.204627	0.00586148	3
22.32	0.208992	0.00303152	3
22.44	0.213256	0.00581788	3
22.56	0.197796	0.0101461	3
22.68	0.202406	0.0108136	3
22.8	0.194876	0.0030299	3
22.92	0.202231	0.00654972	3
23.04	0.191846	0.00180208	3
23.16	0.171714	0.00166945	3
23.28	0.197044	0.00651193	3
23.4	0.191377	0.00568262	3
23.52	0.2079	0.00412865	3
23.64	0.189225	0.00661803	3
23.76	0.190202	0.00317989	3
23.88	0.204482	0.0118016	3
24	0.197467	0.00454847	3
24.12	0.195015	0.00146364	3
24.24	0.19561	0.00943697	3
24.36	0.195695	0.00976321	3
24.48	0.183319	0.00428143	3
24.6	0.185232	0.00585285	3
24.72	0.182544	0.00313071	3
24.84	0.188445	0.00427588	3
24.96	0.185348	0.00529705	3
25.08	0.188129	0.00865269	3
25.2	0.18437	0.00240829	3
25.32	0.18148	0.0102536	3
25.44	0.191091	0.0123962	3
25.56	0.179779	0.00180744	3
25.68	0.181222	0.0066644	3
25.8	0.183518	0.011438	3
25.92	0.185681	0.00485329	3
26.04	0.182648	0.00433463	3
26.16	0.184085	0.00758327	3
26.28	0.185782	0.00987321	3
26.4	0.181301	0.0103467	3
26.52	0.18912	0.00594987	3
26.64	0.188531	0.00290557	3
26.76	0.179186	0.00317316	3
26.88	0.174372	0.00478102	3
27	0.182974	0.000257143	3
27.12	0.183975	0.00653052	3
27.24	0.166872	0.00545473	3
27.36	0.175857	0.00718153	3
27.48	0.184608	0.00451207	3
27.6	0.178466	0.00213464	3
27.72	0.181206	0.00711464	3
27.84	0.168797	0.0157632	3
27.96	0.180866	0.0095004	3
28.08	0.184199	0.0050372	3
28.2	0.186864	0.0074538	3
28.32	0.17235	0.00651784	3
28.44	0.178592	0.0043414	3
28.56	0.177989	0.00670913	3
28.68	0.181074	0.0036435	3
28.8	0.171313	0.00239468	3
28.92	0.170982	0.00745812	3
29.04	0.177672	0.00127524	3
29.16	0.185215	0.00634138	3
29.28	0.183676	0.00613945	3
29.4	0.173186	0.00159556	3
29.52	0.177484	0.00474041	3
29.64	0.178347	0.00211749	3
29.76	0.170586	0.00813312	3
29.88	0.173748	0.00489084	3
30	0.172633	0.00683032	3
30.12	0.970679	0.00363824	3
30.24	0.916543	0.0169	3
30.36	0.844548	0.00836304	3
30.48	0.782681	0.0162607	3
30.6	0.750017	0.0125316	3
30.72	0.658682	0.00540898	3
30.84	0.637478	0.01168	3
30.96	0.599303	0.0127794	3
31.08	0.575446	0.0131122	3
31.2	0.541788	0.00447228	3
31.32	0.51415	0.00780335	3
31.44	0.50977	0.00307482	3
31.56	0.467116	0.0101982	3
31.68	0.457188	0.00506137	3
31.8	0.443109	0.01165	3
31.92	0.417092	0.00164653	3
32.04	0.412809	0.0129474	3
32.16	0.393742	0.00316108	3
32.28	0.383799	0.00435542	3
32.4	0.370929	0.0100335	3
32.52	0.366066	0.00486987	3
32.64	0.363093	0.00478683	3
32.76	0.357587	0.0200111	3
32.88	0.341265	0.00602516	3
33	0.337006	0.0101841	3
33.12	0.303743	0.00920204	3
33.24	0.29297	0.00188122	3
33.36	0.289821	0.00520718	3
33.48	0.287533	0.00438997	3
33.6	0.284103	0.00364233	3
33.72	0.279001	0.00281941	3
33.84	0.262199	0.00596729	3
33.96	0.255322	0.00538223	3
34.08	0.264746	0.00478974	3
34.2	0.253701	0.00165039	3
34.32	0.26074	0.0115476	3
34.44	0.255602	0.00724068	3
34.56	0.243045	0.0059522	3
34.68	0.245817	0.000218105	3
34.8	0.232367	0.00669166	3
34.92	0.245443	0.00252917	3
35.04	0.247205	0.0159784	3
35.16	0.224236	0.00185182	3
35.28	0.21971	0.00508962	3
35.4	0.234102	0.00308875	3
35.52	0.224654	0.00514935	3
35.64	0.221476	0.00210845	3
35.76	0.223139	0.00823589	3
35.88	0.231443	0.00391832	3
36	0.210465	0.0070655	3
36.12	0.216066	0.00441629	3
36.24	0.226201	0.00526505	3
36.36	0.222024	0.00688077	3
36.48	0.221477	0.00560986	3
36.6	0.211861	0.00819019	3
36.72	0.200203	0.00525512	3
36.84	0.210399	0.00529466	3
36.96	0.195389	0.00523395	3
37.08	0.206096	0.0103715	3
37.2	0.201244	0.00283402	3
37.32	0.197649	0.00334735	3
37.44	0.198302	0.00144163	3
37.56	0.200006	0.00512508	3
37.68	0.179234	0.00338807	3
37.8	0.194988	0.00859975	3
37.92	0.194863	0.00128154	3
38.04	0.196138	0.00671402	3
38.16	0.193141	0.00784448	3
38.28	0.182386	0.00879564	3
38.4	0.187575	0.00243893	3
38.52	0.194894	0.00361659	3
38.64	0.194056	0.00737357	3
38.76	0.193662	0.00816494	3
38.88	0.182058	0.00598544	3
39	0.199813	0.00491593	3
39.12	0.193328	0.00665504	3
39.24	0.200002	0.00956387	3
39.36	0.195182	0.0106509	3
39.48	0.182051	0.007912	3
39.6	0.182096	0.00502362	3
39.72	0.187683	0.00398995	3
39.84	0.178399	0.004729	3
39.96	0.190001	0.00166132	3
40.08	0.178915	0.00709388	3
40.2	0.193993	0.000757659	3
40.32	0.188428	0.0088384	3
40.44	0.183626	0.00919475	3
40.56	0.182276	0.00934602	3
40.68	0.18792	0.000441829	3
40.8	0.17754	0.00455004	3
40.92	0.173208	0.00406787	3
41.04	0.194833	0.00400331	3
41.16	0.190714	0.0101667	3
41.28	0.18692	0.00373137	3
41.4	0.183421	0.0014639	3
41.52	0.186426	0.00320718	3
41.64	0.176427	0.00987446	3
41.76	0.171808	0.00811867	3
41.88	0.190446	0.0083045	3
42	0.178388	0.0112445	3
42.12	0.194862	0.00270694	3
42.24	0.18389	0.00199534	3
42.36	0.175987	0.00326058	3
42.48	0.183915	0.0123559	3
42.6	0.181676	0.0043783	3
42.72	0.184584	0.00539191	3
42.84	0.185204	0.00731644	3
42.96	0.178923	0.00449173	3
43.08	0.186943	0.0118158	3
43.2	0.17343	0.00555852	3
43.32	0.163404	0.00121612	3
43.44	0.174887	0.00483068	3
43.56	0.178904	0.00762447	3
43.68	0.176654	0.0095458	3
43.8	0.178194	0.0020664	3
43.92	0.17648	0.0113421	3
44.04	0.184159	0.0116572	3
44.16	0.177739	0.00585862	3
44.28	0.191781	0.000751241	3
44.4	0.165648	0.00846259	3
44.52	0.17453	0.00760503	3
44.64	0.175648	0.00431556	3
44.76	0.174442	0.0038743	3
44.88	0.176553	0.00844841	3
45	0.18114	0.00135325	3
45.12	0.979782	0.0275348	3
45.24	0.906538	0.0168117	3
45.36	0.838441	0.00312166	3
45.48	0.805815	0.0124336	3
45.6	0.746593	0.0169281	3
45.72	0.710709	0.014209	3
45.84	0.682216	0.0185407	3
45.96	0.644078	0.00177657	3
46.08	0.605324	0.0127822	3
46.2	0.579523	0.0136422	3
46.32	0.555264	0.0111002	3
46.44	0.513906	0.00742333	3
46.56	0.478232	0.00662252	3
46.68	0.468177	0.00628652	3
46.8	0.439276	0.00991567	3
46.92	0.434696	0.00336911	3
47.04	0.407711	0.0123466	3
47.16	0.401242	0.00421596	3
47.28	0.384594	0.00307249	3
47.4	0.372145	0.00648539	3
47.52	0.367736	0.0146961	3
47.64	0.357615	0.00593702	3
47.76	0.340521	0.00377325	3
47.88	0.338639	0.00444307	3
48	0.329568	0.00881046	3
48.12	0.308959	0.0050768	3
48.24	0.296739	0.00390584	3
48.36	0.293685	0.00419211	3
48.48	0.277496	0.0102676	3
48.6	0.281934	0.00280785	3
48.72	0.278476	0.0113952	3
48.84	0.259622	0.00179426	3
48.96	0.260561	0.00774802	3
49.08	0.261169	0.0020713	3
49.2	0.25749	0.00579465	3
49.32	0.257503	0.0061521	3
49.44	0.250187	0.00819778	3
49.56	0.237931	0.0116102	3
49.68	0.255522	0.00195709	3
49.8	0.235516	0.013385	3
49.92	0.239075	0.00970122	3
50.04	0.248321	0.00707747	3
50.16	0.238911	0.00652725	3
50.28	0.235788	0.00720993	3
50.4	0.230809	0.00647091	3
50.52	0.233917	0.00572708	3
50.64	0.218919	0.00544374	3
50.76	0.227177	0.00280525	3
50.88	0.221345	0.00613497	3
51	0.219572	0.0050159	3
51.12	0.217477	0.00608305	3
51.24	0.212217	0.0067611	3
51.36	0.204578	0.00670147	3
51.48	0.210235	0.00851669	3
51.6	0.209779	0.00298757	3
51.72	0.207068	0.00265382	3
51.84	0.208483	0.00147686	3
51.96	0.21458	0.0159085	3
52.08	0.203325	0.0111532	3
52.2	0.199873	0.0016154	3
52.32	0.197906	0.00251913	3
52.44	0.189346	0.00397247	3
52.56	0.188599	0.0123284	3
52.68	0.211562	0.00175002	3
52.8	0.201606	0.00786706	3
52.92	0.207214	0.00465484	3
53.04	0.196252	0.00213983	3
53.16	0.200545	0.00597364	3
53.28	0.185377	0.00178368	3
53.4	0.198801	0.00187825	3
53.52	0.196811	0.00513058	3
53.64	0.190708	0.00930904	3
53.76	0.20276	0.0083986	3
53.88	0.189465	0.0060707	3
54	0.193111	0.00459703	3
54.12	0.196732	0.00851374	3
54.24	0.205914	0.0023324	3
54.36	0.18584	0.00814396	3
54.48	0.197316	0.0150933	3
54.6	0.180056	0.0087476	3
54.72	0.179361	0.00879089	3
54.84	0.194278	0.00676491	3
54.96	0.177804	0.00286645	3
55.08	0.188852	0.00384446	3
55.2	0.18923	0.00273045	3
55.32	0.187145	0.013629	3
55.44	0.181201	0.00740733	3
55.56	0.182666	0.00673467	3
55.68	0.167848	0.00215535	3
55.8	0.186822	0.00328167	3
55.92	0.191243	0.00329519	3
56.04	0.195444	0.00664442	3
56.16	0.184246	0.00906386	3
56.28	0.173891	0.0100455	3
56.4	0.184894	0.0116833	3
56.52	0.17104	0.0141104	3
56.64	0.188443	0.00780846	3
56.76	0.178353	0.00293896	3
56.88	0.186363	0.00400138	3
57	0.168324	0.00430909	3
57.12	0.193246	0.00716387	3
57.24	0.178148	0.00509884	3
57.36	0.176314	0.0100912	3
57.48	0.187823	0.0035532	3
57.6	0.172476	0.00356342	3
57.72	0.185902	0.010205	3
57.84	0.187698	0.00671557	3
57.96	0.189546	0.0057811	3
58.08	0.1964	0.00658241	3
58.2	0.187003	0.0111602	3
58.32	0.173815	0.00592303	3
58.44	0.17249	0.000906396	3
58.56	0.180159	0.00959274	3
58.68	0.170006	0.00149779	3
58.8	0.17729	0.0107704	3
58.92	0.181317	0.00793983	3
59.04	0.187241	0.00227403	3
59.16	0.181541	0.0017683	3
59.28	0.176186	0.00487376	3
59.4	0.185821	0.00183979	3
59.52	0.197869	0.00495137	3
59.64	0.176865	0.00612103	3
59.76	0.165364	0.00697889	3
59.88	0.177514	0.00737749	3
60	0.165755	0.00283018	3
60.12	0.964346	0.00613711	3
60.24	0.902279	0.0145268	3
60.36	0.842508	0.0232105	3
60.48	0.788045	0.00731003	3
60.6	0.743745	0.0107555	3
60.72	0.710823	0.0112988	3
60.84	0.62368	0.0115404	3
60.96	0.600275	0.0123194	3
61.08	0.570201	0.00446272	3
61.2	0.530776	0.00673825	3
61.32	0.516638	0.00924349	3
61.44	0.500805	0.00711282	3
61.56	0.470627	0.00721867	3
61.68	0.453458	0.0193617	3
61.8	0.44539	0.0049601	3
61.92	0.431491	0.00467711	3
62.04	0.40447	0.00908716	3
62.16	0.392493	0.00552691	3
62.28	0.382772	0.000743895	3
62.4	0.378844	0.00615449	3
62.52	0.358919	0.0047001	3
62.64	0.353826	0.00771107	3
62.76	0.343973	0.00498283	3
62.88	0.33391	0.00609968	3
63	0.314693	0.00116712	3
63.12	0.316194	0.00379408	3
63.24	0.294558	0.0112795	3
63.36	0.296664	0.0136107	3
63.48	0.289055	0.00712609	3
63.6	0.27996	0.00317987	3
63.72	0.279748	0.00826089	3
63.84	0.264468	0.00971406	3
63.96	0.254536	0.00712237	3
64.08	0.266917	0.00766214	3
64.2	0.254719	0.00653351	3
64.32	0.257203	0.00457107	3
64.44	0.255841	0.0014849	3
64.56	0.236545	0.00179185	3
64.68	0.246806	0.00236129	3
64.8	0.24127	0.00667102	3
64.92	0.239726	0.00655062	3
65.04	0.24594	0.00706255	3
65.16	0.232495	0.00328309	3
65.28	0.238878	0.00297428	3
65.4	0.228618	0.00270429	3
65.52	0.243555	0.00973506	3
65.64	0.2297	0.00196328	3
65.76	0.216839	0.00457068	3
65.88	0.213252	0.0031292	3
66	0.228148	0.00351618	3
66.12	0.216738	0.00632507	3
66.24	0.213048	0.00716913	3
66.36	0.204516	0.00909699	3
66.48	0.211083	0.00720191	3
66.6	0.215536	0.00491538	3
66.72	0.224026	0.00554407	3
66.84	0.212953	0.0109641	3
66.96	0.193855	0.00573239	3
67.08	0.198409	0.0028755	3
67.2	0.199917	0.0054076	3
67.32	0.201046	0.00195283	3
67.44	0.206988	0.00687252	3
67.56	0.200168	0.00237119	3
67.68	0.187563	0.00665682	3
67.8	0.199113	0.00391136	3
67.92	0.204208	0.00240814	3
68.04	0.207125	0.00610418	3
68.16	0.210597	0.00409712	3
68.28	0.203418	0.00197973	3
68.4	0.191674	0.00378521	3
68.52	0.199919	0.00598715	3
68.64	0.200463	0.0020815	3
68.76	0.19928	0.00786302	3
68.88	0.192082	0.00320469	3
69	0.198175	0.00282788	3
69.12	0.188748	0.00733134	3
69.24	0.191267	0.00512486	3
69.36	0.186699	0.0116463	3
69.48	0.202002	0.00908437	3
69.6	0.197168	0.00842204	3
69.72	0.189484	0.00497603	3
69.84	0.181914	0.00538842	3
69.96	0.198884	0.00696537	3
70.08	0.206153	0.00710849	3
70.2	0.197431	0.00374024	3
70.32	0.180829	0.00683137	3
70.44	0.191354	0.0112962	3
70.56	0.179507	0.00887761	3
70.68	0.180145	0.00452229	3
70.8	0.191546	0.00310799	3
70.92	0.175445	0.00547158	3
71.04	0.194648	0.00281546	3
71.16	0.192758	0.0088184	3
71.28	0.195495	0.00277353	3
71.4	0.181635	0.00979023	3
71.52	0.19067	0.00894539	3
71.64	0.198784	0.00655292	3
71.76	0.192986	0.00975108	3
71.88	0.166519	0.00367046	3
72	0.183786	0.00686959	3
72.12	0.182623	0.00597183	3
72.24	0.178151	0.00708117	3
72.36	0.17004	0.00204625	3
72.48	0.176451	0.0019994	3
72.6	0.188626	0.00634758	3
72.72	0.181676	0.00246692	3
72.84	0.180569	0.00970367	3
72.96	0.173888	0.00785631	3
73.08	0.180974	0.00625944	3
73.2	0.188142	0.00602447	3
73.32	0.185784	0.00502241	3
73.44	0.173429	0.00348175	3
73.56	0.182184	0.00220383	3
73.68	0.174123	0.0062462	3
73.8	0.189026	0.00784442	3
73.92	0.181454	0.00692035	3
74.04	0.175043	0.00334925	3
74.16	0.167727	0.00441219	3
74.28	0.174133	0.00374139	3
74.4	0.173031	0.00979159	3
74.52	0.16789	0.006665	3
74.64	0.182589	0.00728449	3
74.76	0.17141	0.0106107	3
74.88	0.17874	0.00415202	3
75	0.183396	0.00230297	3
75.12	0.975877	0.00553709	3
75.24	0.884619	0.014541	3
75.36	0.832063	0.0246473	3
75.48	0.778639	0.00166454	3
75.6	0.746431	0.00541573	3
75.72	0.706017	0.0152051	3
75.84	0.670482	0.0154796	3
75.96	0.640241	0.00396387	3
76.08	0.612519	0.0120336	3
76.2	0.551451	0.00911373	3
76.32	0.53438	0.00637845	3
76.44	0.499409	0.00145568	3
76.56	0.489012	0.00425603	3
76.68	0.463126	0.0144598	3
76.8	0.446024	0.00568483	3
76.92	0.42242	0.012187	3
77.04	0.409562	0.00747501	3
77.16	0.4055	0.00766626	3
77.28	0.393387	0.00808955	3
77.4	0.373091	0.00549424	3
77.52	0.36203	0.00745089	3
77.64	0.359413	0.00973539	3
77.76	0.337069	0.00121407	3
77.88	0.33406	0.00913603	3
78	0.330181	0.00661693	3
78.12	0.306138	0.00184288	3
78.24	0.300831	0.00482128	3
78.36	0.291275	0.000569252	3
78.48	0.26822	0.00162775	3
78.6	0.284093	0.0115054	3
78.72	0.283392	0.0129243	3
78.84	0.277043	0.00236159	3
78.96	0.256357	0.00357998	3
79.08	0.256985	0.00889583	3
79.2	0.263691	0.00427607	3
79.32	0.257407	0.00941869	3
79.44	0.237446	0.00596515	3
79.56	0.248291	0.00526836	3
79.68	0.25474	0.017115	3
79.8	0.233007	0.0114936	3
79.92	0.242075	0.00101703	3
80.04	0.239244	0.00468515	3
80.16	0.238124	0.0105367	3
80.28	0.229421	0.00787991	3
80.4	0.232103	0.00932238	3
80.52	0.23562	0.00572646	3
80.64	0.227015	0.00674434	3
80.76	0.236266	0.00345799	3
80.88	0.235732	0.00927082	3
81	0.227884	0.00995486	3
81.12	0.217988	0.00361407	3
81.24	0.206611	0.00181405	3
81.36	0.213106	0.0117822	3
81.48	0.227304	0.00665894	3
81.6	0.209698	0.00376223	3
81.72	0.209007	0.00583836	3
81.84	0.20203	0.00603776	3
81.96	0.199016	0.00178359	3
82.08	0.18611	0.012505	3
82.2	0.20015	0.00810225	3
82.32	0.202627	0.0103007	3
82.44	0.212739	0.000866732	3
82.56	0.192245	0.0126454	3
82.68	0.203863	0.00490089	3
82.8	0.195606	0.0068373	3
82.92	0.192	0.00252919	3
83.04	0.206842	0.00259132	3
83.16	0.198037	0.0130066	3
83.28	0.198649	0.000259724	3
83.4	0.195432	0.00993771	3
83.52	0.199354	0.00294738	3
83.64	0.20037	0.00355959	3
83.76	0.18894	0.00595898	3
83.88	0.201584	0.00933913	3
84	0.192296	0.00658636	3
84.12	0.203121	0.00975571	3
84.24	0.194041	0.0154691	3
84.36	0.193598	0.0094265	3
84.48	0.21007	0.00567547	3
84.6	0.195806	0.00392753	3
84.72	0.188277	0.0117109	3
84.84	0.200268	0.00989365	3
84.96	0.19583	0.0102061	3
85.08	0.200816	0.0066984	3
85.2	0.189457	0.0103584	3
85.32	0.197326	0.005588	3
85.44	0.184763	0.00969496	3
85.56	0.179094	0.00720053	3
85.68	0.186496	0.00611361	3
85.8	0.179858	0.00496337	3
85.92	0.182417	0.00435199	3
86.04	0.184654	0.00456726	3
86.16	0.188361	0.00354132	3
86.28	0.177303	0.00707432	3
86.4	0.189545	0.0085328	3
86.52	0.182018	0.00789601	3
86.64	0.183519	0.00363487	3
86.76	0.186698	0.00493912	3
86.88	0.180393	0.00403417	3
87	0.182764	0.0070437	3
87.12	0.183693	0.00726008	3
87.24	0.168081	0.00513769	3
87.36	0.186104	0.00734659	3
87.48	0.195399	0.00904732	3
87.6	0.171282	0.0070316	3
87.72	0.171684	0.00465476	3
87.84	0.165605	0.00692722	3
87.96	0.185729	0.00729024	3
88.08	0.173846	0.00508803	3
88.2	0.171979	0.00661666	3
88.32	0.18287	0.00537699	3
88.44	0.171473	0.0138298	3
88.56	0.177758	0.00512804	3
88.68	0.180478	0.00938261	3
88.8	0.185015	0.00715055	3
88.92	0.188913	0.0127512	3
89.04	0.184977	0.00451454	3
89.16	0.175936	0.00203651	3
89.28	0.174534	0.00463365	3
89.4	0.177471	0.00597035	3
89.52	0.183403	0.00689485	3
89.64	0.181301	0.00296409	3
89.76	0.163077	0.00562344	3
89.88	0.183464	0.00747469	3
90	0.185001	0.00431331	3
90.12	0.965873	0.0123698	3
90.24	0.862531	0.0117822	3
90.36	0.821514	0.0084132	3
90.48	0.781567	0.00872014	3
90.6	0.751091	0.0147096	3
90.72	0.718737	0.00466665	3
90.84	0.612528	0.00547771	3
90.96	0.59781	0.00651105	3
91.08	0.570842	0.00689822	3
91.2	0.537347	0.00786414	3
91.32	0.517562	0.00395844	3
91.44	0.508433	0.0100514	3
91.56	0.486164	0.00760961	3
91.68	0.461233	0.00436838	3
91.8	0.434654	0.0114305	3
91.92	0.434526	0.00688806	3
92.04	0.410522	0.00986624	3
92.16	0.399172	0.0146731	3
92.28	0.381838	0.00330807	3
92.4	0.3785	0.00318829	3
92.52	0.373778	0.00698098	3
92.64	0.345746	0.00910339	3
92.76	0.33791	0.00894887	3
92.88	0.33357	0.0111147	3
93	0.325515	0.00482489	3
93.12	0.304362	0.0128645	3
93.24	0.294149	0.00646534	3
93.36	0.289841	0.00690433	3
93.48	0.291997	0.00817108	3
93.6	0.290341	0.00635463	3
93.72	0.277395	0.00284845	3
93.84	0.264726	0.00630795	3
93.96	0.272492	0.00833196	3
94.08	0.27216	0.00790185	3
94.2	0.260129	0.00763	3
94.32	0.258143	0.0038045	3
94.44	0.248744	0.00764416	3
94.56	0.238746	0.00223172	3
94.68	0.252812	0.00496985	3
94.8	0.233272	0.00802239	3
94.92	0.244332	0.00227925	3
95.04	0.244567	0.0083939	3
95.16	0.243237	0.00508726	3
95.28	0.224454	0.00744254	3
95.4	0.23391	0.00892829	3
95.52	0.224483	0.00460761	3
95.64	0.22641	0.00249219	3
95.76	0.225913	0.00728775	3
95.88	0.218067	0.0110683	3
96	0.229032	0.00677537	3
96.12	0.227429	0.0024145	3
96.24	0.227552	0.00767726	3
96.36	0.204427	0.00448403	3
96.48	0.213258	0.00630673	3
96.6	0.215986	0.00192095	3
96.72	0.206504	0.00623516	3
96.84	0.215099	0.00445164	3
96.96	0.197697	0.0063423	3
97.08	0.204307	0.00620419	3
97.2	0.211731	0.0154291	3
97.32	0.203972	0.00662745	3
97.44	0.197074	0.00804211	3
97.56	0.202565	0.00754468	3
97.68	0.198006	0.00215119	3
97.8	0.203198	0.00372346	3
97.92	0.196065	0.00621752	3
98.04	0.201249	0.00140537	3
98.16	0.200465	0.00903666	3
98.28	0.191692	0.00182229	3
98.4	0.20693	0.00570116	3
98.52	0.201544	0.00708641	3
98.64	0.188589	0.00870531	3
98.76	0.191288	0.00434298	3
98.88	0.189464	0.00450592	3
99	0.200452	0.007243	3
99.12	0.189592	0.00213069	3
99.24	0.191855	0.00494463	3
99.36	0.199101	0.00973357	3
99.48	0.189296	0.00429068	3
99.6	0.184111	0.00224108	3
99.72	0.185953	0.0074922	3
99.84	0.193815	0.00810459	3
99.96	0.194083	0.00069103	3
100.08	0.184094	0.0106826	3
100.2	0.188746	0.0134795	3
100.32	0.189513	0.00279373	3
100.44	0.183796	0.00326521	3
100.56	0.190508	0.00440682	3
100.68	0.182678	0.00738839	3
100.8	0.188733	0.00155225	3
100.92	0.182623	0.0084063	3
101.04	0.190603	0.00428065	3
101.16	0.174529	0.00437764	3
101.28	0.196454	0.00423382	3
101.4	0.193572	0.00423707	3
101.52	0.18439	0.00528254	3
101.64	0.183946	0.00644641	3
101.76	0.168832	0.00518056	3
101.88	0.167502	0.00291425	3
102	0.176416	0.00651139	3
102.12	0.185322	0.00872451	3
102.24	0.169624	0.00782169	3
102.36	0.173257	0.00226211	3
102.48	0.182977	0.0044603	3
102.6	0.185367	0.00488225	3
102.72	0.171818	0.00711353	3
102.84	0.183215	0.00494965	3
102.96	0.19065	0.00583969	3
103.08	0.178481	0.00610876	3
103.2	0.171819	0.0039249	3
103.32	0.185982	0.00488259	3
103.44	0.172659	0.00548709	3
103.56	0.173248	0.00439188	3
103.68	0.18495	0.0134048	3
103.8	0.186689	0.000145456	3
103.92	0.178836	0.00575056	3
104.04	0.172028	0.00493865	3
104.16	0.177825	0.00701593	3
104.28	0.182693	0.0128997	3
104.4	0.187709	0.00412722	3
104.52	0.181106	0.00140461	3
104.64	0.175964	0.00167879	3
104.76	0.173092	0.00634395	3
104.88	0.176056	0.00638236	3
105	0.165128	0.00570558	3
105.12	0.963887	0.0137016	3
105.24	0.872025	0.0235984	3
105.36	0.835798	0.0253556	3
105.48	0.773008	0.0114111	3
105.6	0.723447	0.013575	3
105.72	0.690137	0.0175161	3
105.84	0.68099	0.00412864	3
105.96	0.625971	0.0100653	3
106.08	0.558065	0.00473623	3
106.2	0.545617	0.0148812	3
106.32	0.529746	0.00973638	3
106.44	0.491423	0.00485115	3
106.56	0.466894	0.0018244	3
106.68	0.46567	0.00944193	3
106.8	0.439018	0.00716997	3
106.92	0.424576	0.0171884	3
107.04	0.410196	0.00262644	3
107.16	0.40191	0.00195689	3
107.28	0.389088	0.0057396	3
107.4	0.370038	0.00182225	3
107.52	0.363536	0.010438	3
107.64	0.34283	0.00313403	3
107.76	0.340949	0.000606806	3
107.88	0.339364	0.00644102	3
108	0.320487	0.00460385	3
108.12	0.318865	0.00500659	3
108.24	0.302387	0.00427687	3
108.36	0.287962	0.00804054	3
108.48	0.279008	0.00605975	3
108.6	0.277304	0.00658326	3
108.72	0.2734	0.00402231	3
108.84	0.278321	0.0116364	3
108.96	0.273558	0.004376	3
109.08	0.25653	0.00268004	3
109.2	0.268358	0.0124931	3
109.32	0.258597	0.0064811	3
109.44	0.25467	0.00624922	3
109.56	0.251702	0.00890318	3
109.68	0.25392	0.00190195	3
109.8	0.244826	0.0101821	3
109.92	0.235008	0.0025778	3
110.04	0.245375	0.00192228	3
110.16	0.236573	0.0104238	3
110.28	0.240618	0.000333864	3
110.4	0.232803	0.00786081	3
110.52	0.222818	0.00255344	3
110.64	0.218888	0.00929571	3
110.76	0.216112	0.00836515	3
110.88	0.213044	0.0111084	3
111	0.213867	0.00652387	3
111.12	0.214138	0.00406484	3
111.24	0.20963	0.00406197	3
111.36	0.219347	0.00298237	3
111.48	0.222089	0.0028744	3
111.6	0.208783	0.00953404	3
111.72	0.216999	0.00550128	3
111.84	0.206099	0.00166231	3
111.96	0.203511	0.00164609	3
112.08	0.208939	0.00254005	3
112.2	0.200059	0.00374073	3
112.32	0.211921	0.0105623	3
112.44	0.203286	0.00560069	3
112.56	0.203991	0.0126444	3
112.68	0.192343	0.00917043	3
112.8	0.20276	0.00615755	3
112.92	0.201098	0.0089178	3
113.04	0.197444	0.00539933	3
113.16	0.19517	0.00279807	3
113.28	0.19605	0.00638699	3
113.4	0.201218	0.00413963	3
113.52	0.19128	0.00301377	3
113.64	0.201669	0.00279052	3
113.76	0.196119	0.00806699	3
113.88	0.203517	0.00717686	3
114	0.192806	0.0139267	3
114.12	0.205118	0.00232703	3
114.24	0.195712	0.0105115	3
114.36	0.194905	0.00938591	3
114.48	0.195733	0.00359795	3
114.6	0.177814	0.00221739	3
114.72	0.177841	0.00898749	3
114.84	0.18318	0.0145782	3
114.96	0.190266	0.00207656	3
115.08	0.181235	0.00604559	3
115.2	0.184202	0.00840674	3
115.32	0.203148	0.0035417	3
115.44	0.177066	0.00967569	3
115.56	0.190425	0.0136184	3
115.68	0.180681	0.0062317	3
115.8	0.189145	0.00554074	3
115.92	0.188991	0.00252716	3
116.04	0.183184	0.0039924	3
116.16	0.19251	0.00366702	3
116.28	0.184415	0.00064206	3
116.4	0.180649	0.0127106	3
116.52	0.189039	0.0133601	3
116.64	0.188456	0.00315252	3
116.76	0.180009	0.00897554	3
116.88	0.183281	0.000727704	3
117	0.189364	0.00548169	3
117.12	0.190592	0.00337981	3
117.24	0.184311	0.0103131	3
117.36	0.178724	0.0124265	3
117.48	0.197236	0.00349932	3
117.6	0.180564	0.00842144	3
117.72	0.173618	0.00986493	3
117.84	0.176875	0.00778631	3
117.96	0.175808	0.00239835	3
118.08	0.188641	0.00485716	3
118.2	0.178747	0.00653379	3
118.32	0.170993	0.00416022	3
118.44	0.189808	0.00261322	3
118.56	0.195088	0.00303381	3
118.68	0.175552	0.006466	3
118.8	0.186952	0.000377771	3
118.92	0.175364	0.00744781	3
119.04	0.178715	0.011751	3
119.16	0.178745	0.00360733	3
119.28	0.184659	0.00593536	3
119.4	0.184006	0.00463452	3
119.52	0.168713	0.0046135	3
119.64	0.180764	0.00509712	3
119.76	0.172728	0.00480811	3
119.88	0.175931	0.0128094	3
120	0.176448	0.00421498	3
120.12	0.941025	0.0108902	3
120.24	0.87475	0.0172171	3
120.36	0.829453	0.0183758	3
120.48	0.771501	0.0194454	3
120.6	0.731559	0.00713706	3
120.72	0.710718	0.00694407	3
120.84	0.659883	0.00900366	3
120.96	0.629227	0.010208	3
121.08	0.588327	0.0156691	3
121.2	0.565756	0.00798974	3
121.32	0.551699	0.00646752	3
121.44	0.494326	0.0103389	3
121.56	0.477286	0.0021339	3
121.68	0.45319	0.00575601	3
121.8	0.434476	0.00620653	3
121.92	0.431982	0.0169171	3
122.04	0.40818	0.00311697	3
122.16	0.395329	0.00527743	3
122.28	0.385537	0.0150782	3
122.4	0.372369	0.00997439	3
122.52	0.374386	0.0064446	3
122.64	0.334565	0.00425033	3
122.76	0.356643	0.0104277	3
122.88	0.330592	0.00833624	3
123	0.316577	0.00493721	3
123.12	0.311032	0.0101939	3
123.24	0.305346	0.00655738	3
123.36	0.297321	0.00464659	3
123.48	0.279856	0.00186455	3
123.6	0.268979	0.00323749	3
123.72	0.275187	0.00492229	3
123.84	0.281731	0.000896836	3
123.96	0.275691	0.0099027	3
124.08	0.262777	0.0050594	3
124.2	0.250265	0.0102896	3
124.32	0.251352	0.00726551	3
124.44	0.247958	0.00829081	3
124.56	0.251945	0.00616239	3
124.68	0.242373	0.0130801	3
124.8	0.250809	0.0167271	3
124.92	0.234291	0.0050967	3
125.04	0.243153	0.00836205	3
125.16	0.236171	0.00645005	3
125.28	0.230448	0.00293808	3
125.4	0.251329	0.00878883	3
125.52	0.229782	0.00390689	3
125.64	0.228565	0.00700849	3
125.76	0.228835	0.00741749	3
125.88	0.225575	0.00444719	3
126	0.237567	0.0081715	3
126.12	0.212494	0.00531028	3
126.24	0.202821	0.00385614	3
126.36	0.211673	0.00601102	3
126.48	0.220361	0.00200454	3
126.6	0.2022	0.00836331	3
126.72	0.208676	0.00426946	3
126.84	0.221858	0.00146751	3
126.96	0.209818	0.00612626	3
127.08	0.211248	0.00352372	3
127.2	0.219111	0.00544689	3
127.32	0.203148	0.00264686	3
127.44	0.20242	0.000673788	3
127.56	0.212996	0.00560937	3
127.68	0.187023	0.00258165	3
127.8	0.203967	0.00627826	3
127.92	0.206312	0.00491437	3
128.04	0.215707	0.00341311	3
128.16	0.211664	0.00268347	3
128.28	0.210099	0.00405912	3
128.4	0.21339	0.00831365	3
128.52	0.197666	0.0120397	3
128.64	0.190157	0.007891	3
128.76	0.205487	0.00388186	3
128.88	0.196245	0.0039767	3
129	0.197711	0.00287436	3
129.12	0.191908	0.0081099	3
129.24	0.185781	0.00939347	3
129.36	0.180236	0.0071267	3
129.48	0.198658	0.00855871	3
129.6	0.200556	0.00313873	3
129.72	0.179677	0.00396496	3
129.84	0.18866	0.00632813	3
129.96	0.181429	0.010945	3
130.08	0.193865	0.00201321	3
130.2	0.19245	0.00969188	3
130.32	0.197728	0.00496923	3
130.44	0.19376	0.00608487	3
130.56	0.189703	0.00362427	3
130.68	0.191219	0.00338495	3
130.8	0.189952	0.00500257	3
130.92	0.187352	0.00142598	3
131.04	0.196894	0.00574424	3
131.16	0.18037	0.0107594	3
131.28	0.188283	0.00496205	3
131.4	0.194428	0.0031132	3
131.52	0.181593	0.000782548	3
131.64	0.196009	0.00906584	3
131.76	0.170791	0.0116077	3
131.88	0.181262	0.0108074	3
132	0.195667	0.00184852	3
132.12	0.191237	0.00609628	3
132.24	0.183713	0.0066351	3
132.36	0.177605	0.00436042	3
132.48	0.187503	0.00618349	3
132.6	0.191816	0.0044114	3
132.72	0.18242	0.00476699	3
132.84	0.198114	0.00744991	3
132.96	0.17489	0.00402341	3
133.08	0.181746	0.00422922	3
133.2	0.182962	0.00635779	3
133.32	0.169656	0.00628507	3
133.44	0.174436	0.0104887	3
133.56	0.179659	0.00223528	3
133.68	0.197373	0.00396145	3
133.8	0.183048	0.00534371	3
133.92	0.174902	0.0111746	3
134.04	0.17392	0.00813616	3
134.16	0.180128	0.00782767	3
134.28	0.190077	0.00653121	3
134.4	0.180102	0.00467134	3
134.52	0.173348	0.00776134	3
134.64	0.175428	0.00786318	3
134.76	0.163013	0.013209	3
134.88	0.167193	0.00284951	3
135	0.181025	0.0091129	3
135.12	0.954034	0.0282933	3
135.24	0.837141	0.00402574	3
135.36	0.794711	0.0173618	3
135.48	0.747779	0.0132142	3
135.6	0.718843	0.0110691	3
135.72	0.669684	0.00403721	3
135.84	0.644229	0.00808036	3
135.96	0.605774	0.00260895	3
136.08	0.550684	0.00653431	3
136.2	0.520903	0.00324039	3
136.32	0.514935	0.01268	3
136.44	0.479189	0.00790384	3
136.56	0.479303	0.00120991	3
136.68	0.447113	0.00673681	3
136.8	0.429321	0.00520738	3
136.92	0.413631	0.0101554	3
137.04	0.399559	0.00410888	3
137.16	0.396178	0.00651182	3
137.28	0.378832	0.00590575	3
137.4	0.358675	0.00526862	3
137.52	0.36182	0.00549051	3
137.64	0.349817	0.00554708	3
137.76	0.337968	0.00987865	3
137.88	0.31942	0.011335	3
138	0.330189	0.0048461	3
138.12	0.303206	0.00552503	3
138.24	0.305717	0.00837671	3
138.36	0.294449	0.0105559	3
138.48	0.276353	0.00829096	3
138.6	0.26789	0.00559008	3
138.72	0.271608	0.00500829	3
138.84	0.277164	0.00307467	3
138.96	0.255841	0.00704013	3
139.08	0.257672	0.005758	3
139.2	0.254396	0.00688356	3
139.32	0.251084	0.00390569	3
139.44	0.247598	0.00888031	3
139.56	0.255902	0.00557388	3
139.68	0.23418	0.0061173	3
139.8	0.234945	0.00470299	3
139.92	0.24355	0.0074922	3
140.04	0.232855	0.00321852	3
140.16	0.223826	0.00282874	3
140.28	0.235119	0.00312597	3
140.4	0.239422	0.00817431	3
140.52	0.233916	0.0167663	3
140.64	0.226696	0.00432177	3
140.76	0.218481	0.0073772	3
140.88	0.213466	0.00683434	3
141	0.226381	0.00321901	3
141.12	0.202008	0.00763384	3
141.24	0.220268	0.00499627	3
141.36	0.220201	0.00391774	3
141.48	0.204733	0.00100116	3
141.6	0.214119	0.00671677	3
141.72	0.207399	0.00359419	3
141.84	0.208186	0.00431896	3
141.96	0.209143	0.0067848	3
142.08	0.219278	0.00443235	3
142.2	0.203974	0.0102411	3
142.32	0.199377	0.00690518	3
142.44	0.210422	0.00350281	3
142.56	0.190017	0.0016973	3
142.68	0.201995	0.00483626	3
142.8	0.198225	0.00472132	3
142.92	0.19868	0.0148675	3
143.04	0.195751	0.00440104	3
143.16	0.195751	0.0017928	3
143.28	0.197523	0.0043558	3
143.4	0.193156	0.000597143	3
143.52	0.20454	0.0065673	3
143.64	0.205544	0.00355545	3
143.76	0.193437	0.00817649	3
143.88	0.188486	0.00301833	3
144	0.210006	0.00581859	3
144.12	0.201072	0.0115595	3
144.24	0.188015	0.00677704	3
144.36	0.189358	0.00729074	3
144.48	0.195238	0.00526802	3
144.6	0.181711	0.00727659	3
144.72	0.192487	0.00454421	3
144.84	0.182897	0.0109698	3
144.96	0.195062	0.00343119	3
145.08	0.186661	0.00823868	3
145.2	0.193505	0.00740091	3
145.32	0.180298	0.00391676	3
145.44	0.181043	0.00485986	3
145.56	0.184223	0.00144827	3
145.68	0.186137	0.00629786	3
145.8	0.187924	0.00642219	3
145.92	0.192008	0.00758951	3
146.04	0.187741	0.00482953	3
146.16	0.194362	0.00155352	3
146.28	0.17665	0.00181745	3
146.4	0.181228	0.00173186	3
146.52	0.190269	0.00812515	3
146.64	0.1756	0.00935654	3
146.76	0.187379	0.0060567	3
146.88	0.184582	0.00832637	3
147	0.177926	0.00691871	3
147.12	0.178447	0.00721117	3
147.24	0.193622	0.00421727	3
147.36	0.167575	0.00620787	3
147.48	0.176052	0.00583595	3
147.6	0.184202	0.00628477	3
147.72	0.191625	0.00460705	3
147.84	0.174942	0.00352008	3
147.96	0.186445	0.00382207	3
148.08	0.167412	0.00670026	3
148.2	0.177941	0.0100951	3
148.32	0.185052	0.0134927	3
148.44	0.192734	0.00256978	3
148.56	0.18067	0.0097307	3
148.68	0.172387	0.00579227	3
148.8	0.183238	0.0156952	3
148.92	0.178261	0.0060557	3
149.04	0.176701	0.00302796	3
149.16	0.176383	0.00574405	3
149.28	0.183892	0.00521232	3
149.4	0.190406	0.00703245	3
149.52	0.173187	0.00794359	3
149.64	0.173653	0.00756476	3
149.76	0.181183	0.00758253	3
149.88	0.191127	0.00301928	3
150	0.182809	0.00310299	3
150.12	0.942798	0.00974399	3
150.24	0.878657	0.0202806	3
150.36	0.825629	0.018405	3
150.48	0.77657	0.00918592	3
150.6	0.737586	0.00892724	3
150.72	0.702984	0.00400836	3
150.84	0.648685	0.00545494	3
150.96	0.633318	0.00719285	3
151.08	0.597197	0.00695017	3
151.2	0.575742	0.0118786	3
151.32	0.518097	0.0115728	3
151.44	0.477781	0.0140403	3
151.56	0.483252	0.0166039	3
151.68	0.449225	0.0128734	3
151.8	0.447413	0.0137662	3
151.92	0.433154	0.0163854	3
152.04	0.408866	0.00302805	3
152.16	0.393738	0.0139732	3
152.28	0.392898	0.0112922	3
152.4	0.363218	0.00244652	3
152.52	0.359449	0.0031059	3
152.64	0.342947	0.00644781	3
152.76	0.333799	0.00952884	3
152.88	0.327872	0.00777094	3
153	0.315567	0.0133367	3
153.12	0.295342	0.00268052	3
153.24	0.292457	0.00767288	3
153.36	0.28584	0.00822192	3
153.48	0.28754	0.00889602	3
153.6	0.28747	0.0196749	3
153.72	0.273224	0.0103823	3
153.84	0.27994	0.00710589	3
153.96	0.259059	0.00204871	3
154.08	0.263686	0.00396808	3
154.2	0.267844	0.00599097	3
154.32	0.251259	0.00449864	3
154.44	0.247155	0.00217825	3
154.56	0.256693	0.0111268	3
154.68	0.243127	0.00572117	3
154.8	0.23659	0.00508457	3
154.92	0.235836	0.00895193	3
155.04	0.245482	0.00742641	3
155.16	0.231435	0.00497544	3
155.28	0.220397	0.00252286	3
155.4	0.236381	0.00694566	3
155.52	0.234658	0.00313632	3
155.64	0.243548	0.00720108	3
155.76	0.233047	0.00433573	3
155.88	0.225821	0.00350405	3
156	0.236466	0.00415283	3
156.12	0.219887	0.00416543	3
156.24	0.213077	0.00544482	3
156.36	0.211821	0.00893411	3
156.48	0.205514	0.00551313	3
156.6	0.21235	0.0065588	3
156.72	0.204189	0.00461522	3
156.84	0.213684	0.0012774	3
156.96	0.221852	0.00749819	3
157.08	0.211361	0.0113322	3
157.2	0.203934	0.00611363	3
157.32	0.202214	0.00722318	3
157.44	0.210021	0.00372318	3
157.56	0.196187	0.00877554	3
157.68	0.20348	0.00611308	3
157.8	0.206758	0.00633192	3
157.92	0.20168	0.0042321	3
158.04	0.195576	0.00207943	3
158.16	0.206335	0.00761847	3
158.28	0.192134	0.00838545	3
158.4	0.191524	0.00673529	3
158.52	0.185384	0.00398734	3
158.64	0.198178	0.0057953	3
158.76	0.200645	0.0106579	3
158.88	0.195611	0.00761969	3
159	0.196085	0.0107121	3
159.12	0.19198	0.00825104	3
159.24	0.196179	0.00207116	3
159.36	0.186195	0.00919459	3
159.48	0.200023	0.00433461	3
159.6	0.181743	0.0122131	3
159.72	0.172825	0.00490781	3
159.84	0.193792	0.00300701	3
159.96	0.188373	0.0099969	3
160.08	0.194819	0.00904952	3
160.2	0.19278	0.0047338	3
160.32	0.19616	0.00735766	3
160.44	0.192295	0.00335999	3
160.56	0.191879	0.00385481	3
160.68	0.188058	0.00475364	3
160.8	0.179895	0.00750663	3
160.92	0.187111	0.00648606	3
161.04	0.180197	0.00698647	3
161.16	0.191408	0.0109546	3
161.28	0.183308	0.00598356	3
161.4	0.186636	0.00586031	3
161.52	0.186689	0.00759026	3
161.64	0.174966	0.00123187	3
161.76	0.173129	0.00795295	3
161.88	0.180726	0.0129559	3
162	0.196306	0.00312285	3
162.12	0.180714	0.0130785	3
162.24	0.179281	0.00249697	3
162.36	0.181191	0.00904857	3
162.48	0.181377	0.0116862	3
162.6	0.189165	0.0027659	3
162.72	0.184247	0.0097058	3
162.84	0.179106	0.00395566	3
162.96	0.172605	0.0094388	3
163.08	0.17885	0.00739174	3
163.2	0.178539	0.00587685	3
163.32	0.183689	0.00336284	3
163.44	0.178975	0.0100547	3
163.56	0.170448	0.00391066	3
163.68	0.185077	0.0152549	3
163.8	0.174919	0.00772942	3
163.92	0.186948	0.007779	3
164.04	0.182447	0.00711659	3
164.16	0.169703	0.000930962	3
164.28	0.175572	0.00922534	3
164.4	0.183013	0.00208556	3
164.52	0.178453	0.00830425	3
164.64	0.17483	0.00225084	3
164.76	0.168665	0.00598102	3
164.88	0.181938	0.0106645	3
165	0.171225	0.00600006	3
165.12	0.946129	0.0129268	3
165.24	0.859036	0.00751352	3
165.36	0.816322	0.00461624	3
165.48	0.772668	0.00859753	3
165.6	0.728631	0.0129583	3
165.72	0.698676	0.000775589	3
165.84	0.672667	0.00254288	3
165.96	0.630944	0.00597942	3
166.08	0.59153	0.0139605	3
166.2	0.572475	0.0074522	3
166.32	0.521176	0.0142972	3
166.44	0.498328	0.0121277	3
166.56	0.468503	0.00789526	3
166.68	0.449312	0.0172196	3
166.8	0.445045	0.0019843	3
166.92	0.42825	0.0103636	3
167.04	0.399313	0.00872945	3
167.16	0.395508	0.00286996	3
167.28	0.385346	0.00277674	3
167.4	0.367437	0.00692005	3
167.52	0.364968	0.0118887	3
167.64	0.349061	0.0057698	3
167.76	0.342406	0.00820256	3
167.88	0.333956	0.00781001	3
168	0.331239	0.0159112	3
168.12	0.303217	0.00302554	3
168.24	0.302132	0.00644275	3
168.36	0.287375	0.0071826	3
168.48	0.285585	0.00726485	3
168.6	0.26592	0.00167796	3
168.72	0.261956	0.00530599	3
168.84	0.272016	0.00486068	3
168.96	0.266329	0.0132315	3
169.08	0.260927	0.00283534	3
169.2	0.251667	0.0102112	3
169.32	0.250941	0.00786551	3
169.44	0.256509	0.00383963	3
169.56	0.252064	0.00463391	3
169.68	0.248892	0.00651154	3
169.8	0.241867	0.00629352	3
169.92	0.239739	0.00356982	3
170.04	0.238662	0.00584038	3
170.16	0.229923	0.00583274	3
170.28	0.230313	0.00507813	3
170.4	0.230119	0.0080129	3
170.52	0.225719	0.00671304	3
170.64	0.228335	0.00454869	3
170.76	0.227623	0.00710136	3
170.88	0.233163	0.0080085	3
171	0.214923	0.002068	3
171.12	0.208964	0.0059537	3
171.24	0.221743	0.00990525	3
171.36	0.223365	0.00930061	3
171.48	0.216843	0.0045065	3
171.6	0.208362	0.00427491	3
171.72	0.225808	0.00120361	3
171.84	0.216762	0.00231651	3
171.96	0.199208	0.00493228	3
172.08	0.214595	0.0067895	3
172.2	0.201657	0.00329202	3
172.32	0.198662	0.006421	3
172.44	0.20966	0.00425514	3
172.56	0.197915	0.00102804	3
172.68	0.199873	0.0038558	3
172.8	0.200237	0.00745061	3
172.92	0.191971	0.00573983	3
173.04	0.195414	0.00312201	3
173.16	0.194375	0.0062137	3
173.28	0.195871	0.010235	3
173.4	0.198851	0.0046115	3
173.52	0.205138	0.00482807	3
173.64	0.19611	0.00860184	3
173.76	0.18943	0.00586788	3
173.88	0.206299	0.00975178	3
174	0.183949	0.000595604	3
174.12	0.195005	0.00847161	3
174.24	0.189	0.00638295	3
174.36	0.191206	0.010413	3
174.48	0.186375	0.00289878	3
174.6	0.182398	0.000983143	3
174.72	0.178308	0.00435763	3
174.84	0.178242	0.00287436	3
174.96	0.193514	0.011465	3
175.08	0.194917	0.0063689	3
175.2	0.185647	0.00615396	3
175.32	0.19108	0.00485447	3
175.44	0.189161	0.00838698	3
175.56	0.191805	0.00458126	3
175.68	0.182565	0.00514282	3
175.8	0.186584	0.00313869	3
175.92	0.183901	0.00214908	3
176.04	0.187807	0.00785265	3
176.16	0.194938	0.00825768	3
176.28	0.17396	0.00387003	3
176.4	0.194069	0.00178862	3
176.52	0.189031	0.010141	3
176.64	0.185815	0.00395027	3
176.76	0.173867	0.00627065	3
176.88	0.175187	0.00558409	3
177	0.179987	0.00645041	3
177.12	0.185148	0.0040492	3
177.24	0.192865	0.0113111	3
177.36	0.188177	0.0160108	3
177.48	0.175917	0.00420506	3
177.6	0.18475	0.00473523	3
177.72	0.18523	0.00425728	3
177.84	0.175706	0.00972231	3
177.96	0.191281	0.00613984	3
178.08	0.178294	0.00406576	3
178.2	0.19516	0.00543098	3
178.32	0.178791	0.0124484	3
178.44	0.175119	0.00858018	3
178.56	0.178543	0.00892583	3
178.68	0.184758	0.00447673	3
178.8	0.171568	0.00342294	3
178.92	0.183095	0.00406567	3
179.04	0.183503	0.00558608	3
179.16	0.182655	0.00864592	3
179.28	0.174018	0.00190997	3
179.4	0.183245	0.00273156	3
179.52	0.179594	0.00482685	3
179.64	0.165264	0.00533811	3
179.76	0.177732	0.00597856	3
179.88	0.181694	0.0117052	3
180	0.189524	0.004117	3
180.12	0.921661	0.0138628	3
180.24	0.860992	0.0126907	3
180.36	0.789036	0.0200081	3
180.48	0.769727	0.0264036	3
180.6	0.726453	0.00968052	3
180.72	0.684876	0.00747274	3
180.84	0.65524	0.00365989	3
180.96	0.635	0.00466364	3
181.08	0.599495	0.00745261	3
181.2	0.566037	0.0091967	3
181.32	0.546122	0.0141574	3
181.44	0.509261	0.00838319	3
181.56	0.490949	0.00270977	3
181.68	0.481399	0.00100759	3
181.8	0.447115	0.00856582	3
181.92	0.422095	0.0123633	3
182.04	0.393675	0.00834091	3
182.16	0.3955	0.00307973	3
182.28	0.379848	0.0125483	3
182.4	0.365665	0.01203	3
182.52	0.370604	0.00869403	3
182.64	0.337121	0.00394166	3
182.76	0.331049	0.00604957	3
182.88	0.323185	0.00569124	3
183	0.333877	0.00688738	3
183.12	0.305697	0.0112342	3
183.24	0.29176	0.00186108	3
183.36	0.292022	0.00817857	3
183.48	0.280295	0.00533822	3
183.6	0.28417	0.00404868	3
183.72	0.27022	0.00234432	3
183.84	0.260617	0.00420132	3
183.96	0.26367	0.0135736	3
184.08	0.267717	0.00179889	3
184.2	0.265535	0.003317	3
184.32	0.255254	0.00726274	3
184.44	0.254042	0.00677196	3
184.56	0.240533	0.00402503	3
184.68	0.245667	0.0152603	3
184.8	0.231736	0.0136558	3
184.92	0.239221	0.00457023	3
185.04	0.235254	0.00443445	3
185.16	0.244396	0.00696895	3
185.28	0.225846	0.00691581	3
185.4	0.245397	0.00669562	3
185.52	0.224444	0.00214516	3
185.64	0.228966	0.0132476	3
185.76	0.222745	0.0065554	3
185.88	0.229533	0.0058782	3
186	0.224267	0.0102397	3
186.12	0.221874	0.0100463	3
186.24	0.208756	0.00113824	3
186.36	0.217027	0.00959461	3
186.48	0.209511	0.00641052	3
186.6	0.203958	0.0068175	3
186.72	0.199157	0.00438722	3
186.84	0.220769	0.00993825	3
186.96	0.21776	0.00848346	3
187.08	0.217209	0.00444878	3
187.2	0.202558	0.00311149	3
187.32	0.198007	0.00835369	3
187.44	0.212963	0.00735589	3
187.56	0.20155	0.00674983	3
187.68	0.205157	0.00413466	3
187.8	0.192893	0.00180515	3
187.92	0.190994	0.0061569	3
188.04	0.207997	0.00953434	3
188.16	0.201465	0.00379886	3
188.28	0.20268	0.00352117	3
188.4	0.204287	0.00489851	3
188.52	0.200722	0.0073306	3
188.64	0.198416	0.00239991	3
188.76	0.187349	0.003747	3
188.88	0.193348	0.00853111	3
189	0.188321	0.00207838	3
189.12	0.193196	0.00622773	3
189.24	0.198347	0.00660639	3
189.36	0.196825	0.00289097	3
189.48	0.194516	0.00882663	3
189.6	0.198397	0.00634512	3
189.72	0.181165	0.00396035	3
189.84	0.198092	0.0104782	3
189.96	0.1866	0.00776264	3
190.08	0.188557	0.00459915	3
190.2	0.212963	0.000953073	3
190.32	0.193672	0.00854659	3
190.44	0.176188	0.0032229	3
190.56	0.179423	0.00881255	3
190.68	0.163506	0.010961	3
190.8	0.183302	0.00498917	3
190.92	0.197781	0.0101014	3
191.04	0.182897	0.00823696	3
191.16	0.190456	0.00667803	3
191.28	0.174105	0.00678484	3
191.4	0.186031	0.00765706	3
191.52	0.176993	0.00594573	3
191.64	0.17419	0.0122172	3
191.76	0.188032	0.00483496	3
191.88	0.183024	0.00820798	3
192	0.195711	0.00234586	3
192.12	0.178501	0.00686239	3
192.24	0.185222	0.00392644	3
192.36	0.186449	0.00416083	3
192.48	0.195237	0.0077489	3
192.6	0.178265	0.00556297	3
192.72	0.192387	0.00480685	3
192.84	0.182958	0.0017442	3
192.96	0.183618	0.00897928	3
193.08	0.180065	0.00340357	3
193.2	0.178369	0.0122317	3
193.32	0.172491	0.0105174	3
193.44	0.181555	0.00400285	3
193.56	0.174531	0.00963166	3
193.68	0.186207	0.00465351	3
193.8	0.170748	0.00361023	3
193.92	0.18149	0.00420574	3
194.04	0.173315	0.00852808	3
194.16	0.185599	0.0061765	3
194.28	0.175322	0.00155477	3
194.4	0.164465	0.00832867	3
194.52	0.186817	0.0123206	3
194.64	0.174119	0.0046744	3
194.76	0.178669	0.00134317	3
194.88	0.170191	0.0071685	3
195	0.177107	0.00609361	3
195.12	0.940152	0.0183068	3
195.24	0.862795	0.00287593	3
195.36	0.825798	0.0234252	3
195.48	0.769335	0.01057	3
195.6	0.727465	0.0174616	3
195.72	0.653674	0.00563746	3
195.84	0.618478	0.00783706	3
195.96	0.581671	0.00464083	3
196.08	0.5787	0.0124484	3
196.2	0.532438	0.00259159	3
196.32	0.522855	0.00231135	3
196.44	0.492988	0.00839937	3
196.56	0.490217	0.00594157	3
196.68	0.443739	0.00445736	3
196.8	0.439439	0.0110279	3
196.92	0.420984	0.00946566	3
197.04	0.406172	0.0118688	3
197.16	0.383865	0.00447131	3
197.28	0.393208	0.0121526	3
197.4	0.380961	0.00648958	3
197.52	0.365129	0.00524093	3
197.64	0.353442	0.00607692	3
197.76	0.338447	0.00236445	3
197.88	0.340441	0.00909471	3
198	0.344672	0.00818712	3
198.12	0.310955	0.00185659	3
198.24	0.315242	0.00808909	3
198.36	0.29788	0.00185898	3
198.48	0.279273	0.00463491	3
198.6	0.285146	0.0089146	3
198.72	0.267967	0.00909122	3
198.84	0.267396	0.00790698	3
198.96	0.271472	0.013935	3
199.08	0.276746	0.00443575	3
199.2	0.26166	0.0161474	3
199.32	0.258401	0.0090863	3
199.44	0.259583	0.00830241	3
199.56	0.25188	0.00831864	3
199.68	0.239795	0.00654704	3
199.8	0.242261	0.00810472	3
199.92	0.236776	0.00467174	3
200.04	0.235339	0.0048625	3
200.16	0.234469	0.00516472	3
200.28	0.21963	0.0095139	3
200.4	0.234938	0.00708996	3
200.52	0.233841	0.00153396	3
200.64	0.213412	0.0079665	3
200.76	0.230044	0.00924207	3
200.88	0.224831	0.00500564	3
201	0.223187	0.00905743	3
201.12	0.229534	0.0060548	3
201.24	0.204564	0.00508574	3
201.36	0.216034	0.00648301	3
201.48	0.219334	0.00300146	3
201.6	0.223316	0.00588758	3
201.72	0.216243	0.00517974	3
201.84	0.218125	0.00482142	3
201.96	0.210664	0.00568582	3
202.08	0.212182	0.00480804	3
202.2	0.197085	0.00387738	3
202.32	0.194947	0.00493475	3
202.44	0.208782	0.000837904	3
202.56	0.192951	0.00595323	3
202.68	0.207296	0.00727014	3
202.8	0.200374	0.0079493	3
202.92	0.213807	0.00805758	3
203.04	0.19532	0.00359107	3
203.16	0.197612	0.00746677	3
203.28	0.201734	0.00702632	3
203.4	0.202523	0.00762176	3
203.52	0.215106	0.00265974	3
203.64	0.199052	0.00581984	3
203.76	0.202064	0.00614771	3
203.88	0.191124	0.0131722	3
204	0.198049	0.00102607	3
204.12	0.181243	0.00427925	3
204.24	0.200705	0.00476334	3
204.36	0.198252	0.0176317	3
204.48	0.194003	0.00679486	3
204.6	0.187996	0.000839069	3
204.72	0.1927	0.00489848	3
204.84	0.195478	0.00984806	3
204.96	0.18404	0.00814002	3
205.08	0.189173	0.0127948	3
205.2	0.201508	0.00498854	3
205.32	0.176005	0.00608954	3
205.44	0.188664	0.00614886	3
205.56	0.192852	0.00797997	3
205.68	0.190854	0.000862757	3
205.8	0.194003	0.00893575	3
205.92	0.185802	0.00617264	3
206.04	0.19177	0.00168933	3
206.16	0.181736	0.00366234	3
206.28	0.187612	0.00774016	3
206.4	0.176658	0.00874032	3
206.52	0.175968	0.00500147	3
206.64	0.178479	0.00323742	3
206.76	0.192192	0.00683303	3
206.88	0.186262	0.00642498	3
207	0.184904	0.00508677	3
207.12	0.180658	0.00858973	3
207.24	0.177513	0.00661237	3
207.36	0.189777	0.00415672	3
207.48	0.17862	0.00202029	3
207.6	0.178457	0.00617831	3
207.72	0.18296	0.00711787	3
207.84	0.19588	0.00366636	3
207.96	0.18511	0.00613226	3
208.08	0.191271	0.00702926	3
208.2	0.191946	0.0051831	3
208.32	0.180411	0.00296354	3
208.44	0.18855	0.00308225	3
208.56	0.177253	0.0025951	3
208.68	0.181612	0.00572477	3
208.8	0.185207	0.00417358	3
208.92	0.194139	0.00605756	3
209.04	0.182511	0.00495807	3
209.16	0.17492	0.00793571	3
209.28	0.187846	0.00344193	3
209.4	0.186794	0.00417741	3
209.52	0.179527	0.00379048	3
209.64	0.186973	0.00644857	3
209.76	0.174493	0.00692344	3
209.88	0.196033	0.00121396	3
210	0.181279	0.00282963	3
210.12	0.933225	0.0149115	3
210.24	0.840703	0.0295408	3
210.36	0.773826	0.00739119	3
210.48	0.765921	0.0200705	3
210.6	0.718685	0.0166516	3
210.72	0.63111	0.015566	3
210.84	0.60835	0.0116482	3
210.96	0.581167	0.0160879	3
211.08	0.565136	0.0140523	3
211.2	0.512232	0.0061007	3
211.32	0.484145	0.00758595	3
211.44	0.497552	0.00619101	3
211.56	0.44379	0.014494	3
211.68	0.453369	0.00951397	3
211.8	0.430647	0.00717447	3
211.92	0.419201	0.015749	3
212.04	0.416162	0.00447	3
212.16	0.384305	0.00900798	3
212.28	0.376688	0.00702716	3
212.4	0.382822	0.0136312	3
212.52	0.361744	0.00729385	3
212.64	0.35855	0.0127932	3
212.76	0.345801	0.0109034	3
212.88	0.320341	0.00282727	3
213	0.319204	0.0135833	3
213.12	0.295669	0.0031217	3
213.24	0.286281	0.00674651	3
213.36	0.269642	0.00277845	3
213.48	0.27286	0.00967836	3
213.6	0.27888	0.00155764	3
213.72	0.273421	0.0061522	3
213.84	0.262018	0.00516362	3
213.96	0.271121	0.00606429	3
214.08	0.253668	0.00878315	3
214.2	0.247145	0.000449485	3
214.32	0.256002	0.00518199	3
214.44	0.238203	0.0140635	3
214.56	0.251943	0.0128474	3
214.68	0.229833	0.00452933	3
214.8	0.235678	0.00408127	3
214.92	0.245657	0.005199	3
215.04	0.233757	0.00283918	3
215.16	0.224931	0.0063469	3
215.28	0.240701	0.00547164	3
215.4	0.227739	0.00401399	3
215.52	0.233247	0.00655475	3
215.64	0.225149	0.0103588	3
215.76	0.218712	0.0020629	3
215.88	0.222706	0.00554689	3
216	0.220745	0.00374142	3
216.12	0.220312	0.00529642	3
216.24	0.212254	0.00668221	3
216.36	0.219804	0.00445515	3
216.48	0.224153	0.00587981	3
216.6	0.209806	0.00187323	3
216.72	0.204782	0.00676669	3
216.84	0.205983	0.00523479	3
216.96	0.210839	0.00138181	3
217.08	0.208837	0.0114999	3
217.2	0.18969	0.0105855	3
217.32	0.209735	0.00643063	3
217.44	0.206382	0.00526673	3
217.56	0.207341	0.00806481	3
217.68	0.210155	0.00358176	3
217.8	0.201467	0.00330335	3
217.92	0.195637	0.00345837	3
218.04	0.201315	0.0150744	3
218.16	0.196082	0.00864407	3
218.28	0.19785	0.00593065	3
218.4	0.190773	0.00973902	3
218.52	0.201905	0.00262899	3
218.64	0.201614	0.00167639	3
218.76	0.196436	0.00310907	3
218.88	0.197464	0.00786907	3
219	0.195668	0.000551506	3
219.12	0.19872	0.00584077	3
219.24	0.19876	0.0103433	3
219.36	0.193799	0.00133596	3
219.48	0.192094	0.00754762	3
219.6	0.184186	0.00687782	3
219.72	0.195488	0.0141718	3
219.84	0.178035	0.0151285	3
219.96	0.195506	0.00769064	3
220.08	0.189779	0.00458386	3
220.2	0.188494	0.0051504	3
220.32	0.188038	0.00861208	3
220.44	0.198064	0.00492066	3
220.56	0.19385	0.00460514	3
220.68	0.184602	0.00289328	3
220.8	0.188982	0.0045778	3
220.92	0.19196	0.00181046	3
221.04	0.188285	0.00389526	3
221.16	0.188206	0.00809993	3
221.28	0.188677	0.00290728	3
221.4	0.181867	0.00851007	3
221.52	0.177615	0.00469989	3
221.64	0.190948	0.00532184	3
221.76	0.189299	0.00302267	3
221.88	0.177997	0.00234051	3
222	0.187668	0.00963799	3
222.12	0.196949	0.00948688	3
222.24	0.195339	0.00191563	3
222.36	0.187998	0.005643	3
222.48	0.187149	0.00695769	3
222.6	0.183903	0.00183822	3
222.72	0.19056	0.00467825	3
222.84	0.174632	0.012117	3
222.96	0.176261	0.00370017	3
223.08	0.172471	0.00791059	3
223.2	0.186563	0.0112125	3
223.32	0.178153	0.00108675	3
223.44	0.186895	0.0110909	3
223.56	0.181004	0.00744475	3
223.68	0.166482	0.00551884	3
223.8	0.187722	0.00177379	3
223.92	0.176382	0.00440121	3
224.04	0.173987	0.00273638	3
224.16	0.177232	0.00415804	3
224.28	0.185179	0.0126136	3
224.4	0.178036	0.00305829	3
224.52	0.166736	0.0103438	3
224.64	0.181948	0.00833778	3
224.76	0.187726	0.00883416	3
224.88	0.186051	0.00351765	3
225	0.182722	0.00317803	3
225.12	0.935711	0.0097141	3
225.24	0.87378	0.014998	3
225.36	0.813189	0.00862014	3
225.48	0.762106	0.00894806	3
225.6	0.728745	0.00785606	3
225.72	0.658083	0.00145684	3
225.84	0.607272	0.00715324	3
225.96	0.592795	0.00414974	3
226.08	0.575709	0.0125926	3
226.2	0.547546	0.00936497	3
226.32	0.52216	0.0144997	3
226.44	0.506253	0.0108058	3
226.56	0.477822	0.011506	3
226.68	0.455428	0.00351406	3
226.8	0.435802	0.0127604	3
226.92	0.410721	0.00930844	3
227.04	0.399228	0.00515391	3
227.16	0.401916	0.0141478	3
227.28	0.375283	0.00498709	3
227.4	0.379111	0.00802854	3
227.52	0.372624	0.00608021	3
227.64	0.358108	0.00198333	3
227.76	0.346702	0.0163053	3
227.88	0.341928	0.00543092	3
228	0.332316	0.004259	3
228.12	0.31736	0.00368015	3
228.24	0.302511	0.00285551	3
228.36	0.291593	0.00211342	3
228.48	0.288542	0.00730536	3
228.6	0.284584	0.00665767	3
228.72	0.281736	0.00510961	3
228.84	0.261314	0.014476	3
228.96	0.2684	0.00627241	3
229.08	0.257124	0.0054422	3
229.2	0.258845	0.00312863	3
229.32	0.265074	0.00114721	3
229.44	0.245888	0.00177823	3
229.56	0.257294	0.00409543	3
229.68	0.261373	0.0105551	3
229.8	0.238346	0.00418829	3
229.92	0.238291	0.00659588	3
230.04	0.23524	0.0114782	3
230.16	0.234831	0.00816315	3
230.28	0.242067	0.00850486	3
230.4	0.234199	0.00711962	3
230.52	0.231049	0.00301086	3
230.64	0.222946	0.00247892	3
230.76	0.216529	0.0030429	3
230.88	0.221979	0.00870815	3
231	0.211062	0.00797564	3
231.12	0.22315	0.00550399	3
231.24	0.217579	0.00923761	3
231.36	0.20998	0.00585747	3
231.48	0.221949	0.00201973	3
231.6	0.214381	0.00967709	3
231.72	0.218337	0.00423168	3
231.84	0.207822	0.00536835	3
231.96	0.215511	0.0038463	3
232.08	0.201165	0.00952006	3
232.2	0.205723	0.0051351	3
232.32	0.21176	0.013089	3
232.44	0.210372	0.00763911	3
232.56	0.198679	0.00770427	3
232.68	0.200693	0.00558737	3
232.8	0.201444	0.00409747	3
232.92	0.211355	0.00626421	3
233.04	0.197972	0.00809025	3
233.16	0.214279	0.00649469	3
233.28	0.210179	0.00020001	3
233.4	0.209371	0.00277144	3
233.52	0.196958	0.00677678	3
233.64	0.183564	0.00348674	3
233.76	0.204373	0.00428803	3
233.88	0.202509	0.00940561	3
234	0.18661	0.0124076	3
234.12	0.189313	0.0119885	3
234.24	0.189409	0.00252468	3
234.36	0.194666	0.0043031	3
234.48	0.185725	0.0090172	3
234.6	0.186041	0.00832397	3
234.72	0.194227	0.00321521	3
234.84	0.192959	0.00888085	3
234.96	0.188517	0.00817378	3
235.08	0.184111	0.00508471	3
235.2	0.176492	0.00949723	3
235.32	0.178802	0.00555294	3
235.44	0.19264	0.000168497	3
235.56	0.182051	0.00987227	3
235.68	0.192696	0.00499085	3
235.8	0.189904	0.0062947	3
235.92	0.17907	0.00628828	3
236.04	0.195305	0.00461792	3
236.16	0.181755	0.00656886	3
236.28	0.195897	0.00787529	3
236.4	0.188638	0.00492173	3
236.52	0.183694	0.00415901	3
236.64	0.177273	0.00644382	3
236.76	0.178058	0.0062436	3
236.88	0.184796	0.0114518	3
237	0.194817	0.00817073	3
237.12	0.177689	0.00547698	3
237.24	0.183671	0.00458524	3
237.36	0.190227	0.00515145	3
237.48	0.194633	0.00656267	3
237.6	0.178759	0.00217851	3
237.72	0.188037	0.00117083	3
237.84	0.183351	0.0153133	3
237.96	0.190152	0.0023607	3
238.08	0.184883	0.00772489	3
238.2	0.189768	0.00547462	3
238.32	0.182824	0.00303867	3
238.44	0.18203	0.00269867	3
238.56	0.175543	0.00815701	3
238.68	0.173608	0.00613247	3
238.8	0.184907	0.00699306	3
238.92	0.175853	0.00445273	3
239.04	0.184634	0.0129674	3
239.16	0.190688	0.0065988	3
239.28	0.183176	0.00836338	3
239.4	0.192249	0.00245133	3
239.52	0.171829	0.00267007	3
239.64	0.18839	0.000929407	3
239.76	0.178978	0.00228902	3
[truncated: 1,127 more rows]

## Sheet: Figure 4b
Time (sec)	rsGCaMP_Xtal_39uM															rsGCaMP_Xtal_602nM															rsGCaMP_Xtal_225nM															rsGCaMP_Xtal_150nM
0.12	0.509112	0.491595	0.470528	0.481703	0.495581	0.434064	0.420176	0.415376	0.398585	0.410852	0.434751	0.442319	0.475613	0.463632	0.448365	0.373856	0.389192	0.414756	0.369065	0.399712	0.376281	0.371024	0.366347	0.345982	0.368645	0.346945	0.355246	0.361459	0.324717	0.37027	0.218002	0.218291	0.212379	0.215089	0.222146	0.214881	0.204717	0.200315	0.206737	0.196233	0.195319	0.202999	0.200775	0.19342	0.182789	0.114058	0.112754	0.114094	0.121248
0.24	0.400449	0.415584	0.381565	0.415852	0.406796	0.362916	0.334648	0.357718	0.325152	0.339797	0.384576	0.373698	0.391681	0.384996	0.33985	0.327324	0.322809	0.341014	0.320801	0.311027	0.304367	0.311259	0.278992	0.309098	0.303357	0.296204	0.294419	0.295128	0.278982	0.303848	0.176085	0.176138	0.171823	0.181449	0.190823	0.176301	0.157114	0.160853	0.163214	0.166329	0.161557	0.179752	0.171267	0.146764	0.155377	0.0945874	0.0965983	0.0938887	0.093306
0.36	0.344199	0.322574	0.330935	0.333044	0.325275	0.292998	0.265115	0.302182	0.284639	0.291931	0.31303	0.301429	0.300543	0.314527	0.297789	0.238124	0.275511	0.283645	0.263848	0.258426	0.256149	0.235812	0.226914	0.259515	0.260216	0.235406	0.238856	0.240357	0.246756	0.251488	0.157711	0.152993	0.160924	0.144013	0.144342	0.144072	0.114155	0.14179	0.139387	0.138034	0.123001	0.141828	0.13514	0.137	0.136153	0.0810809	0.0849071	0.0736861	0.0826865
0.48	0.281132	0.252883	0.260495	0.256427	0.2822	0.257348	0.220883	0.255308	0.227257	0.233043	0.261883	0.247498	0.262101	0.259464	0.237445	0.218078	0.229078	0.224048	0.22305	0.22957	0.219367	0.201723	0.195648	0.210647	0.2183	0.199143	0.201743	0.199993	0.20133	0.202358	0.130546	0.118625	0.116313	0.124947	0.123416	0.126137	0.111773	0.124732	0.121529	0.122703	0.117305	0.113635	0.116357	0.112513	0.117548	0.0646509	0.0750333	0.0757143	0.0739446
0.6	0.227736	0.228108	0.223363	0.233266	0.241686	0.19643	0.197014	0.206855	0.188568	0.200508	0.21739	0.208487	0.212374	0.232348	0.211844	0.175846	0.185166	0.200129	0.186279	0.179203	0.178429	0.177464	0.165877	0.178213	0.183488	0.173548	0.170686	0.176192	0.1683	0.175223	0.112801	0.115244	0.107414	0.110879	0.11639	0.11607	0.0945133	0.0990486	0.104392	0.109041	0.10481	0.104036	0.115989	0.108122	0.10231	0.0665504	0.061422	0.0635466	0.0610735
0.72	0.193568	0.181495	0.190841	0.184108	0.191478	0.166728	0.158601	0.167875	0.168701	0.164624	0.179631	0.171364	0.18	0.17897	0.180072	0.147405	0.162023	0.167383	0.160261	0.160694	0.141807	0.136845	0.147392	0.146836	0.146515	0.13253	0.140212	0.147907	0.144573	0.147691	0.101914	0.0956493	0.101297	0.099008	0.101024	0.0911684	0.0766597	0.0957318	0.0932752	0.0839485	0.0926083	0.0928405	0.0886501	0.0830827	0.0887265	0.0544704	0.0612341	0.0609891	0.0569474
0.84	0.157085	0.151531	0.16394	0.173423	0.167453	0.147769	0.13095	0.144293	0.142483	0.143574	0.15073	0.135556	0.167166	0.156681	0.15439	0.132689	0.139265	0.137164	0.120545	0.139273	0.123013	0.123355	0.117945	0.128006	0.130961	0.122477	0.121217	0.122341	0.125272	0.123163	0.0923452	0.0855323	0.0828383	0.0897511	0.0840795	0.0847803	0.0669792	0.0786553	0.0785157	0.086041	0.0864688	0.0792206	0.0840767	0.0803245	0.0860126	0.0511028	0.0549152	0.0555525	0.0580531
0.96	0.138256	0.128866	0.132434	0.137211	0.141592	0.126096	0.112834	0.12253	0.129456	0.120415	0.125538	0.132903	0.138287	0.133004	0.122956	0.113044	0.119301	0.112475	0.11136	0.108505	0.111244	0.102362	0.102207	0.106783	0.108843	0.100868	0.100777	0.109099	0.100246	0.108752	0.0831548	0.0674232	0.0739701	0.07223	0.0725771	0.0834042	0.0585554	0.0695248	0.076664	0.076254	0.0708048	0.0668484	0.0755101	0.0696971	0.075337	0.0465513	0.0541494	0.0475501	0.0458969
1.08	0.11908	0.121844	0.113704	0.115572	0.110867	0.101499	0.102118	0.103658	0.0975547	0.0968063	0.107641	0.0987106	0.123698	0.119466	0.109866	0.0868895	0.0969063	0.0980179	0.0931205	0.102267	0.0828205	0.0911037	0.0828186	0.0881913	0.0912539	0.0881987	0.0925519	0.0938071	0.0873457	0.0981482	0.0644531	0.0666281	0.0652753	0.0675101	0.0645504	0.0642406	0.057495	0.0637329	0.0661694	0.0663914	0.0606597	0.0692362	0.0709484	0.0702902	0.0606785	0.0479642	0.0452207	0.0472098	0.0453047
1.2	0.0949547	0.102724	0.102854	0.101931	0.101984	0.0853016	0.0802727	0.0997088	0.0911907	0.0866919	0.0982006	0.0907286	0.101823	0.0982795	0.100103	0.0788686	0.082852	0.0925581	0.0820151	0.0839301	0.0734598	0.0803935	0.0817237	0.0721023	0.0859224	0.0672203	0.0813524	0.0811396	0.0801704	0.0796114	0.0588548	0.0599292	0.0626587	0.0624644	0.0603214	0.0579701	0.0460109	0.0663038	0.0635838	0.0593247	0.0627036	0.066383	0.0591706	0.0596932	0.0592357	0.0393255	0.0448046	0.0483951	0.0502404
1.32	0.085708	0.0815248	0.0847984	0.0817312	0.0867279	0.075139	0.0759331	0.0820911	0.075399	0.074088	0.0892371	0.0822118	0.0911819	0.0846067	0.0900225	0.0640545	0.0729406	0.0759463	0.0684761	0.0759519	0.0676695	0.0701086	0.0641869	0.0666781	0.0657774	0.0657178	0.0688847	0.0686245	0.0720397	0.0650059	0.0512087	0.0497524	0.0598718	0.0640445	0.056557	0.055241	0.0402823	0.0472962	0.0579251	0.0512799	0.0480433	0.0548307	0.0537981	0.0578992	0.05749	0.0368377	0.038544	0.0464864	0.0420503
1.44	0.0748896	0.0839802	0.0800154	0.0797212	0.0753246	0.0676403	0.0644945	0.072669	0.0689158	0.0698759	0.0767722	0.0709768	0.072717	0.0763954	0.0721476	0.0592863	0.0561042	0.0660825	0.0622038	0.0600551	0.0612054	0.0578838	0.0593738	0.0527375	0.0630221	0.0558794	0.0635564	0.0546859	0.0648151	0.0548164	0.0495344	0.0502064	0.0557824	0.0500693	0.0535269	0.0482419	0.0447799	0.0482468	0.0422854	0.047817	0.0539207	0.0451777	0.0542442	0.044437	0.0543964	0.04005	0.0421412	0.0406449	0.0393033
1.56	0.0687357	0.0655901	0.0722104	0.0663655	0.0710411	0.0550449	0.0548381	0.0614926	0.0581119	0.0555199	0.0698934	0.0622111	0.0675697	0.0600274	0.0654074	0.0453725	0.0494735	0.0602863	0.0601695	0.0518699	0.0497689	0.0460981	0.0481322	0.050691	0.0516877	0.0558201	0.054364	0.054595	0.0609998	0.0602357	0.0449054	0.0418518	0.0489593	0.0494695	0.0482576	0.0424008	0.0373755	0.0449931	0.0472235	0.0501694	0.0461664	0.0461389	0.0428224	0.0457618	0.052007	0.0370334	0.0354066	0.0407789	0.0348644
1.68	0.0632323	0.0536584	0.0555121	0.0520558	0.0616244	0.0480581	0.0463295	0.050844	0.0543464	0.0611048	0.0655222	0.0571396	0.0578543	0.0602718	0.0603357	0.0429812	0.0496591	0.042563	0.0533186	0.0459506	0.0385407	0.0448858	0.0468249	0.0407952	0.0460323	0.0410848	0.0523542	0.0430639	0.0546752	0.0487949	0.0432323	0.0438316	0.0379477	0.0424646	0.0476364	0.0355943	0.0317903	0.0429182	0.047104	0.0447894	0.0373645	0.0423856	0.0416584	0.0430473	0.0406751	0.0360849	0.0373987	0.0357318	0.0360436
1.8	0.0522227	0.0525453	0.0498247	0.0509209	0.0553151	0.0559244	0.044412	0.0502811	0.0445097	0.0448775	0.0592824	0.04471	0.0567417	0.0534734	0.0528743	0.0444946	0.0382452	0.0486039	0.0423357	0.0403619	0.0386752	0.0432212	0.0451355	0.0391786	0.0435798	0.0335051	0.0348099	0.0377552	0.0401351	0.0440145	0.042483	0.038608	0.040285	0.0349735	0.0389955	0.0382692	0.0360804	0.0349693	0.0442557	0.0344097	0.0393163	0.0492212	0.0393561	0.0439785	0.0411644	0.0331929	0.0327851	0.0338976	0.0365382
1.92	0.0452836	0.0468276	0.0419415	0.0480506	0.056542	0.0446717	0.0361852	0.0403317	0.0390058	0.0452871	0.0426615	0.0480085	0.0477222	0.0500508	0.051416	0.034936	0.0363495	0.0381319	0.0330462	0.0349674	0.0386938	0.0338492	0.0358943	0.0343551	0.0373195	0.0287491	0.0329216	0.0354334	0.034127	0.0359069	0.0364522	0.0342159	0.0395287	0.0387817	0.0393988	0.0386504	0.0265989	0.0380324	0.0323368	0.0392735	0.0350149	0.0371427	0.0399542	0.0446442	0.0361323	0.0381005	0.0320231	0.0329786	0.0279647
2.04	0.0447399	0.0387214	0.0424381	0.0430134	0.0435272	0.0359506	0.0385869	0.0383363	0.0358524	0.0397564	0.0459338	0.0383657	0.0384663	0.0440568	0.0408802	0.0280428	0.032794	0.0290658	0.032774	0.0333693	0.029456	0.0317432	0.0288138	0.0335518	0.0298314	0.0251843	0.031445	0.0334459	0.0321071	0.0270816	0.0343093	0.0335468	0.0415844	0.0315474	0.0344293	0.0341428	0.0284745	0.0327644	0.0379367	0.0290777	0.0310113	0.0354679	0.036392	0.0342689	0.0361362	0.0277749	0.031773	0.0335394	0.0316811
2.16	0.0355552	0.0357028	0.0428539	0.0374501	0.0358141	0.0385691	0.0380852	0.032777	0.0393251	0.0352925	0.0378187	0.0377679	0.0404311	0.0438147	0.0366356	0.0246583	0.0271004	0.0286249	0.035115	0.0305473	0.0259138	0.0307417	0.0310533	0.0354099	0.0267399	0.0279685	0.0372887	0.0245222	0.0317431	0.0291726	0.0330684	0.0344559	0.038637	0.0312753	0.0409954	0.0379578	0.0310298	0.0334117	0.0374012	0.0277072	0.0277554	0.0274205	0.0314493	0.03753	0.0334339	0.0260721	0.0358278	0.0256785	0.0323937
2.28	0.0328879	0.0331364	0.0344122	0.0350004	0.0368544	0.0288465	0.0284159	0.0262361	0.0286476	0.0315632	0.0369734	0.036101	0.0382339	0.0397139	0.0337386	0.0239745	0.0307362	0.0283673	0.0260137	0.0289194	0.0240299	0.0226117	0.0265645	0.0237841	0.0283229	0.0219946	0.0309599	0.0229594	0.0271598	0.0255349	0.0313646	0.0296265	0.0325024	0.0280713	0.0321421	0.0294357	0.0295822	0.0306463	0.0349442	0.0341838	0.0313748	0.0290736	0.0328358	0.0257343	0.0332278	0.0299543	0.0253985	0.0293208	0.0256038
2.4	0.0274542	0.0290617	0.0286402	0.0287671	0.0305462	0.0271891	0.0288181	0.0295721	0.0322232	0.0330628	0.0328481	0.0296438	0.0323642	0.0355983	0.0356366	0.0242897	0.0213329	0.0283498	0.0194212	0.0263448	0.0156886	0.0210753	0.022863	0.0204173	0.0231364	0.0231028	0.0245374	0.0255888	0.023786	0.030448	0.0260491	0.0342687	0.0316581	0.0262236	0.0354228	0.0347274	0.0304037	0.030845	0.0361775	0.0256913	0.0343921	0.0350216	0.0304608	0.0247114	0.033995	0.0312921	0.0269728	0.0268977	0.0269321
2.52	0.024841	0.0336022	0.030718	0.0304428	0.0270217	0.0349378	0.0261729	0.0257923	0.0301711	0.029499	0.02997	0.0258428	0.0338509	0.0290206	0.0335099	0.0199472	0.0199764	0.0214353	0.0224494	0.0185527	0.0198871	0.0219765	0.0219035	0.0191459	0.0249722	0.0169296	0.0158668	0.0231286	0.0232676	0.0233712	0.0303386	0.0250326	0.0237774	0.0268332	0.0342647	0.0284171	0.0223218	0.0361411	0.023044	0.0266215	0.0257179	0.0243525	0.0315964	0.0296913	0.023894	0.0289551	0.0279465	0.0280378	0.0319427
2.64	0.0279405	0.0274295	0.0236597	0.0232414	0.0329441	0.0231705	0.0282113	0.0240489	0.0255301	0.0279619	0.0282843	0.0244593	0.0282192	0.0295729	0.0317003	0.0224387	0.0218696	0.0243862	0.0237597	0.0162372	0.0200691	0.022603	0.0175112	0.0207115	0.0195422	0.0192612	0.0142835	0.0204788	0.0252895	0.0185975	0.026212	0.0298202	0.0243473	0.0264949	0.0304179	0.0246929	0.0233405	0.0318326	0.0295798	0.0306772	0.0275026	0.0286999	0.0238966	0.0273103	0.0309758	0.0278554	0.0280333	0.0304863	0.0260298
2.76	0.0260202	0.0202442	0.0294706	0.0236212	0.0299502	0.025992	0.022706	0.02485	0.0272851	0.0249371	0.0263403	0.0280922	0.0286678	0.0266585	0.0249277	0.0146604	0.00997902	0.0145544	0.0168447	0.0189117	0.0133742	0.0185292	0.0171561	0.0202807	0.0164495	0.0157645	0.014064	0.0178068	0.0206972	0.0200048	0.0225178	0.0227175	0.0277802	0.0257686	0.0282061	0.0276695	0.0211276	0.0225341	0.0212075	0.028175	0.027915	0.027918	0.0215961	0.0247428	0.0238671	0.0266439	0.0260731	0.0242306	0.0282338
2.88	0.0287533	0.0246985	0.0290537	0.024308	0.029032	0.0202295	0.0250269	0.021592	0.0184388	0.0255566	0.0284142	0.0239624	0.0285252	0.0318406	0.0247194	0.0147184	0.0235787	0.011434	0.0214132	0.016359	0.0192125	0.017041	0.0236266	0.0162352	0.0194461	0.0163757	0.0226169	0.0170718	0.0119281	0.0192966	0.0263045	0.0237001	0.02217	0.0295181	0.027332	0.0272502	0.023167	0.0247388	0.0248656	0.0306896	0.0265894	0.0245969	0.0233497	0.0308365	0.0237833	0.025223	0.0290885	0.0224032	0.0235912
3	0.0224377	0.0197625	0.0247655	0.0180944	0.0158883	0.0270107	0.0219789	0.0232113	0.0239472	0.0236516	0.0251455	0.0206723	0.0265425	0.0243354	0.0236417	0.0152092	0.0144538	0.0225442	0.0183907	0.0163477	0.0138228	0.0115571	0.0227529	0.0179956	0.0236522	0.00989891	0.0130435	0.0168375	0.0172638	0.0194254	0.0246493	0.0210244	0.0253407	0.0223675	0.0296424	0.0280696	0.021362	0.0239805	0.0256356	0.024199	0.0234754	0.0239032	0.0277112	0.0245829	0.0326523	0.0223009	0.0171652	0.0232318	0.0282886
3.12	0.0239981	0.0247674	0.0195095	0.0219153	0.0217075	0.0226045	0.0197238	0.0200932	0.0229324	0.0186218	0.0272547	0.0220284	0.0225879	0.0285822	0.0235414	0.0133284	0.0206532	0.00858915	0.0157639	0.0105688	0.0160671	0.0159163	0.00926199	0.0165962	0.0121648	0.0145901	0.0151509	0.0136032	0.0104309	0.017328	0.0245297	0.0243685	0.0259	0.027752	0.0224551	0.0312193	0.0223816	0.0211587	0.0255045	0.021639	0.0191026	0.0268114	0.0292145	0.0267121	0.028906	0.024198	0.0196834	0.0282821	0.0217345
3.24	0.0240934	0.0149135	0.0218466	0.0226419	0.0243846	0.0197339	0.0207639	0.0178655	0.0242515	0.0221058	0.0249569	0.0175225	0.0238702	0.0279147	0.0234284	0.0123901	0.0119834	0.0173689	0.0133925	0.0143612	0.0127692	0.0141115	0.0112388	0.0171793	0.0189892	0.0117191	0.0176742	0.0137865	0.0188744	0.0182396	0.0208447	0.0211336	0.024268	0.0234826	0.0235537	0.0255129	0.0256878	0.0178409	0.0228821	0.0217233	0.0217932	0.0264936	0.0256326	0.0307842	0.0276114	0.0203619	0.0224438	0.0275782	0.0244634
3.36	0.020897	0.0227635	0.0200295	0.0268	0.0203165	0.0152969	0.0171343	0.0198416	0.0216198	0.018187	0.0204656	0.0187037	0.0177213	0.017771	0.0216777	0.00833052	0.00751489	0.0128209	0.0111951	0.0133051	0.0171023	0.0135045	0.00990443	0.0164288	0.0140847	0.0116174	0.0165337	0.0110097	0.0139709	0.0172728	0.0221168	0.0233809	0.0229057	0.0232417	0.022439	0.0196053	0.015418	0.0210263	0.0174158	0.0178469	0.0208732	0.0153745	0.0230509	0.0254943	0.0203889	0.0205304	0.0216898	0.0205926	0.0243648
3.48	0.0210429	0.0131777	0.0214696	0.0200186	0.0131883	0.017562	0.0191964	0.0199734	0.0140777	0.017001	0.0234258	0.0213856	0.0226871	0.0212568	0.0248702	0.00909095	0.0126316	0.00978577	0.0174403	0.0120146	0.0064084	0.0101456	0.0112905	0.0165076	0.0156334	0.01036	0.0114177	0.0145229	0.00943415	0.016963	0.0236291	0.0270385	0.0207729	0.030312	0.0288773	0.016107	0.0221275	0.0152716	0.0250929	0.0263347	0.0227642	0.0207581	0.0232871	0.0205649	0.0245666	0.0209286	0.0226578	0.0297439	0.0225231
3.6	0.0159298	0.0133288	0.0125174	0.0178262	0.0222418	0.0150885	0.0162469	0.0180948	0.0135181	0.0213573	0.0160781	0.0151395	0.0167909	0.0196493	0.015756	0.0104556	0.00872053	0.00726714	0.010835	0.0129299	0.0115841	0.0118466	0.00632852	0.00706894	0.0163965	0.00981814	0.00897138	0.00727069	0.0130157	0.00964465	0.0253568	0.0174356	0.0172754	0.0209089	0.0185382	0.0196916	0.0151061	0.0202404	0.0171019	0.0163133	0.0198132	0.0219834	0.030613	0.0291003	0.0208221	0.020637	0.024745	0.0248643	0.020411
3.72	0.0135289	0.0138218	0.0118223	0.0240564	0.0201158	0.0199377	0.0183286	0.0175156	0.0178341	0.0228283	0.027865	0.0155871	0.0212676	0.0215521	0.0235925	0.0070947	0.00513863	0.0102741	0.0123232	0.00838341	0.00977443	0.0066886	0.0145519	0.0057585	0.0112772	0.00823106	0.0148284	0.0127914	0.01294	0.00584057	0.0243951	0.0190943	0.023861	0.0244712	0.0160065	0.0232539	0.0170896	0.0198962	0.0249138	0.0223744	0.0227244	0.0219766	0.0221702	0.021479	0.022617	0.0200886	0.0243712	0.0217081	0.0211664
3.84	0.0161692	0.0148087	0.0158768	0.0136678	0.0219099	0.0149126	0.017774	0.01229	0.0132466	0.0139402	0.0181003	0.0112075	0.0187194	0.0159674	0.02111	0.0124333	0.0116332	0.00553487	0.0089735	0.00884575	0.0129449	0.00595573	0.00783315	0.0132831	0.0069195	0.0111816	0.00724216	0.00591695	0.00862813	0.0139878	0.0155524	0.0164975	0.0156263	0.0194693	0.0209853	0.0244101	0.0179831	0.0200419	0.0238794	0.0165306	0.0191852	0.0201815	0.019179	0.0163356	0.0245447	0.0189145	0.0254836	0.0204372	0.0259763
3.96	0.0169183	0.015636	0.0169083	0.0194258	0.0146307	0.0128759	0.0109608	0.0144061	0.0165267	0.0141111	0.0162043	0.0159934	0.0164762	0.0143504	0.016911	0.00552458	0.00317164	0.0122637	0.00938124	0.00767442	0.00965282	0.00664038	0.0126475	0.00174472	0.00520486	0.00855099	0.00746563	0.00585738	0.00467774	0.00845022	0.0202428	0.0205756	0.0192894	0.0161011	0.0213324	0.0171966	0.0148624	0.0198997	0.0201027	0.0183065	0.0209605	0.0176578	0.0180585	0.0206762	0.0217577	0.0200633	0.0260566	0.0222228	0.0219491
4.08	0.0141298	0.0180067	0.02133	0.0173232	0.0224558	0.0123026	0.0135061	0.017509	0.0155571	0.0159582	0.01304	0.0165571	0.0147116	0.0171848	0.0241064	0.0126893	0.0090388	0.010199	0.0129888	0.00578156	0.00557805	0.00487997	0.0092215	0.0147533	0.0114705	0.00902554	0.0143808	0.010904	0.00783635	0.0097242	0.0177726	0.0155006	0.0142615	0.0226045	0.016396	0.0148725	0.0124293	0.0173235	0.0202153	0.0176816	0.0200809	0.0179962	0.0193381	0.0174081	0.0210587	0.0260736	0.017081	0.0226659	0.0190955
4.2	0.019881	0.0125711	0.0175815	0.0207457	0.0234021	0.0121942	0.0145939	0.020586	0.0112038	0.0138808	0.0179974	0.0187116	0.019626	0.0158313	0.0168207	0.0105634	0.00914913	0.00786533	0.00780013	0.0104464	0.00535741	0.00451922	0.00374908	0.0138262	0.0138888	0.00972766	0.00397345	0.00957994	0.0051841	0.0101233	0.0182463	0.0150817	0.020028	0.0182821	0.0209956	0.0214211	0.0198004	0.0205233	0.0197855	0.0151058	0.0178315	0.0180576	0.0165067	0.0170677	0.0174141	0.0227272	0.0186842	0.0226549	0.0184948
4.32	0.0150459	0.0126954	0.0148116	0.0149177	0.0238259	0.0133343	0.0165687	0.0156144	0.0143618	0.0157486	0.0197577	0.0160751	0.0173637	0.0133948	0.0220098																0.0153007	0.018159	0.017535	0.0213179	0.0122682	0.0128267	0.0183687	0.0164161	0.0163857	0.0165273	0.0209357	0.0182335	0.0177787	0.0153702	0.0221465	0.0242666	0.0206431	0.0169152	0.0225539
4.44	0.0224842	0.0190638	0.0145584	0.012715	0.0173879	0.0151418	0.0139961	0.0134576	0.0135442	0.0181403	0.0144355	0.0157415	0.0112509	0.0181199	0.0175438																0.0167978	0.0146635	0.0165837	0.020533	0.0167041	0.0172851	0.0121701	0.0152154	0.0194109	0.0218169	0.0191965	0.0224537	0.0210207	0.0162966	0.0185129	0.0187973	0.0197334	0.0178013	0.0257549
4.56	0.0176466	0.0171522	0.015323	0.0177544	0.0154303	0.0138443	0.017917	0.0116363	0.0139327	0.0181463	0.0172712	0.0181666	0.0151898	0.0199459	0.0232222																0.0140276	0.0128799	0.0140512	0.0171137	0.0161005	0.0179785	0.0159388	0.0151738	0.0202306	0.0215915	0.0143537	0.0143014	0.0159527	0.0181224	0.0163409	0.0154384	0.0181958	0.0182771	0.0214003
4.68	0.0120947	0.0148095	0.0130925	0.0106552	0.0151031	0.00824113	0.0130145	0.0164544	0.0166433	0.00821904	0.020058	0.0207254	0.0189528	0.0146857	0.023218																0.0194852	0.0196407	0.0168008	0.0163741	0.0231668	0.0185151	0.0149828	0.0163327	0.0190984	0.0166916	0.0138906	0.0155265	0.0147536	0.0134503	0.0203455	0.0216653	0.017075	0.0155883	0.0209181
4.8	0.0176554	0.0165083	0.0120593	0.0169051	0.0113352	0.0189584	0.0165241	0.0150663	0.0134866	0.0173733	0.0154793	0.0110299	0.0177303	0.0123466	0.0161762																0.0133271	0.0126809	0.018137	0.0190821	0.0153833	0.0152176	0.00979045	0.0139226	0.0185452	0.0112308	0.0159326	0.020139	0.0172132	0.0164407	0.0203487	0.0167711	0.0206184	0.0163945	0.0175526
4.92	0.0191726	0.0135666	0.0168243	0.0146815	0.0158096	0.00976602	0.0118469	0.00964879	0.0144264	0.015761	0.0153238	0.0193471	0.013452	0.0157673	0.015075																0.0183819	0.0165153	0.0142177	0.0165779	0.0176233	0.0179686	0.0110095	0.014789	0.0151081	0.0136117	0.0147902	0.00975205	0.0176049	0.0169051	0.0193288	0.0198779	0.0186881	0.0170359	0.0164369
5.04	0.0144823	0.0191806	0.0151768	0.0189123	0.0175055	0.016449	0.0136064	0.0171918	0.0141914	0.0157183	0.00983708	0.0182121	0.0165154	0.0141545	0.0124893																0.0168994	0.0107239	0.0217182	0.014263	0.0169759	0.014048	0.0163383	0.0222247	0.0194833	0.0123897	0.015872	0.0148691	0.015354	0.0179927	0.0135283	0.0173751	0.0133812	0.0191398	0.019017
5.16	0.0136443	0.0180382	0.0119285	0.0116113	0.0143002	0.0140761	0.0164801	0.0109105	0.0165282	0.0133087	0.0166789	0.0154125	0.0214388	0.0144908	0.0135017																0.0175182	0.0141368	0.0186684	0.0193143	0.0149008	0.0202366	0.0140909	0.0151009	0.0157836	0.0175936	0.0156779	0.0110997	0.0145612	0.0166943	0.011495	0.0180297	0.0182338	0.0149093	0.0163692
5.28	0.0130148	0.0119833	0.0144447	0.0176128	0.020424	0.01324	0.013224	0.0124844	0.015513	0.0123017	0.0160979	0.0129771	0.0174567	0.0213646	0.0154687																0.0101441	0.0112253	0.0156761	0.016298	0.0123323	0.0132964	0.00623076	0.0166211	0.0159667	0.0187047	0.0133856	0.0122885	0.0120269	0.0172038	0.0121526	0.0149826	0.0159562	0.0239331	0.0188321
5.4	0.0138745	0.0132914	0.0113725	0.0148879	0.0214675	0.0142106	0.0132341	0.0109483	0.0135993	0.0199391	0.0123599	0.014492	0.00871698	0.0185228	0.0172267																0.0174142	0.0127688	0.0124744	0.00860372	0.0149679	0.0184348	0.0126991	0.012905	0.0168661	0.0137805	0.00867845	0.0136628	0.0158975	0.00980666	0.0132045	0.0245976	0.0182549	0.0146324	0.0206016
5.52	0.00700665	0.0105062	0.0173666	0.0105601	0.0171321	0.0114253	0.0175028	0.0170844	0.012411	0.0171256	0.0147165	0.0205069	0.0195817	0.0130847	0.0140868																0.0096746	0.00916376	0.014347	0.0148401	0.0149453	0.0177312	0.00847178	0.0144836	0.0178087	0.0131905	0.0154429	0.0171684	0.0154018	0.0133675	0.0196327	0.0157778	0.0161613	0.0156228	0.0183487
5.64	0.0146955	0.0148223	0.0154831	0.0160281	0.0148942	0.0089357	0.00728166	0.0159667	0.0154948	0.00841339	0.0104079	0.00635335	0.01814	0.00797206	0.0210281																0.0131243	0.0209826	0.014385	0.0136624	0.0151372	0.00958051	0.0108563	0.00954622	0.0208568	0.0160629	0.0163228	0.012085	0.0180328	0.0138558	0.0157314	0.0135256	0.0191888	0.0209709	0.0178328
5.76	0.00782033	0.0102986	0.00901329	0.0122765	0.0135989	0.0120785	0.014781	0.0163928	0.0104186	0.0128531	0.00987762	0.00851677	0.0198185	0.0122501	0.0153291																0.0160391	0.0137173	0.0150509	0.0195152	0.00931014	0.0175919	0.0129663	0.013386	0.0139131	0.0136427	0.0156168	0.0133925	0.00761917	0.0116014	0.0166221	0.013731	0.0162573	0.0133023	0.0145398
5.88	0.0162727	0.0120105	0.00899928	0.0171894	0.0167708	0.00901588	0.00982689	0.0130818	0.0139205	0.0207415	0.0147334	0.0112065	0.0190606	0.0194564	0.0104208																0.0137932	0.0138362	0.0110902	0.0155396	0.00685666	0.012389	0.0148244	0.00718722	0.0091339	0.0120977	0.0117841	0.0129211	0.0175658	0.0174687	0.0159476	0.0153685	0.0136728	0.0146404	0.0163789
6	0.00664562	0.020675	0.0106193	0.0127041	0.0201714	0.0136382	0.0103394	0.0153521	0.00969171	0.0114416	0.016804	0.0169775	0.0123683	0.0125357	0.0124451																0.0138889	0.0096862	0.0172702	0.0124937	0.0104792	0.0131554	0.0122289	0.0141418	0.0086367	0.00949892	0.00966358	0.0130762	0.0134094	0.0127892	0.0148706	0.0168607	0.0136829	0.0170001	0.0206618
[truncated: 41 more columns]

## Sheet: Figure 4a
	Calcium Concentration (Log)	(OA- OA0)/ OA0		N
	1.81291	0.0332871	0.00636062	3
	2.17609	0.205202	0.00796132	3
	2.35218	0.426097	0.0257604	3
	2.7796	0.805185	0.0441163	3
	4.59106	1	0.0857722	3
