# Supplementary material for: Genetically encoded photo-switchable molecular sensors for optoacoustic and super-resolution imaging
Source: Nat Biotechnol. 2021 Nov 29;40(4):598–605. doi: 10.1038/s41587-021-01100-5 (PMC9005348; doi:10.1038/s41587-021-01100-5)
Supplement: Source Data Fig. 5 — One sheet per panel table. Source data can be extracted from Supplementary Figs. 1–3, deposited with zenodo.org. [file 41587_2021_1100_MOESM5_ESM.xlsx]

## Sheet: 5B
	Abs spectrum of rsMaltose sensor after 405nm ilumination	Abs spectrum of rsMaltose sensor after 488nm ilumination	Abs spectrum of rsMaltose sensor after 405nm ilumination	Abs spectrum of rsMaltose sensor after 488nm ilumination
Wavelength	Without Maltose	Without Maltose	With Maltose	With Maltose
250	0.510949	0.512821	0.477083	0.487395
251	0.516423	0.520147	0.485417	0.495798
252	0.527372	0.529304	0.497917	0.506303
253	0.538321	0.540293	0.508333	0.518908
254	0.547445	0.549451	0.51875	0.531513
255	0.560219	0.564103	0.535417	0.546218
256	0.580292	0.584249	0.55625	0.567227
257	0.605839	0.60989	0.583333	0.594538
258	0.633212	0.637363	0.610417	0.62395
259	0.655109	0.659341	0.63125	0.644958
260	0.673358	0.677656	0.65	0.663866
261	0.691606	0.695971	0.66875	0.684874
262	0.715328	0.717949	0.69375	0.707983
263	0.742701	0.745421	0.722917	0.737395
264	0.773723	0.778388	0.754167	0.771008
265	0.801095	0.805861	0.783333	0.798319
266	0.822993	0.827839	0.80625	0.821429
267	0.846715	0.851648	0.833333	0.846639
268	0.872263	0.877289	0.860417	0.87395
269	0.892336	0.897436	0.883333	0.894958
270	0.908759	0.913919	0.904167	0.913866
271	0.928832	0.932234	0.927083	0.932773
272	0.95073	0.954212	0.95	0.953782
273	0.968978	0.974359	0.96875	0.97479
274	0.985401	0.987179	0.985417	0.987395
275	1	1	1	1
276	1.00912	1.01282	1.01042	1.0105
277	1.01642	1.01832	1.02083	1.01891
278	1.01642	1.02198	1.02083	1.02101
279	1.0146	1.01832	1.02083	1.01891
280	1.00912	1.01282	1.01667	1.01261
281	1.00182	1.00366	1.00833	1.0063
282	0.989051	0.990842	0.991667	0.991597
283	0.967153	0.968864	0.970833	0.970588
284	0.932482	0.934066	0.941667	0.936975
285	0.888686	0.891941	0.897917	0.894958
286	0.835766	0.838828	0.85	0.846639
287	0.784672	0.787546	0.802083	0.798319
288	0.735401	0.738095	0.754167	0.75
289	0.689781	0.690476	0.70625	0.703782
290	0.644161	0.644689	0.658333	0.655462
291	0.591241	0.593407	0.604167	0.598739
292	0.532847	0.534799	0.54375	0.542017
293	0.468978	0.470696	0.48125	0.481092
294	0.410584	0.410256	0.425	0.42437
295	0.35219	0.351648	0.372917	0.371849
296	0.30292	0.305861	0.327083	0.327731
297	0.262774	0.265568	0.285417	0.287815
298	0.228102	0.230769	0.25	0.252101
299	0.19708	0.199634	0.21875	0.220588
300	0.169708	0.172161	0.189583	0.191176
301	0.14781	0.150183	0.164583	0.168067
302	0.127737	0.130037	0.141667	0.144958
303	0.109489	0.111722	0.120833	0.12605
304	0.0967153	0.0989011	0.108333	0.111345
305	0.0839416	0.0860806	0.0916667	0.0966387
306	0.0729927	0.0750916	0.0833333	0.0882353
307	0.0656934	0.0677656	0.0770833	0.0798319
308	0.060219	0.0622711	0.0708333	0.0756303
309	0.0547445	0.0567766	0.0645833	0.0693277
310	0.0510949	0.0531136	0.0604167	0.0651261
311	0.0492701	0.0512821	0.05625	0.0609244
312	0.0474453	0.0494505	0.0541667	0.0588235
313	0.0456204	0.047619	0.0520833	0.0546218
314	0.0437956	0.0457875	0.05	0.0546218
315	0.0437956	0.043956	0.0479167	0.0546218
316	0.0419708	0.043956	0.0479167	0.052521
317	0.0437956	0.043956	0.0458333	0.0504202
318	0.0437956	0.043956	0.04375	0.0504202
319	0.0437956	0.043956	0.0416667	0.0483193
320	0.0437956	0.0457875	0.04375	0.0504202
321	0.0437956	0.0457875	0.04375	0.0504202
322	0.0419708	0.0457875	0.0416667	0.0483193
323	0.0419708	0.0457875	0.0416667	0.0483193
324	0.0437956	0.043956	0.0416667	0.0483193
325	0.0419708	0.043956	0.0375	0.0462185
326	0.0419708	0.0421245	0.0375	0.0441176
327	0.0419708	0.0421245	0.0375	0.0420168
328	0.0419708	0.0421245	0.0354167	0.0420168
329	0.040146	0.040293	0.0375	0.0420168
330	0.0419708	0.040293	0.0354167	0.0420168
331	0.0419708	0.040293	0.0375	0.0420168
332	0.0419708	0.0384615	0.0375	0.039916
333	0.0419708	0.040293	0.0375	0.039916
334	0.0419708	0.040293	0.0375	0.039916
335	0.0419708	0.040293	0.0375	0.039916
336	0.0437956	0.0421245	0.0375	0.0378151
337	0.0437956	0.0421245	0.0375	0.039916
338	0.0456204	0.0421245	0.0375	0.0420168
339	0.0474453	0.0457875	0.0395833	0.0441176
340	0.0237226	0.021978	0.0125	0.0168067
341	0.040146	0.0384615	0.0291667	0.0336134
342	0.0510949	0.047619	0.0395833	0.0441176
343	0.0510949	0.0494505	0.0416667	0.0462185
344	0.0547445	0.0512821	0.04375	0.0483193
345	0.0565693	0.0531136	0.04375	0.0504202
346	0.0565693	0.0549451	0.04375	0.0504202
347	0.0583942	0.0567766	0.0458333	0.0504202
348	0.060219	0.0586081	0.0458333	0.052521
349	0.0620438	0.0604396	0.0458333	0.0546218
350	0.0638686	0.0622711	0.0479167	0.0588235
351	0.0656934	0.0641026	0.05	0.0588235
352	0.0693431	0.0659341	0.05	0.0609244
353	0.0729927	0.0695971	0.0520833	0.0630252
354	0.0748175	0.0732601	0.0520833	0.0651261
355	0.0784672	0.0750916	0.0541667	0.0672269
356	0.080292	0.0769231	0.05625	0.0693277
357	0.0821168	0.0787546	0.0583333	0.0714286
358	0.0857664	0.0842491	0.0604167	0.0756303
359	0.0894161	0.0860806	0.0625	0.0777311
360	0.0912409	0.0897436	0.0625	0.0819328
361	0.0948905	0.0915751	0.0645833	0.0819328
362	0.0967153	0.0934066	0.0645833	0.0840336
363	0.10219	0.0989011	0.06875	0.0882353
364	0.105839	0.0989011	0.06875	0.092437
365	0.105839	0.102564	0.06875	0.092437
366	0.109489	0.106227	0.0708333	0.0966387
367	0.111314	0.10989	0.0708333	0.0987395
368	0.114964	0.113553	0.075	0.102941
369	0.116788	0.115385	0.075	0.102941
370	0.122263	0.119048	0.0791667	0.109244
371	0.125912	0.122711	0.08125	0.111345
372	0.127737	0.126374	0.08125	0.115546
373	0.131387	0.130037	0.0854167	0.119748
374	0.135036	0.1337	0.0854167	0.121849
375	0.138686	0.135531	0.0875	0.12605
376	0.142336	0.139194	0.0895833	0.130252
377	0.144161	0.142857	0.0916667	0.132353
378	0.14781	0.14652	0.09375	0.136555
379	0.15146	0.150183	0.0958333	0.140756
380	0.155109	0.153846	0.0979167	0.144958
381	0.156934	0.157509	0.1	0.147059
382	0.160584	0.159341	0.1	0.14916
383	0.162409	0.163004	0.102083	0.153361
384	0.166058	0.164835	0.104167	0.157563
385	0.167883	0.168498	0.10625	0.159664
386	0.171533	0.172161	0.108333	0.163866
387	0.175182	0.175824	0.110417	0.168067
388	0.177007	0.177656	0.1125	0.170168
389	0.178832	0.181319	0.1125	0.172269
390	0.182482	0.18315	0.114583	0.17437
391	0.184307	0.184982	0.116667	0.176471
392	0.186131	0.184982	0.116667	0.178571
393	0.186131	0.186813	0.116667	0.180672
394	0.186131	0.188645	0.11875	0.182773
395	0.187956	0.190476	0.11875	0.184874
396	0.187956	0.190476	0.11875	0.186975
397	0.187956	0.192308	0.11875	0.186975
398	0.187956	0.192308	0.11875	0.189076
399	0.187956	0.192308	0.11875	0.191176
400	0.187956	0.192308	0.11875	0.191176
401	0.186131	0.192308	0.11875	0.191176
402	0.186131	0.192308	0.11875	0.193277
403	0.184307	0.190476	0.11875	0.193277
404	0.184307	0.190476	0.11875	0.193277
405	0.182482	0.188645	0.116667	0.193277
406	0.180657	0.188645	0.116667	0.191176
407	0.178832	0.186813	0.116667	0.191176
408	0.175182	0.184982	0.114583	0.191176
409	0.173358	0.18315	0.114583	0.189076
410	0.171533	0.179487	0.1125	0.186975
411	0.169708	0.177656	0.1125	0.186975
412	0.166058	0.173993	0.110417	0.182773
413	0.162409	0.17033	0.108333	0.180672
414	0.158759	0.168498	0.10625	0.178571
415	0.155109	0.164835	0.10625	0.17437
416	0.153285	0.163004	0.10625	0.17437
417	0.145985	0.157509	0.1	0.168067
418	0.142336	0.152015	0.0979167	0.163866
419	0.136861	0.14652	0.0958333	0.159664
420	0.133212	0.142857	0.09375	0.155462
421	0.127737	0.137363	0.0916667	0.151261
422	0.122263	0.131868	0.0895833	0.147059
423	0.116788	0.128205	0.0875	0.142857
424	0.113139	0.122711	0.0854167	0.138655
425	0.107664	0.117216	0.0833333	0.134454
426	0.10219	0.111722	0.08125	0.130252
427	0.0967153	0.108059	0.0791667	0.12605
428	0.0930657	0.102564	0.0770833	0.121849
429	0.0875912	0.0989011	0.075	0.117647
430	0.0839416	0.0934066	0.075	0.113445
431	0.080292	0.0897436	0.0729167	0.109244
432	0.0766423	0.0842491	0.0729167	0.102941
433	0.0711679	0.0805861	0.0729167	0.0987395
434	0.0675182	0.0750916	0.0708333	0.0945378
435	0.0638686	0.0714286	0.0708333	0.092437
436	0.060219	0.0677656	0.06875	0.0861345
437	0.0565693	0.0622711	0.06875	0.0819328
438	0.0529197	0.0586081	0.06875	0.0777311
439	0.0510949	0.0549451	0.06875	0.0735294
440	0.0474453	0.0512821	0.06875	0.0693277
441	0.0456204	0.047619	0.06875	0.0651261
442	0.0419708	0.043956	0.06875	0.0609244
443	0.0383212	0.040293	0.06875	0.0546218
444	0.0364963	0.03663	0.0708333	0.052521
445	0.0346715	0.0347985	0.0708333	0.0483193
446	0.0328467	0.0311355	0.0729167	0.0441176
447	0.0310219	0.029304	0.075	0.0420168
448	0.0310219	0.0274725	0.0770833	0.0378151
449	0.0291971	0.025641	0.0791667	0.0357143
450	0.0273723	0.021978	0.08125	0.0336134
451	0.0273723	0.0201465	0.0833333	0.0315126
452	0.0273723	0.0201465	0.0875	0.0294118
453	0.0273723	0.018315	0.0895833	0.0273109
454	0.0273723	0.0164835	0.09375	0.0273109
455	0.0255474	0.0164835	0.0979167	0.0252101
456	0.0255474	0.014652	0.104167	0.0252101
457	0.0273723	0.014652	0.108333	0.0252101
458	0.0273723	0.014652	0.1125	0.0252101
459	0.0291971	0.014652	0.116667	0.0231092
460	0.0291971	0.014652	0.122917	0.0252101
461	0.0291971	0.0164835	0.127083	0.0252101
462	0.0310219	0.0164835	0.13125	0.0252101
463	0.0310219	0.014652	0.135417	0.0252101
464	0.0310219	0.0164835	0.139583	0.0252101
465	0.0328467	0.0164835	0.14375	0.0252101
466	0.0346715	0.0164835	0.147917	0.0273109
467	0.0364963	0.018315	0.152083	0.0273109
468	0.0364963	0.018315	0.154167	0.0273109
469	0.0383212	0.018315	0.15625	0.0273109
470	0.0383212	0.018315	0.160417	0.0273109
471	0.040146	0.0201465	0.1625	0.0273109
472	0.0419708	0.021978	0.164583	0.0294118
473	0.0419708	0.021978	0.166667	0.0294118
474	0.0437956	0.021978	0.170833	0.0294118
475	0.0437956	0.021978	0.172917	0.0294118
476	0.0456204	0.0238095	0.177083	0.0315126
477	0.0474453	0.0238095	0.18125	0.0315126
478	0.0474453	0.0238095	0.185417	0.0315126
479	0.0492701	0.0238095	0.191667	0.0315126
480	0.0510949	0.025641	0.197917	0.0336134
481	0.0510949	0.025641	0.204167	0.0336134
482	0.0510949	0.025641	0.210417	0.0357143
483	0.0529197	0.025641	0.21875	0.0357143
484	0.0547445	0.025641	0.227083	0.0378151
485	0.0547445	0.0274725	0.235417	0.0378151
486	0.0565693	0.0274725	0.24375	0.039916
487	0.0583942	0.0274725	0.252083	0.0420168
488	0.060219	0.029304	0.260417	0.0441176
489	0.0620438	0.029304	0.26875	0.0441176
490	0.0638686	0.0311355	0.277083	0.0462185
491	0.0656934	0.032967	0.283333	0.0462185
492	0.0675182	0.032967	0.289583	0.0483193
493	0.0693431	0.0347985	0.29375	0.0483193
494	0.0693431	0.03663	0.295833	0.0483193
495	0.0711679	0.03663	0.295833	0.0504202
496	0.0729927	0.0384615	0.29375	0.0504202
497	0.0729927	0.0384615	0.289583	0.0504202
498	0.0729927	0.0384615	0.283333	0.0483193
499	0.0748175	0.040293	0.275	0.0483193
500	0.0748175	0.040293	0.2625	0.0483193
501	0.0729927	0.040293	0.247917	0.0462185
502	0.0729927	0.0421245	0.23125	0.0441176
503	0.0729927	0.0421245	0.2125	0.0420168
504	0.0711679	0.0421245	0.195833	0.0378151
505	0.0711679	0.0421245	0.177083	0.0357143
506	0.0693431	0.040293	0.15625	0.0315126
507	0.0675182	0.040293	0.1375	0.0294118
508	0.0638686	0.0384615	0.11875	0.0252101
509	0.060219	0.03663	0.102083	0.0231092
510	0.0565693	0.0347985	0.0875	0.0189076
511	0.0529197	0.0311355	0.0729167	0.0168067
512	0.0474453	0.029304	0.0604167	0.0147059
513	0.0419708	0.025641	0.05	0.0105042
514	0.0364963	0.021978	0.0416667	0.00840336
515	0.0310219	0.018315	0.0333333	0.00630252
516	0.0255474	0.014652	0.0270833	0.00630252
517	0.020073	0.010989	0.0208333	0.00420168
518	0.0164234	0.00915751	0.0166667	0.00210084
519	0.0127737	0.00732601	0.0125	0.00210084
520	0.00912409	0.00549451	0.0104167	0
521	0.00729927	0.003663	0.00833333	0
522	0.00547445	0.0018315	0.00625	-0.00210084
523	0.00364964	0	0.00416667	-0.00210084
524	0.00182482	0	0.00416667	-0.00210084
525	0.00182482	-0.0018315	0.00208333	-0.00210084
526	0	-0.0018315	0	-0.00210084
527	0	-0.0018315	0	-0.00210084
528	0	-0.0018315	0	-0.00210084
529	0	-0.003663	0	-0.00210084
530	0	-0.003663	0	-0.00210084
531	-0.00182482	-0.003663	0	-0.00210084
532	-0.00182482	-0.003663	0	-0.00420168
533	-0.00182482	-0.003663	-0.00208333	-0.00420168
534	-0.00182482	-0.003663	-0.00208333	-0.00420168
535	-0.00182482	-0.003663	-0.00208333	-0.00420168
536	-0.00364964	-0.00549451	-0.00416667	-0.00630252
537	-0.00182482	-0.0018315	-0.00208333	-0.00210084
538	-0.00182482	-0.0018315	0	-0.00210084
539	-0.00182482	-0.0018315	0	-0.00210084
540	-0.00182482	-0.0018315	0	-0.00210084
541	-0.00182482	-0.0018315	0	-0.00210084
542	-0.00182482	-0.0018315	0	-0.00210084
543	-0.00182482	-0.0018315	-0.00208333	-0.00210084
544	-0.00182482	-0.0018315	-0.00208333	-0.00210084
545	-0.00182482	-0.0018315	-0.00208333	-0.00210084
546	-0.00182482	-0.0018315	0	-0.00210084
547	-0.00182482	-0.0018315	0	-0.00210084
548	-0.00182482	-0.0018315	0	-0.00210084
549	-0.00182482	-0.0018315	0	-0.00210084
550	-0.00182482	-0.0018315	0	-0.00210084
551	-0.00182482	-0.0018315	0	-0.00210084
552	-0.00182482	-0.0018315	0	-0.00210084
553	-0.00182482	-0.0018315	0	-0.00210084
554	-0.00182482	-0.0018315	0	-0.00210084
555	-0.00182482	-0.0018315	0	-0.00210084
556	-0.00182482	-0.0018315	0	-0.00210084
557	-0.00182482	-0.0018315	0	-0.00210084
558	-0.00182482	-0.0018315	0	-0.00210084
559	-0.00182482	-0.0018315	0	-0.00210084
560	-0.00182482	-0.0018315	0	-0.00210084
561	-0.00182482	-0.003663	0	-0.00210084
562	-0.00182482	-0.003663	0	-0.00210084
563	-0.00182482	-0.0018315	0	-0.00210084
564	-0.00182482	-0.0018315	0	-0.00210084
565	-0.00182482	-0.0018315	-0.00208333	-0.00210084
566	-0.00182482	-0.0018315	-0.00208333	-0.00210084
567	-0.00182482	-0.0018315	-0.00208333	-0.00210084
568	-0.00182482	-0.0018315	0	-0.00210084
569	-0.00182482	-0.0018315	0	-0.00210084
570	-0.00182482	-0.0018315	0	-0.00210084
571	-0.00182482	-0.0018315	0	-0.00210084
572	-0.00182482	-0.0018315	0	-0.00210084
573	-0.00182482	-0.0018315	0	-0.00210084
574	-0.00182482	-0.0018315	0	-0.00210084
575	-0.00182482	-0.0018315	-0.00208333	-0.00210084
576	-0.00182482	-0.0018315	0	-0.00210084
577	-0.00182482	-0.0018315	0	-0.00210084
578	-0.00182482	-0.0018315	-0.00208333	-0.00210084
579	-0.00182482	-0.0018315	0	-0.00210084
580	-0.00182482	-0.0018315	0	-0.00210084
581	-0.00182482	-0.0018315	0	-0.00210084
582	-0.00182482	-0.0018315	0	-0.00210084
583	-0.00182482	-0.0018315	0	-0.00210084
584	-0.00182482	-0.0018315	0	-0.00210084
585	-0.00182482	-0.0018315	0	-0.00210084
586	-0.00182482	-0.0018315	0	-0.00210084
587	0	-0.0018315	0	-0.00210084
588	0	-0.0018315	0	-0.00210084
589	0	-0.0018315	0	-0.00210084
590	0	-0.0018315	0	-0.00210084
591	0	-0.0018315	0	-0.00210084
592	0	-0.0018315	0	-0.00210084
593	0	-0.0018315	0	-0.00210084
594	0	-0.0018315	0	-0.00210084
595	0	-0.0018315	0	-0.00210084
596	0	-0.0018315	0	-0.00210084
597	0	-0.0018315	0	-0.00210084
598	0	-0.0018315	0	-0.00210084
599	0	-0.0018315	0	-0.00210084
600	0	-0.0018315	0	-0.00210084
601
602
603
604
605
606
607
608
609
610
611
612
613
614
615
616
617
618
619
620
621
622
623
624
625
626
627
628
629
630
631
632
633
634
635
636
637
638
639
640
641
642
643
644
645
646
647
648
649
650
651
652
653
654
655
656
657
658
659
660
661
662
663
664
665
666
667
668
669
670
671
672
673
674
675
676
677
678
679
680
681
682
683
684
685
686
687
688
689
690
691
692
693
694
695
696
697
698
699
700
701
702
703
704
705
706
707
708
709
710
711
712
713
714
715
716
717
718
719
720
721
722
723
724
725
726
727
728
729
730
731
732
733
734
735
736
737
738
739
740
741
742
743
744
745
746
747
748
749
750
751
752
753
754
755
756
757
758
759
760
761
762
763
764
765
766
767
768
769
770
771
772
773
774
775
776
777
778
779
780
781
782
783
784
785
786
787
788
789
790
791
792
793
794
795
796
797
798
799
800
801
802
803
804
805
806
807
808
809
810
811
812
813
814
815
816
817
818
819
820
821
822
823
824
825
826
827
828
829
830
831
832
833
834
835
836
837
838
839
840
841
842
843
844
845
846
847
848
849
850
851
852
853
854
855
856
857
858
859
860
861
862
863
864
865
866
867
868
869
870
871
872
873
874
875
876
877
878
879
880
881
882
883
884
885
886
887
888
889
890
891
892
893
894
895
896
897
898
899
900

## Sheet: 5C
	Fluorescence spectrum of rsMaltose sensor after 405nm ilumination			Fluorescence spectrum of rsMaltose sensor after 405nm ilumination				Fluorescence spectrum of rsMaltose sensor after 490nm ilumination
Wavelengtht	Without Maltose			With Maltose			Wavelengtht	With Maltose
475	0.326375	0.325562	0.30192	0.550417	0.372788	0.323019	475	0.415636	0.322624	0.389836
476.06	0.138853	0.140222	0.128045	0.253117	0.192255	0.166495	476.06	0.17145	0.140642	0.161627
476.96	0.0617462	0.0659506	0.0604821	0.142833	0.128744	0.109514	476.96	0.0775727	0.0613342	0.0804813
478.03	0.036782	0.0362363	0.0337041	0.109404	0.123341	0.108181	478.03	0.0472198	0.0401298	0.0483327
478.93	0.0332748	0.0342913	0.0325995	0.12163	0.143492	0.110214	478.93	0.0433241	0.0380769	0.0480743
480	0.0389707	0.0371359	0.0396422	0.148097	0.170327	0.145334	480	0.0487191	0.0464399	0.0554325
481.06	0.04071	0.0433843	0.0453526	0.181211	0.214435	0.174654	481.06	0.0597712	0.0518192	0.0674763
481.96	0.0489422	0.0519651	0.0494789	0.214635	0.254035	0.205579	481.96	0.0735128	0.0616349	0.0748413
483.03	0.0589402	0.0600391	0.0604317	0.268035	0.307533	0.263366	483.03	0.0806462	0.0731087	0.0952322
483.93	0.0716735	0.0689189	0.0724292	0.317111	0.370303	0.309628	483.93	0.0977963	0.0898456	0.112354
485	0.0844257	0.0897422	0.0818614	0.397221	0.474958	0.385843	485	0.122722	0.100852	0.139178
486.06	0.100018	0.100886	0.101782	0.482822	0.580946	0.477534	486.06	0.150511	0.123739	0.168991
486.96	0.125891	0.117377	0.120786	0.574017	0.690954	0.560722	486.96	0.171372	0.152476	0.193769
488.03	0.145736	0.142867	0.147485	0.710899	0.828315	0.699828	488.03	0.199483	0.18562	0.238424
488.93	0.167689	0.168945	0.16543	0.845179	1.00547	0.840173	488.93	0.251905	0.220728	0.281246
490	0.19877	0.201143	0.205422	1.01796	1.22795	1.01266	490	0.302459	0.263725	0.341128
491.04	0.235564	0.231241	0.248569	1.2037	1.45017	1.20608	491.04	0.352539	0.316861	0.40972
491.94	0.277385	0.282502	0.268724	1.39992	1.67626	1.37909	491.94	0.410024	0.365836	0.46178
492.98	0.324763	0.323681	0.340387	1.62986	1.96655	1.66544	492.98	0.484413	0.433438	0.564594
494.02	0.377558	0.388846	0.376649	1.93448	2.30314	1.88783	494.02	0.545237	0.500221	0.642326
495.07	0.429596	0.442143	0.440264	2.18909	2.66342	2.20586	495.07	0.640946	0.578178	0.748135
495.97	0.488802	0.490427	0.487818	2.47639	2.97375	2.44053	495.97	0.710162	0.640144	0.830232
497.01	0.541805	0.551477	0.551465	2.73499	3.34456	2.77126	497.01	0.806461	0.710677	0.930663
498.05	0.599269	0.61415	0.605084	3.06952	3.70801	3.04659	498.05	0.883984	0.784696	1.03523
498.95	0.650867	0.645139	0.65584	3.27331	3.98959	3.27718	498.95	0.959382	0.842876	1.1027
500	0.711993	0.711583	0.712251	3.52901	4.30417	3.53766	500	1.01514	0.919849	1.20912
501.04	0.769195	0.78336	0.762989	3.75097	4.62252	3.7616	501.04	1.11644	0.974235	1.26025
501.94	0.806624	0.817754	0.818054	3.95159	4.81853	3.99141	501.94	1.1407	1.02565	1.32615
502.98	0.850998	0.861806	0.846826	4.0869	4.9755	4.1257	502.98	1.19024	1.06356	1.37088
504.02	0.876529	0.902123	0.900794	4.20029	5.12849	4.22499	504.02	1.22395	1.08853	1.41038
505.07	0.936472	0.938395	0.938159	4.24328	5.19181	4.26904	505.07	1.20326	1.10831	1.41479
505.97	0.971889	0.950168	0.962084	4.26362	5.17019	4.31491	505.97	1.20372	1.10438	1.40473
507.01	0.970208	0.982221	0.992305	4.18925	5.15382	4.25866	507.01	1.22147	1.08738	1.36022
508.05	0.99499	0.987641	0.9904	4.10728	5.05264	4.16178	508.05	1.18336	1.06282	1.36301
508.95	0.997233	1.01765	1.00289	4.03239	4.94896	4.04961	508.95	1.15044	1.03818	1.34085
510	1.01599	1.00618	1.01418	3.89194	4.75489	3.91612	510	1.1264	1.00563	1.28965
511.06	1.0053	1.00172	0.994779	3.71587	4.58197	3.75654	511.06	1.06042	0.966997	1.25899
511.96	0.986483	0.986805	0.997753	3.59021	4.38359	3.62226	511.96	1.0245	0.909143	1.18936
513.03	0.970093	0.949727	0.975258	3.39978	4.20926	3.46155	513.03	0.978852	0.874601	1.13688
513.93	0.957086	0.940672	0.959686	3.23154	3.97418	3.30227	513.93	0.929452	0.831783	1.08229
515	0.899051	0.902166	0.918251	3.06798	3.77465	3.14909	515	0.88911	0.78983	1.02635
516.06	0.869917	0.87131	0.874899	2.91918	3.56757	2.9632	516.06	0.827294	0.755786	0.97934
516.96	0.851289	0.84457	0.853511	2.76884	3.42317	2.83892	516.96	0.797496	0.727011	0.919697
518.03	0.803191	0.798216	0.801397	2.65355	3.26509	2.70309	518.03	0.75635	0.67088	0.878912
518.93	0.751165	0.74992	0.767504	2.54131	3.12956	2.56096	518.93	0.727258	0.645309	0.838068
520	0.713236	0.710586	0.72165	2.41276	2.95356	2.43808	520	0.686453	0.628793	0.800304
521.04	0.670601	0.684092	0.688538	2.29089	2.80926	2.33253	521.04	0.660326	0.582529	0.753373
521.94	0.64638	0.651487	0.650468	2.2128	2.72172	2.19965	521.94	0.644951	0.572127	0.740431
522.98	0.607602	0.615783	0.619377	2.13311	2.62001	2.15215	522.98	0.613285	0.534868	0.698057
524.02	0.57872	0.588755	0.581389	2.04331	2.51917	2.03978	524.02	0.586429	0.519109	0.665172
525.07	0.559726	0.560597	0.559546	1.95603	2.4169	2.01944	525.07	0.561882	0.503572	0.656531
525.97	0.532717	0.538865	0.536379	1.88294	2.32492	1.91913	525.97	0.532536	0.482124	0.615263
527.01	0.509592	0.51036	0.522524	1.8299	2.27132	1.85051	527.01	0.528129	0.481358	0.605924
528.05	0.493974	0.493184	0.499399	1.79634	2.17664	1.79695	528.05	0.505484	0.456392	0.581762
528.95	0.48461	0.473221	0.473224	1.76857	2.12691	1.75252	528.95	0.493657	0.448713	0.591313
530	0.46657	0.45325	0.459349	1.70175	2.0737	1.72326	530	0.472789	0.438851	0.568074
531.02	0.442589	0.443636	0.444797	1.65475	2.03199	1.65589	531.02	0.465447	0.424831	0.54425
532.05	0.428453	0.423368	0.431707	1.61676	2.00752	1.64094	532.05	0.456268	0.415486	0.525337
532.94	0.42288	0.423716	0.4217	1.62041	1.97531	1.61931	532.94	0.455168	0.402118	0.521674
533.97	0.401968	0.412369	0.408364	1.57294	1.92969	1.59262	533.97	0.449875	0.403501	0.514765
535	0.384337	0.391782	0.390031	1.548	1.88616	1.54959	535	0.430062	0.389554	0.502692
536.02	0.382105	0.388323	0.396526	1.50717	1.85414	1.53172	536.02	0.421177	0.383589	0.500654
537.05	0.374837	0.377512	0.386273	1.46181	1.81938	1.50318	537.05	0.418343	0.378132	0.481997
537.94	0.358034	0.366038	0.36762	1.44495	1.77132	1.49404	537.94	0.416286	0.371887	0.483219
538.97	0.358305	0.360549	0.366978	1.41643	1.7357	1.45841	538.97	0.40931	0.364108	0.471871
540	0.345632	0.354405	0.348721	1.38334	1.71164	1.41567	540	0.397658	0.355481	0.459166
541.04	0.338234	0.340756	0.34879	1.35871	1.6613	1.37703	541.04	0.387371	0.350757	0.457447
541.94	0.337615	0.328114	0.330568	1.3312	1.64002	1.36074	541.94	0.385731	0.337529	0.435979
542.98	0.327402	0.323307	0.322775	1.27982	1.58063	1.31369	542.98	0.364085	0.32522	0.429365
544.02	0.319312	0.318672	0.306861	1.2299	1.52033	1.24731	544.02	0.357283	0.313327	0.409407
545.07	0.307619	0.304588	0.310433	1.17991	1.44505	1.19874	545.07	0.326895	0.302076	0.394669
545.97	0.300524	0.306924	0.298347	1.12615	1.39973	1.15342	545.97	0.31856	0.286658	0.384207
547.01	0.290868	0.286041	0.290161	1.09658	1.34191	1.08904	547.01	0.310791	0.278909	0.358569
548.05	0.279439	0.281738	0.28394	1.03593	1.26667	1.05171	548.05	0.296332	0.264422	0.341404
548.95	0.27009	0.275915	0.271636	0.9936	1.24406	1.01996	548.95	0.284334	0.265412	0.325715
550	0.26516	0.259312	0.264828	0.954487	1.18136	0.978075	550	0.275784	0.241476	0.319045
551.02	0.254427	0.24782	0.250279	0.900018	1.09421	0.920054	551.02	0.251854	0.234726	0.311746
552.05	0.242038	0.235247	0.246101	0.860762	1.0575	0.867821	552.05	0.253521	0.226306	0.289079
552.94	0.235246	0.231967	0.22649	0.828479	1.01472	0.840465	552.94	0.241082	0.209832	0.271815
553.97	0.221642	0.220959	0.220383	0.785358	0.975411	0.798435	553.97	0.221941	0.203548	0.266299
555	0.216065	0.212379	0.202778	0.73585	0.907148	0.750973	555	0.207991	0.196	0.247313
556.02	0.203739	0.202845	0.209267	0.702857	0.851552	0.717559	556.02	0.205493	0.186045	0.240244
557.05	0.193359	0.193212	0.191282	0.668806	0.798731	0.678727	557.05	0.190649	0.175137	0.223882
557.94	0.187861	0.180748	0.188536	0.641976	0.796199	0.643907	557.94	0.196356	0.167132	0.210417
558.97	0.174524	0.182064	0.173813	0.599599	0.741765	0.624897	558.97	0.178962	0.157672	0.193188
560	0.165631	0.159754	0.16378	0.563084	0.707949	0.582087	560	0.170188	0.147521	0.183748
561.04	0.152783	0.153593	0.161409	0.535351	0.659169	0.54807	561.04	0.159461	0.141897	0.182563
561.94	0.150591	0.155103	0.157955	0.518028	0.654669	0.532479	561.94	0.150419	0.132947	0.173441
562.98	0.144287	0.142407	0.142442	0.499343	0.602753	0.514528	562.98	0.138866	0.125163	0.168456
564.02	0.134011	0.145794	0.13666	0.477221	0.578097	0.471845	564.02	0.141518	0.118032	0.154893
565.07	0.131395	0.134655	0.1237	0.441664	0.54299	0.45618	565.07	0.131511	0.113438	0.153029
565.97	0.124522	0.123459	0.126956	0.429207	0.521665	0.451987	565.97	0.121966	0.102464	0.142756
567.01	0.122379	0.117866	0.119456	0.415194	0.501955	0.412407	567.01	0.117569	0.104243	0.14511
568.05	0.115138	0.115725	0.111328	0.37884	0.479632	0.395918	568.05	0.110467	0.101975	0.13223
568.95	0.105289	0.107117	0.107084	0.369899	0.445006	0.383997	568.95	0.106558	0.101266	0.125263
570	0.104632	0.098512	0.0987706	0.363574	0.446289	0.363602	570	0.105118	0.0921889	0.122333
571.02	0.0936593	0.097167	0.0952496	0.344327	0.427397	0.345404	571.02	0.100313	0.0908562	0.115627
572.05	0.0958834	0.0937678	0.0928366	0.327932	0.411787	0.336907	572.05	0.0966702	0.0850295	0.11056
572.94	0.0892214	0.086861	0.0882441	0.31246	0.398092	0.329834	572.94	0.0934957	0.0814081	0.108138
573.97	0.0841124	0.085257	0.0846878	0.299078	0.377745	0.313424	573.97	0.0926868	0.0797942	0.102541
575	0.0832855	0.077596	0.0829146	0.290853	0.36124	0.303159	575	0.083105	0.0757491	0.0993264
576.02	0.0763596	0.0805585	0.077428	0.279407	0.343602	0.283727	576.02	0.0805711	0.0728679	0.0946348
577.05	0.0713063	0.0727552	0.0720658	0.267672	0.331954	0.280382	577.05	0.0792112	0.0710978	0.0940924
577.94	0.0729202	0.0711347	0.0684586	0.258847	0.325925	0.265893	577.94	0.0816132	0.0687293	0.0874824
578.97	0.068767	0.0698403	0.0728093	0.256187	0.307481	0.261132	578.97	0.0740573	0.0643827	0.0828704
580	0.066891	0.0667309	0.0662592	0.245687	0.292825	0.250572	580	0.0743014	0.0665589	0.0853086
581.02	0.0652569	0.0633835	0.0657399	0.23452	0.288055	0.243134	581.02	0.0702174	0.0633001	0.0774215
582.05	0.0608349	0.062254	0.0616149	0.232109	0.277922	0.225197	582.05	0.0690372	0.0576412	0.0772769
582.94	0.0591254	0.0615988	0.058652	0.223725	0.266527	0.218117	582.94	0.068901	0.054353	0.0750243
583.97	0.0608193	0.0571901	0.0581595	0.20703	0.251357	0.213364	583.97	0.0626855	0.0546524	0.0690456
585	0.0579221	0.0570516	0.0543172	0.202934	0.253306	0.208692	585	0.0576337	0.0551099	0.0686666
586.02	0.0528941	0.0529943	0.0547361	0.199547	0.246225	0.196028	586.02	0.060278	0.0513054	0.0686513
587.05	0.0518361	0.0499815	0.046981	0.179982	0.228386	0.185091	587.05	0.0557974	0.0516033	0.0623355
587.94	0.0450389	0.0528685	0.0479943	0.183522	0.221992	0.182805	587.94	0.0548248	0.0485527	0.0645751
588.97	0.0492205	0.0436405	0.0475076	0.172177	0.208919	0.173357	588.97	0.0507213	0.0450643	0.0637578
590	0.0423592	0.0463542	0.0455777	0.166486	0.212125	0.168259	590	0.0512661	0.046979	0.0528331
591.02	0.0451512	0.0444224	0.0408912	0.159315	0.19612	0.161987	591.02	0.044346	0.0427669	0.0542168
592.05	0.0425037	0.042913	0.0421912	0.151453	0.190452	0.155326	592.05	0.0471946	0.0424116	0.0507466
592.94	0.0385227	0.0380302	0.0419102	0.148603	0.181626	0.155733	592.94	0.0438226	0.0409543	0.0492278
593.97	0.0376718	0.0408992	0.0426692	0.142064	0.176212	0.147886	593.97	0.0427113	0.0379526	0.0469234
595	0.039069	0.0352743	0.0383245	0.136919	0.157937	0.138253	595	0.0394577	0.0353436	0.044995
596.02	0.0341783	0.0373102	0.0344152	0.123354	0.153529	0.129757	596.02	0.0399694	0.0359408	0.045835
597.05	0.0368449	0.0352814	0.0331798	0.121437	0.149287	0.123109	597.05	0.0389116	0.0313585	0.0402727
597.94	0.0350393	0.0308178	0.0343577	0.119311	0.141209	0.117468	597.94	0.0346506	0.0327233	0.0422281
598.97	0.0323723	0.0305025	0.0280362	0.108495	0.144313	0.106931	598.97	0.0338612	0.0292487	0.0412223
600	0.030922	0.0284939	0.032237	0.107797	0.129515	0.111898	600	0.033849	0.0283695	0.0384316

## Sheet: 5D
		rsMaltose Sensor
	Maltose , µM	(F-F0)/F2
		N1	N2	N3
	0.248756	0.505804	0.18284	0.128834
	0.495049	0.650402	0.375718	0.28388
	0.980392	0.843621	0.585523	0.434149
	5.82524	1.75532	1.22482	1.26209
	10.5769	2.326	1.82491	1.6742
	19.8113	2.93362	2.43905	2.24316
	43.1925	3.4238	3.05661	2.69518
	89.3023	4.07114	3.39446	2.98375
	112.037	4.21325	3.55707	3.25011
	328.319	4.36118	3.40842	3.37032
