# Supplementary material for: Genetically encoded photo-switchable molecular sensors for optoacoustic and super-resolution imaging
Source: Nat Biotechnol. 2021 Nov 29;40(4):598–605. doi: 10.1038/s41587-021-01100-5 (PMC9005348; doi:10.1038/s41587-021-01100-5)
Supplement: Source Data Extended Data Fig. 1 — Explanatory graphic—no data. Crystallographic data deposited independently. [file 41587_2021_1100_MOESM6_ESM.xlsx]

## Sheet: fig7
	rsEGFP2			rsGCaMP1.4-ER
time (ns)	log [Ca2+] (nM)=0	log [Ca2+] (nM)=7		log [Ca2+] (nM)=0	log [Ca2+] (nM)=5	log [Ca2+] (nM)=7	log [Ca2+] (nM)=6	log [Ca2+] (nM)=5.5	IRF
-1.2e-10	0	0		0	0	0	0	0	0
-1.13896e-10	0	0		0	0	0	0	0	0
-1.07793e-10	0	0		0	0	0	0	0	0
-1.01689e-10	0	0		0	0	0	0	0	0
-9.55859e-11	0	0		0	0	0	0	0	0
-8.94824e-11	0	0		0	0	0	0	0	0
-8.33789e-11	0	0		0	0	0	0	0	0
-7.72754e-11	0	0		0	0	0	0	0	0
-7.11719e-11	0	0		0	0	0	0	0	0
-6.50684e-11	0	0		0	0	0	0	0	0
-5.89648e-11	0	0		0	0	0	0	0	0
-5.28613e-11	0	0		0	0	0	0	0	0
-4.67578e-11	0	0		0	0	0	0	0	0
-4.06543e-11	0	0		0	0	0	0	0	0
-3.45508e-11	0	0		0	0	0	0	0	0
-2.84473e-11	0	0		0	0	0	0	0	0
-2.23437e-11	0	0		0	0	0	0	0	0
-1.62402e-11	0	0		0	0	0	0	0	0
-1.01367e-11	0	0		0	0	0	0	0	0
-4.0332e-12	0	0		0	0	0	0	0	0
2.07031e-12	0	0		0	0	0	0	0	0
8.17383e-12	0	0		0	0	0	0	0	0
1.42773e-11	0	0		0	0	0	0	0	0
2.03809e-11	0	0		0	0	0	0	0	0
2.64844e-11	0	0		0	0	0	0	0	0
3.25879e-11	0	0		0	0	0	0	0	0
3.86914e-11	0	0		0	0	0	0	0	0
4.47949e-11	0	0		0	0	0	0	0	0
5.08984e-11	0	0		0	0	0	0	0	0
5.7002e-11	0	0		0	0	0	0	0	0
6.31055e-11	0	0		0	0	0	0	0	0
6.9209e-11	0	0		0	0	0	0	0	0
7.53125e-11	0	0		0	0	0	0	0	0
8.1416e-11	0	0		0	0	0	0	0	0
8.75195e-11	0	0		0	0	0	0	0	0
9.3623e-11	0	0		0	0	0	0	0	0
9.97266e-11	0	0		0	0	0	0	0	0
1.0583e-10	0	0		0	0	0	0	0	0
1.11934e-10	0	0		0	0	0	0	0	0
1.18037e-10	0	0		0	0	0	0	0	0
1.24141e-10	0	0		0	0	0	0	0	0
1.30244e-10	0	0		0	0	0	0	0	0
1.36348e-10	0	0		0	0	0	0	0	0
1.42451e-10	0	0		0	0	0	0	0	0
1.48555e-10	0	0		0	0	0	0	0	0
1.54658e-10	0	0		0	0	0	0	0	0
1.60762e-10	0	0		0	0	0	0	0	0
1.66865e-10	0	0		0	0	0	0	0	0
1.72969e-10	0	0		0	0	0	0	0	0
1.79072e-10	0	0		0	0	0	0	0	0
1.85176e-10	0	0		0	0	0	0	0	0
1.91279e-10	0	0		0	0	0	0	0	0
1.97383e-10	0	0		0	0	0	0	0	0
2.03486e-10	0	0		0	0	0	0	0	0
2.0959e-10	0	0		0	0	0	0	0	0
2.15693e-10	0	0		0	0	0	0	0	0
2.21797e-10	0	0		0	0	0	0	0	0
2.279e-10	0	0		0	0	0	0	0	0
2.34004e-10	0	0		0	0	0	0	0	0
2.40107e-10	0	0		0	0	0	0	0	0
2.46211e-10	0	0		0	0	0	0	0	0
2.52314e-10	0	0		0	0	0	0	0	0
2.58418e-10	0	0		0	0	0	0	0	0
2.64521e-10	0	0		0	0	0	0	0	0
2.70625e-10	0	0		0	0	0	0	0	0
2.76729e-10	0	0		0	0	0	0	0	0
2.82832e-10	0	0		0	0	0	0	0	0
2.88936e-10	0	0		0	0	0	0	0	0
2.95039e-10	0	0		0	0	0	0	0	0
3.01143e-10	0	0		0	0	0	0	0	0
3.07246e-10	0	0		0	0	0	0	0	0
3.1335e-10	0	0		0	0	0	0	0	0
3.19453e-10	0	0		0	0	0	0	0	0
3.25557e-10	0	0		0	0	0	0	0	0
3.3166e-10	0	0		0	0	0	0	0	0
3.37764e-10	0	0		0	0	0	0	0	0
3.43867e-10	0	0		0	0	0	0	0	0
3.49971e-10	0	0		0	0	0	0	0	0
3.56074e-10	0	0		0	0	0	0	0	0
3.62178e-10	0	0		0	0	0	0	0	0
3.68281e-10	0	0		0	0	0	0	0	0
3.74385e-10	0	0		0	0	0	0	0	0
3.80488e-10	0	0		0	0	0	0	0	0
3.86592e-10	0	0		0	0	0	0	0	0
3.92695e-10	0	0		0	0	0	0	0	0
3.98799e-10	0	0		0	0	0	0	0	0
4.04902e-10	0	0		0	0	0	0	0	0
4.11006e-10	0	0		0	0	0	0	0	0
4.17109e-10	0	0		0	0	0	0	0	0
4.23213e-10	0	0		0	0	0	0	0	0
4.29316e-10	0	0		0	0	0	0	0	0
4.3542e-10	0	0		0	0	0	0	0	0
4.41523e-10	0	0		0	0	0	0	0	0
4.47627e-10	0	0		0	0	0	0	0	0
4.5373e-10	0	0		0	0	0	0	0	0
4.59834e-10	0	0		0	0	0	0	0	0
4.65938e-10	0	0		0	0	0	0	0	0
4.72041e-10	0	0		0	0	0	0	0	0
4.78145e-10	0	0		0	0	0	0	0	0
4.84248e-10	0	0		0	0	0	0	0	0
4.90352e-10	0	0		0	0	0	0	0	0
4.96455e-10	0	0		0	0	0	0	0	0
5.02559e-10	0	0		0	0	0	0	0	0
5.08662e-10	0	0		0	0	0	0	0	0
5.14766e-10	0	0		0	0	0	0	0	0
5.20869e-10	0	0		0	0	0	0	0	0
5.26973e-10	0	0		0	0	0	0	0	0
5.33076e-10	0	0		0	0	0	0	0	0
5.3918e-10	0	0		0	0	0	0	0	0
5.45283e-10	0	0		0	0	0	0	0	0
5.51387e-10	0	0		0	0	0	0	0	0
5.5749e-10	0	0		0	0	0	0	0	0
5.63594e-10	0	0		0	0	0	0	0	0
5.69697e-10	0	0		0	0	0	0	0	0
5.75801e-10	0	0		0	0	0	0	0	0
5.81904e-10	0	0		0	0	0	0	0	0
5.88008e-10	0	0		0	0	0	0	0	0
5.94111e-10	0	0		0	0	0	0	0	0
6.00215e-10	0	0		0	0	0	0	0	0
6.06318e-10	0	0		0	0	0	0	0	0
6.12422e-10	0	0		0	0	0	0	0	0
6.18525e-10	0	0		0	0	0	0	0	0
6.24629e-10	0	0		0	0	0	0	0	0
6.30732e-10	0	0		0	0	0	0	0	0
6.36836e-10	0	4.49438e-05		0	0	0	0.000343761	0	0
6.42939e-10	0.000294724	0.000224719		0	0	0	0	0.000913242	0
6.49043e-10	0.000294724	0.000179775		0	0.000328407	0	0.000687521	0.000456621	0
6.55146e-10	0.00118	0.00058427		0	0.000656814	0.0006683	0.000343761	0.000456621	5.97015e-05
6.6125e-10	0.00118	0.00094382		0.00572	0.000328407	0.000445534	0.00206	0.000456621	5.97015e-05
6.67354e-10	0.00206	0.000988764		0.00429	0.000656814	0.000222767	0.00206	0.00183	0.00041791
6.73457e-10	0.00147	0.00108		0.01001	0.00296	0.00111	0.00138	0.00274	0.000119403
6.79561e-10	0.00206	0.00103		0.00858	0.00197	0.0029	0.00241	0.00274	0.000119403
6.85664e-10	0.00324	0.00171		0.00429	0.00328	0.00267	0.00309	0.00137	0.000298507
6.91768e-10	0.00236	0.00171		0.01144	0.00131	0.00178	0.00309	0.00457	0.000238806
6.97871e-10	0.00265	0.00166		0.01288	0.00328	0.00111	0.00447	0.00457	0.000477612
7.03975e-10	0.00147	0.00198		0.00286	0.0023	0.00334	0.00275	0.00411	0.00041791
7.10078e-10	0.00354	0.00193		0.00715	0.0023	0.00178	0.00241	0.0032	0.00041791
7.16182e-10	0.00147	0.00207		0.01574	0.00361	0.00178	0.00344	0.00365	0.000238806
7.22285e-10	0.00442	0.00216		0.00858	0.00361	0.00312	0.00309	0.00183	0.000179104
7.28389e-10	0.00472	0.00234		0.01717	0.00131	0.00267	0.00206	0.0032	0.000597015
7.34492e-10	0.00383	0.00184		0.00715	0.00263	0.00312	0.00309	0.00502	0.000477612
7.40596e-10	0.00472	0.00234		0.01288	0.00296	0.00334	0.00275	0.000913242	0.000477612
7.46699e-10	0.00383	0.00283		0.01144	0.00263	0.00178	0.00378	0.00274	0.000238806
7.52803e-10	0.00354	0.00238		0.00715	0.0023	0.00156	0.00413	0.00411	0.000238806
7.58906e-10	0.00324	0.00256		0.01288	0.0046	0.0029	0.00103	0.00228	0.00041791
7.6501e-10	0.00236	0.00193		0.01144	0.0023	0.00245	0.00241	0.00411	0.000238806
7.71113e-10	0.00265	0.00234		0.00858	0.00394	0.00178	0.00275	0.00502	0.000119403
7.77217e-10	0.00177	0.00243		0.00429	0.00197	0.00312	0.00413	0.00365	0.000298507
7.8332e-10	0.00236	0.00234		0.01431	0.00394	0.00178	0.00241	0.00731	0.000298507
7.89424e-10	0.00383	0.00256		0.01001	0.00197	0.00334	0.00344	0.00502	0.000238806
7.95527e-10	0.00354	0.00252		0.00858	0.00263	0.002	0.00309	0.00137	0.00041791
8.01631e-10	0.00501	0.00297		0.01574	0.00197	0.002	0.00206	0.0032	0.000298507
8.07734e-10	0.00236	0.00256		0.01144	0.00525	0.002	0.00309	0.00274	0.000477612
8.13838e-10	0.00442	0.00193		0.01144	0.000985222	0.00245	0.00378	0.00457	0.000298507
8.19941e-10	0.00472	0.00292		0.01144	0.00328	0.00223	0.00309	0.00548	0.000656716
8.26045e-10	0.00442	0.00337		0.01144	0.00361	0.00245	0.00103	0.00365	0.00041791
8.32148e-10	0.00472	0.00256		0.01144	0.00263	0.00178	0.00344	0.00228	0.00041791
8.38252e-10	0.00236	0.0027		0.01574	0.00361	0.00111	0.00241	0.0032	0.00041791
8.44355e-10	0.00324	0.00243		0.00858	0.00296	0.00245	0.00241	0.0032	0.000238806
8.50459e-10	0.00177	0.0027		0.01431	0.00197	0.00245	0.00206	0.00639	0.000477612
8.56563e-10	0.00589	0.00234		0.01001	0.00493	0.002	0.00275	0.00502	0.000298507
8.62666e-10	0.00354	0.0027		0.01288	0.00263	0.00245	0.00309	0.00548	0.000656716
8.6877e-10	0.00413	0.00247		0.01431	0.0046	0.00156	0.00413	0.00685	0.000656716
8.74873e-10	0.00265	0.00229		0.00286	0.000985222	0.00446	0.00309	0.00411	0.000477612
8.80977e-10	0.00413	0.00288		0.01288	0.00197	0.00156	0.00309	0.00411	0.000238806
8.8708e-10	0.00413	0.00306		0.01431	0.00493	0.00178	0.00378	0.00685	0.000537313
8.93184e-10	0.00265	0.00328		0.00858	0.00263	0.00267	0.00206	0.00548	0.000597015
8.99287e-10	0.00295	0.00207		0.01001	0.00361	0.00312	0.00172	0.00548	0.00041791
9.05391e-10	0.00413	0.00274		0.01144	0.00296	0.00223	0.00241	0.00228	0.000238806
9.11494e-10	0.00236	0.00288		0.01717	0.00427	0.002	0.00447	0.00137	0.000358209
9.17598e-10	0.00236	0.00324		0.00715	0.00131	0.00267	0.00344	0.00411	0.000358209
9.23701e-10	0.00383	0.00301		0.01001	0.00164	0.00267	0.00344	0.00457	0.000358209
9.29805e-10	0.00501	0.00292		0.02146	0.00296	0.00267	0.00516	0.00365	0.000716418
9.35908e-10	0.00265	0.00306		0.01717	0.00296	0.00156	0.00516	0.00594	0.00041791
9.42012e-10	0.00324	0.00328		0.00572	0.00296	0.00245	0.00413	0.00137	0.000358209
9.48115e-10	0.00472	0.00238		0.01288	0.0046	0.00134	0.00584	0.00457	0.000597015
9.54219e-10	0.00501	0.00279		0.00858	0.00328	0.00156	0.00413	0.00548	0.000597015
9.60322e-10	0.00531	0.00247		0.00858	0.00197	0.00267	0.00275	0.0032	0.00041791
9.66426e-10	0.00413	0.00324		0.0186	0.00296	0.00245	0.00584	0.00365	0.000179104
9.72529e-10	0.00295	0.00256		0.01431	0.00493	0.00401	0.00275	0.00502	0.000537313
9.78633e-10	0.00265	0.00238		0.00715	0.00394	0.00156	0.00413	0.00457	0.00041791
9.84736e-10	0.00236	0.00283		0.00858	0.00197	0.00156	0.00584	0.00502	0.000298507
9.9084e-10	0.00265	0.00265		0.01144	0.00296	0.00223	0.00206	0.00548	0.000477612
9.96943e-10	0.00354	0.00297		0.00858	0.00263	0.00245	0.00344	0.00274	0.000238806
1.00305e-09	0.00295	0.00288		0.00572	0.00328	0.00134	0.00378	0.00365	0.000597015
1.00915e-09	0.00472	0.00229		0.01001	0.00493	0.00245	0.00413	0.00365	0.000477612
1.01525e-09	0.00265	0.00382		0.01144	0.00394	0.00245	0.00481	0.00731	0.000597015
1.02136e-09	0.00413	0.00238		0.01431	0.00361	0.0029	0.00481	0.00411	0.000477612
1.02746e-09	0.00236	0.00337		0.01144	0.0023	0.00223	0.00206	0.00274	0.000358209
1.03356e-09	0.00413	0.00256		0.01288	0.00164	0.0029	0.00447	0.00639	0.000537313
1.03967e-09	0.00324	0.00247		0.01144	0.00263	0.0029	0.00378	0.0032	0.000537313
1.04577e-09	0.00206	0.00234		0.01431	0.00394	0.0049	0.00413	0.00502	0.000477612
1.05188e-09	0.00413	0.00256		0.01144	0.0046	0.00401	0.00413	0.00502	0.000477612
1.05798e-09	0.00531	0.00238		0.01574	0.00328	0.00111	0.00309	0.00228	0.000716418
1.06408e-09	0.0056	0.00247		0.01288	0.00263	0.00134	0.00241	0.00457	0.000716418
1.07019e-09	0.00589	0.00288		0.01288	0.00263	0.002	0.0055	0.00594	0.000716418
1.07629e-09	0.00206	0.00238		0.01144	0.00328	0.0029	0.00378	0.00502	0.000656716
1.08239e-09	0.00354	0.00324		0.00715	0.00328	0.00379	0.00344	0.00228	0.000298507
1.0885e-09	0.00324	0.00274		0.01431	0.0046	0.00178	0.00309	0.00548	0.00041791
1.0946e-09	0.00236	0.00252		0.01574	0.00197	0.00245	0.00206	0.00365	0.00041791
1.1007e-09	0.00472	0.00283		0.01144	0.00263	0.00245	0.00447	0.00365	0.000597015
1.10681e-09	0.00295	0.00225		0.00858	0.0023	0.00156	0.00172	0.00411	0.000537313
1.11291e-09	0.0056	0.00247		0.01431	0.00427	0.00223	0.00344	0.00639	0.000776119
1.11901e-09	0.00472	0.00274		0.01431	0.00427	0.00223	0.00378	0.00365	0.000358209
1.12512e-09	0.00324	0.00256		0.01001	0.00296	0.00223	0.00378	0.00183	0.000179104
1.13122e-09	0.00413	0.00274		0.01001	0.0023	0.00245	0.00309	0.00457	0.000477612
1.13732e-09	0.00383	0.00301		0.00858	0.00296	0.00156	0.00275	0.00411	0.000358209
1.14343e-09	0.00383	0.00315		0.01574	0.0023	0.00156	0.00241	0.00594	0.000477612
1.14953e-09	0.00354	0.00288		0.01574	0.00361	0.00334	0.0055	0.00502	0.000477612
1.15563e-09	0.00265	0.00301		0.0186	0.00263	0.00178	0.00447	0.00365	0.000656716
1.16174e-09	0.00501	0.0031		0.01001	0.00361	0.0029	0.00378	0.00365	0.000537313
1.16784e-09	0.00472	0.00288		0.01144	0.00361	0.00379	0.00309	0.00639	0.000238806
1.17395e-09	0.00589	0.00337		0.01144	0.00197	0.00178	0.00138	0.00411	0.000477612
1.18005e-09	0.00442	0.00328		0.00715	0.00263	0.0029	0.00241	0.00639	0.000238806
1.18615e-09	0.00324	0.00256		0.01431	0.00394	0.00356	0.00241	0.00639	0.000597015
1.19226e-09	0.00354	0.00306		0.01144	0.00296	0.00223	0.00413	0.00639	0.000298507
1.19836e-09	0.0056	0.00315		0.01001	0.00361	0.00312	0.00516	0.00548	0.000597015
1.20446e-09	0.00295	0.00279		0.01431	0.00394	0.00267	0.00309	0.00639	0.000298507
1.21057e-09	0.00354	0.00247		0.01717	0.00361	0.00156	0.00309	0.00548	0.00041791
1.21667e-09	0.00236	0.00261		0.01431	0.00427	0.00423	0.00481	0.00274	0.000537313
1.22277e-09	0.00472	0.00306		0.00715	0.00197	0.00312	0.00481	0.00594	0.000477612
1.22888e-09	0.00236	0.00279		0.01001	0.00197	0.00156	0.00516	0.00594	0.000537313
1.23498e-09	0.0056	0.00279		0.02289	0.00296	0.00245	0.00344	0.00411	0.000358209
1.24108e-09	0.00265	0.0031		0.01431	0.00361	0.002	0.00413	0.00411	0.000537313
1.24719e-09	0.00413	0.00301		0.01001	0.00394	0.00334	0.00275	0.00457	0.000477612
1.25329e-09	0.00324	0.00247		0.01288	0.00427	0.00223	0.0055	0.00594	0.000597015
1.25939e-09	0.00442	0.0027		0.01288	0.00263	0.00111	0.00344	0.00457	0.000835821
1.2655e-09	0.00472	0.00252		0.0186	0.00296	0.00312	0.00413	0.00457	0.000537313
1.2716e-09	0.00383	0.00404		0.00715	0.0046	0.0029	0.00481	0.00411	0.000358209
1.27771e-09	0.00295	0.0031		0.01717	0.00328	0.00356	0.00378	0.00594	0.000656716
1.28381e-09	0.00383	0.00256		0.00858	0.0023	0.0029	0.0055	0.00548	0.000656716
1.28991e-09	0.00324	0.00243		0.01717	0.00263	0.00178	0.00481	0.00365	0.000119403
1.29602e-09	0.00501	0.00256		0.01144	0.00296	0.00312	0.00309	0.00685	0.000477612
1.30212e-09	0.00589	0.00324		0.01574	0.00328	0.00267	0.00447	0.00639	0.000477612
1.30822e-09	0.00383	0.00315		0.01431	0.00328	0.00245	0.00447	0.00411	0.00041791
1.31433e-09	0.00236	0.00274		0.01001	0.00361	0.00312	0.00413	0.00411	0.000179104
1.32043e-09	0.00413	0.00292		0.01144	0.00427	0.00267	0.00413	0.00274	0.000835821
1.32653e-09	0.00472	0.00382		0.01144	0.00263	0.00446	0.00378	0.00274	0.000358209
1.33264e-09	0.00413	0.00279		0.01288	0.00361	0.00223	0.00138	0.00457	0.000597015
1.33874e-09	0.00648	0.00292		0.0186	0.0023	0.00334	0.00172	0.00365	0.000835821
1.34484e-09	0.00472	0.00288		0.01288	0.00493	0.00245	0.00206	0.00594	0.000477612
1.35095e-09	0.0056	0.0027		0.02146	0.00394	0.00334	0.00447	0.00502	0.00041791
1.35705e-09	0.00265	0.00265		0.01001	0.00493	0.00134	0.00378	0.00228	0.000537313
1.36315e-09	0.00501	0.00422		0.01144	0.00427	0.0029	0.00172	0.0032	0.000238806
1.36926e-09	0.00324	0.00288		0.01288	0.00328	0.00178	0.00344	0.00548	0.000597015
1.37536e-09	0.00383	0.00256		0.02432	0.00361	0.00267	0.00172	0.00457	0.00041791
1.38146e-09	0.00383	0.00265		0.01717	0.00427	0.002	0.00413	0.00365	0.000477612
1.38757e-09	0.00206	0.00279		0.01288	0.00394	0.0029	0.00413	0.00868	0.000537313
1.39367e-09	0.00383	0.00337		0.01717	0.00328	0.00379	0.00241	0.00228	0.000776119
1.39978e-09	0.00295	0.00315		0.00858	0.00328	0.00223	0.00447	0.00548	0.000537313
1.40588e-09	0.00472	0.00337		0.01717	0.00263	0.00178	0.00241	0.0032	0.000477612
1.41198e-09	0.00531	0.00351		0.01001	0.00296	0.00334	0.0055	0.00776	0.000716418
1.41809e-09	0.00442	0.0031		0.01431	0.00624	0.00446	0.00275	0.00365	0.000298507
1.42419e-09	0.00472	0.00238		0.01001	0.00296	0.00379	0.00344	0.00685	0.00041791
1.43029e-09	0.00265	0.00387		0.01431	0.00131	0.002	0.00344	0.00411	0.000358209
1.4364e-09	0.00324	0.00306		0.02003	0.00296	0.00334	0.00378	0.00594	0.000477612
1.4425e-09	0.00354	0.00279		0.01574	0.00427	0.00379	0.00413	0.00457	0.00041791
1.4486e-09	0.00324	0.00306		0.01431	0.00427	0.00356	0.00344	0.0032	0.00041791
1.45471e-09	0.00413	0.00315		0.01144	0.0023	0.00178	0.00481	0.00548	0.000776119
1.46081e-09	0.00531	0.00193		0.01144	0.0046	0.00223	0.00344	0.0032	0.000298507
1.46691e-09	0.00472	0.00256		0.00715	0.00328	0.00223	0.00275	0.00411	0.000298507
1.47302e-09	0.00531	0.0031		0.01574	0.00493	0.00111	0.00378	0.00228	0.000955224
1.47912e-09	0.00442	0.00261		0.01144	0.00493	0.00245	0.00241	0.00502	0.000179104
1.48522e-09	0.00383	0.0031		0.01431	0.0046	0.00312	0.00344	0.0032	0.000537313
1.49133e-09	0.00796	0.00252		0.01431	0.00263	0.0029	0.00275	0.00868	0.000656716
1.49743e-09	0.00383	0.00229		0.00858	0.00296	0.00356	0.00172	0.00411	0.000537313
1.50354e-09	0.00589	0.00288		0.00858	0.00558	0.0029	0.00275	0.00411	0.000537313
1.50964e-09	0.00383	0.00283		0.01431	0.00328	0.002	0.00241	0.00228	0.000358209
1.51574e-09	0.00472	0.00274		0.01717	0.00427	0.00267	0.00378	0.00274	0.000179104
1.52185e-09	0.00413	0.00288		0.01144	0.00296	0.00111	0.00344	0.0032	0.000597015
1.52795e-09	0.00531	0.00306		0.0186	0.00296	0.00245	0.00344	0.00502	0.000358209
1.53405e-09	0.00442	0.00256		0.01001	0.00328	0.00223	0.00481	0.00365	0.000537313
1.54016e-09	0.00324	0.00288		0.01717	0.00296	0.00245	0.00344	0.00822	0.000597015
1.54626e-09	0.00295	0.0031		0.00858	0.00427	0.00334	0.00378	0.00548	0.000298507
1.55236e-09	0.00383	0.00265		0.01574	0.00361	0.00245	0.00447	0.00502	0.000477612
1.55847e-09	0.00383	0.00229		0.01431	0.0046	0.00267	0.00344	0.00411	0.00041791
1.56457e-09	0.00324	0.00333		0.01288	0.00296	0.00223	0.00309	0.00274	0.000358209
1.57067e-09	0.00472	0.00229		0.01001	0.00296	0.00134	0.00413	0.00457	0.000537313
1.57678e-09	0.00472	0.0027		0.01288	0.00394	0.0029	0.00413	0.00502	0.00041791
1.58288e-09	0.00442	0.0022		0.01717	0.00361	0.00223	0.00309	0.00411	0.000716418
1.58898e-09	0.00472	0.00292		0.01288	0.00296	0.00356	0.00309	0.00274	0.00041791
1.59509e-09	0.00295	0.00297		0.01001	0.00394	0.00356	0.00516	0.00502	0.000537313
1.60119e-09	0.00147	0.00292		0.01001	0.0069	0.00245	0.00447	0.00502	0.000716418
1.60729e-09	0.00413	0.00238		0.01717	0.00525	0.00245	0.00241	0.00411	0.000358209
1.6134e-09	0.00383	0.00247		0.01001	0.00263	0.00267	0.00378	0.00639	0.000537313
1.6195e-09	0.00324	0.00247		0.01144	0.0023	0.00312	0.0055	0.00365	0.000298507
1.62561e-09	0.00354	0.00261		0.0186	0.00296	0.0029	0.00275	0.00411	0.000358209
1.63171e-09	0.00413	0.00283		0.01431	0.00328	0.00401	0.00413	0.00457	0.000597015
1.63781e-09	0.00236	0.00351		0.01717	0.00296	0.00267	0.00413	0.00457	0.000716418
1.64392e-09	0.00589	0.00261		0.00286	0.00525	0.00267	0.00413	0.00548	0.000716418
1.65002e-09	0.00383	0.00297		0.01001	0.0023	0.00312	0.00138	0.00365	0.000477612
1.65612e-09	0.00354	0.0027		0.01288	0.00197	0.0029	0.00241	0.00502	0.00041791
1.66223e-09	0.00383	0.004		0.01001	0.00296	0.00223	0.00344	0.0032	0.000358209
1.66833e-09	0.00383	0.00378		0.01574	0.0046	0.002	0.00309	0.00502	0.000776119
1.67443e-09	0.00324	0.00247		0.01717	0.00361	0.00379	0.00172	0.00274	0.000358209
1.68054e-09	0.00236	0.00292		0.01288	0.00263	0.00223	0.00344	0.00639	0.000298507
1.68664e-09	0.00442	0.00301		0.01431	0.00197	0.0029	0.00309	0.00639	0.00041791
1.69274e-09	0.00383	0.00256		0.0186	0.0023	0.00312	0.00309	0.00274	0.000477612
1.69885e-09	0.00206	0.00238		0.01574	0.00328	0.00312	0.00447	0.00639	0.000238806
1.70495e-09	0.00383	0.00292		0.00143	0.00328	0.00312	0.00103	0.00776	0.000358209
1.71105e-09	0.00295	0.00238		0.01144	0.00296	0.00178	0.00309	0.00548	0.000238806
1.71716e-09	0.00531	0.00247		0.01144	0.00558	0.00245	0.00309	0.00365	0.000597015
1.72326e-09	0.00265	0.00306		0.01001	0.00197	0.00267	0.00241	0.00365	0.000776119
1.72937e-09	0.00501	0.00256		0.01001	0.00296	0.00178	0.00584	0.0032	0.000477612
1.73547e-09	0.00442	0.00328		0.00715	0.00263	0.0029	0.00344	0.00411	0.000597015
1.74157e-09	0.00413	0.00247		0.01144	0.0023	0.00134	0.00206	0.0032	0.000358209
1.74768e-09	0.00589	0.00319		0.02003	0.0023	0.00423	0.00413	0.00411	0.000358209
1.75378e-09	0.00265	0.0031		0.00715	0.00263	0.00178	0.00241	0.00548	0.000477612
1.75988e-09	0.00413	0.00292		0.01144	0.00328	0.00267	0.00309	0.0032	0.000298507
1.76599e-09	0.00236	0.0031		0.01001	0.00164	0.00267	0.00378	0.00548	0.000477612
1.77209e-09	0.00354	0.00252		0.01574	0.00361	0.00245	0.00378	0.00548	0.000179104
1.77819e-09	0.00265	0.00216		0.01717	0.00197	0.00312	0.00275	0.00731	0.000298507
1.7843e-09	0.00354	0.00328		0.00858	0.00361	0.00245	0.00275	0.00365	0.000358209
1.7904e-09	0.00501	0.00306		0.01144	0.0023	0.00156	0.00481	0.00365	0.000119403
1.7965e-09	0.00324	0.00333		0.01001	0.00394	0.00267	0.00447	0.00411	0.000537313
1.80261e-09	0.00383	0.00301		0.0186	0.0046	0.00245	0.00172	0.00502	0.000238806
1.80871e-09	0.00206	0.00301		0.00715	0.00394	0.0029	0.00481	0.00685	0.000537313
1.81481e-09	0.00442	0.00292		0.00715	0.00296	0.00245	0.00275	0.00228	0.000477612
1.82092e-09	0.00442	0.00319		0.00429	0.0046	0.00334	0.00172	0.00457	0.00041791
1.82702e-09	0.00265	0.00288		0.00715	0.00361	0.0029	0.00516	0.00137	0.000358209
1.83313e-09	0.00295	0.00265		0.00715	0.00361	0.00312	0.00344	0.00639	0.000358209
1.83923e-09	0.00383	0.00315		0.01431	0.0046	0.002	0.00206	0.00457	0.00041791
1.84533e-09	0.00236	0.00342		0.00429	0.0023	0.0029	0.00447	0.00411	0.00041791
1.85144e-09	0.00324	0.00247		0.00858	0.00427	0.0029	0.00413	0.0032	0.000477612
1.85754e-09	0.00413	0.00283		0.01001	0.00296	0.00245	0.00309	0.00457	0.000477612
1.86364e-09	0.00383	0.00207		0.00143	0.00361	0.00267	0.00378	0.0032	0.000656716
1.86975e-09	0.00413	0.00256		0.00715	0.00263	0.00379	0.00172	0.00365	0.000537313
1.87585e-09	0.00354	0.00274		0.0186	0.00361	0.00223	0.00447	0.00594	0.000298507
1.88195e-09	0.0056	0.00297		0.01288	0.0023	0.00178	0.00275	0.00365	0.000537313
1.88806e-09	0.00295	0.00256		0.01001	0.00296	0.002	0.00206	0.00228	0.000179104
1.89416e-09	0.00501	0.00274		0.01144	0.00427	0.00223	0.00206	0.00274	0.000656716
1.90026e-09	0.00413	0.00292		0.01574	0.00427	0.00156	0.00481	0.00457	0.000358209
1.90637e-09	0.00531	0.00234		0.01574	0.00361	0.002	0.00275	0.00457	0.00041791
1.91247e-09	0.00265	0.0027		0.01717	0.00394	0.0029	0.00413	0.00594	0.000477612
1.91857e-09	0.00383	0.00288		0.01001	0.0046	0.00223	0.00344	0.00365	0.000238806
1.92468e-09	0.00354	0.00256		0.0186	0.00525	0.0029	0.00481	0.00868	0.000298507
1.93078e-09	0.00265	0.00216		0.00858	0.00427	0.00245	0.00413	0.00639	0.000358209
1.93688e-09	0.00413	0.00261		0.01288	0.00361	0.00446	0.00206	0.0032	0.00041791
1.94299e-09	0.00295	0.00301		0.01717	0.00558	0.0029	0.00413	0.0032	0.000776119
1.94909e-09	0.00413	0.00306		0.01574	0.00361	0.00156	0.00413	0.00228	0.000358209
1.9552e-09	0.00354	0.00328		0.01288	0.00328	0.00312	0.00344	0.00365	0.000716418
1.9613e-09	0.0056	0.00265		0.01001	0.00427	0.00178	0.00309	0.00594	0.00041791
1.9674e-09	0.00442	0.00274		0.01001	0.00296	0.002	0.00413	0.00457	0.00041791
1.97351e-09	0.00472	0.00225		0.01431	0.00328	0.002	0.00138	0.00274	0.000477612
1.97961e-09	0.00324	0.00252		0.00715	0.00361	0.00267	0.00309	0.00365	0.000358209
1.98571e-09	0.00472	0.00216		0.01574	0.00296	0.00423	0.00481	0.00228	0.000358209
1.99182e-09	0.00589	0.00279		0.00572	0.0023	0.00356	0.00344	0.00411	0.000358209
1.99792e-09	0.00383	0.0022		0.01431	0.00197	0.00134	0.00344	0.00502	0.000358209
2.00402e-09	0.00413	0.0022		0.00429	0.00427	0.00223	0.00481	0.00183	0.000597015
2.01013e-09	0.00383	0.00193		0.01144	0.00263	0.00156	0.00378	0.00365	0.000179104
2.01623e-09	0.00501	0.0031		0.02003	0.00394	0.00312	0.00275	0.00594	0.000358209
2.02233e-09	0.00472	0.00315		0.00858	0.00164	0.002	0.00241	0.0032	0.00041791
2.02844e-09	0.00413	0.0031		0.00858	0.0023	0.00356	0.00344	0.00365	0.000238806
2.03454e-09	0.00413	0.0022		0.01144	0.00328	0.00156	0.00275	0.00594	0.000298507
2.04064e-09	0.00413	0.00202		0.01288	0.00296	0.002	0.00413	0.00274	0.00041791
2.04675e-09	0.00265	0.00225		0.0186	0.000985222	0.0029	0.00206	0.00411	0.00041791
2.05285e-09	0.00442	0.00288		0.01717	0.00328	0.00267	0.00309	0.00594	0.000537313
2.05896e-09	0.00118	0.00342		0.01288	0.00263	0.00245	0.00309	0.00365	0.000358209
2.06506e-09	0.00265	0.00355		0.01431	0.00296	0.00267	0.00344	0.00594	0.00041791
2.07116e-09	0.00501	0.00288		0.01288	0.0046	0.00245	0.00275	0.00457	0.000238806
2.07727e-09	0.00324	0.00306		0.01144	0.0023	0.00423	0.00344	0.00594	0.000238806
2.08337e-09	0.0056	0.0027		0.00858	0.00263	0.00312	0.00378	0.00365	0.000597015
2.08947e-09	0.00413	0.00261		0.01144	0.00394	0.00423	0.00447	0.00274	0.000537313
2.09558e-09	0.00442	0.00288		0.01001	0.00296	0.00178	0.00309	0.00137	0.000537313
2.10168e-09	0.00295	0.00243		0.00858	0.00296	0.00312	0.00241	0.00228	0.000298507
2.10778e-09	0.00472	0.00234		0.00715	0.00361	0.002	0.00447	0.00457	0.000358209
2.11389e-09	0.00265	0.00234		0.01144	0.00197	0.00401	0.00309	0.00685	0.00041791
2.11999e-09	0.00354	0.00261		0.01431	0.00361	0.0029	0.00309	0.00228	0.000716418
2.12609e-09	0.00295	0.00229		0.01717	0.00361	0.00334	0.00447	0.00411	0.000358209
2.1322e-09	0.00413	0.00279		0.01431	0.00263	0.0029	0.00516	0.00502	0.000298507
2.1383e-09	0.00442	0.00256		0.01144	0.00493	0.00312	0.00241	0.00502	0.000238806
2.1444e-09	0.00324	0.00288		0.00715	0.00263	0.00334	0.00481	0.00365	0.000298507
2.15051e-09	0.00177	0.0031		0.01001	0.00263	0.00267	0.00378	0.0032	0.000537313
2.15661e-09	0.00206	0.00216		0.01574	0.00361	0.00245	0.00241	0.00274	0.00041791
2.16271e-09	0.00501	0.00238		0.01144	0.00427	0.00245	0.00241	0.00274	0.000477612
2.16882e-09	0.00501	0.00288		0.00715	0.0046	0.00401	0.00344	0.00639	0.000597015
2.17492e-09	0.00413	0.00265		0.00858	0.00525	0.00178	0.0055	0.00365	0.000477612
2.18103e-09	0.00442	0.00252		0.01288	0.00328	0.00334	0.00378	0.00548	0.000537313
2.18713e-09	0.00265	0.00265		0.00715	0.00197	0.00334	0.00275	0.00365	0.000656716
2.19323e-09	0.00472	0.00315		0.00572	0.00558	0.00334	0.00344	0.00639	0.000238806
2.19934e-09	0.00265	0.00261		0.01717	0.00361	0.00312	0.00481	0.00639	0.000358209
2.20544e-09	0.00413	0.00306		0.01717	0.0023	0.002	0.00516	0.00548	0.000179104
2.21154e-09	0.00177	0.00328		0.02003	0.00361	0.002	0.00378	0.00365	0.000656716
2.21765e-09	0.00295	0.00315		0.00429	0.00328	0.00334	0.00344	0.00594	0.000298507
2.22375e-09	0.00413	0.00315		0.01001	0.00164	0.00334	0.00413	0.00502	0.000656716
2.22985e-09	0.00295	0.00256		0.01001	0.00361	0.00334	0.00309	0.0032	0.000179104
2.23596e-09	0.00354	0.00247		0.00572	0.00296	0.00423	0.00481	0.0032	0.000776119
2.24206e-09	0.00531	0.00243		0.01574	0.0046	0.0029	0.00344	0.0032	0.000477612
2.24816e-09	0.00413	0.00247		0.00715	0.00296	0.00334	0.00206	0.00137	0.000298507
2.25427e-09	0.00354	0.00315		0.01144	0.00164	0.00446	0.00481	0.00548	0.000537313
2.26037e-09	0.00442	0.0036		0.00858	0.00296	0.00334	0.00309	0.00594	0.000298507
2.26647e-09	0.00413	0.0022		0.01574	0.00394	0.00267	0.00309	0.00274	0.000358209
2.27258e-09	0.00324	0.00238		0.00715	0.00263	0.00334	0.00275	0.00274	0.000477612
2.27868e-09	0.00442	0.00346		0.00572	0.00197	0.00245	0.00516	0.00457	0.000895522
2.28479e-09	0.00501	0.00315		0.01288	0.00427	0.00379	0.00344	0.00274	0.00041791
2.29089e-09	0.00295	0.00265		0.01144	0.00328	0.00379	0.00481	0.00594	0.000477612
2.29699e-09	0.00413	0.00211		0.01288	0.0046	0.00379	0.00309	0.0032	0.000298507
2.3031e-09	0.00295	0.00337		0.01288	0.00263	0.0029	0.00447	0.00502	0.000597015
2.3092e-09	0.00354	0.00234		0.01431	0.00361	0.00267	0.00481	0.00411	0.000238806
2.3153e-09	0.00324	0.00252		0.01288	0.00328	0.00379	0.0055	0.00502	0.000597015
2.32141e-09	0.00295	0.00283		0.00286	0.00164	0.00267	0.00481	0.00639	0.000716418
2.32751e-09	0.00295	0.00234		0.01431	0.00427	0.00223	0.00344	0.00457	0.00113
2.33361e-09	0.00737	0.00247		0.01288	0.00394	0.00312	0.00378	0.00274	0.000716418
2.33972e-09	0.00472	0.00283		0.01431	0.00328	0.00245	0.00378	0.00685	0.000298507
2.34582e-09	0.00413	0.00301		0.01431	0.00361	0.002	0.00413	0.00639	0.000716418
2.35192e-09	0.00354	0.0031		0.01717	0.0023	0.00312	0.00275	0.00411	0.000537313
2.35803e-09	0.00648	0.00256		0.01001	0.00361	0.0029	0.00241	0.00685	0.000835821
2.36413e-09	0.00442	0.00337		0.01001	0.00328	0.00245	0.00309	0.00183	0.00137
2.37023e-09	0.00383	0.00288		0.01144	0.00328	0.002	0.00413	0.00457	0.000955224
2.37634e-09	0.00442	0.00297		0.00858	0.00394	0.00267	0.00206	0.00411	0.000955224
2.38244e-09	0.00531	0.00265		0.01001	0.0046	0.00334	0.00344	0.00274	0.00107
2.38854e-09	0.00354	0.00247		0.00572	0.0046	0.0029	0.00516	0.00411	0.000776119
2.39465e-09	0.00472	0.00261		0.00572	0.00296	0.00245	0.00275	0.00411	0.00101
2.40075e-09	0.00472	0.00396		0.01144	0.00263	0.00423	0.00447	0.00365	0.00113
2.40686e-09	0.00472	0.00328		0.00858	0.00558	0.00334	0.00275	0.00502	0.000716418
2.41296e-09	0.00324	0.0036		0.0186	0.00427	0.00356	0.00344	0.00228	0.00107
2.41906e-09	0.00472	0.00369		0.00572	0.00197	0.00312	0.00275	0.00776	0.00143
2.42517e-09	0.00648	0.00229		0.01288	0.00197	0.00245	0.00413	0.00639	0.00149
2.43127e-09	0.00619	0.0031		0.0186	0.00361	0.00312	0.00447	0.00365	0.00125
2.43737e-09	0.00442	0.0022		0.01431	0.00525	0.0029	0.00344	0.00822	0.00185
2.44348e-09	0.00383	0.00346		0.01431	0.00328	0.00245	0.00309	0.00457	0.00143
2.44958e-09	0.00236	0.00324		0.02003	0.00263	0.00267	0.00309	0.00502	0.00137
2.45568e-09	0.00383	0.00324		0.02003	0.00525	0.00356	0.00378	0.00274	0.000895522
2.46179e-09	0.00383	0.00301		0.01431	0.00427	0.00401	0.00275	0.0032	0.000955224
2.46789e-09	0.00383	0.00364		0.01144	0.00296	0.00312	0.00309	0.00457	0.00131
2.47399e-09	0.00324	0.00301		0.01288	0.0023	0.002	0.00378	0.00685	0.00161
2.4801e-09	0.00265	0.00378		0.01001	0.00525	0.00379	0.00275	0.00731	0.00149
2.4862e-09	0.00354	0.0036		0.01288	0.00558	0.00334	0.0055	0.00457	0.00119
2.4923e-09	0.00442	0.00351		0.00715	0.00525	0.00356	0.00447	0.00868	0.00197
2.49841e-09	0.00413	0.00324		0.00715	0.00361	0.00312	0.0055	0.00548	0.00227
2.50451e-09	0.00413	0.00333		0.01001	0.0046	0.00267	0.00275	0.00639	0.00149
2.51062e-09	0.00265	0.00297		0.01288	0.00296	0.00423	0.00481	0.00457	0.00287
2.51672e-09	0.00383	0.00346		0.0186	0.00263	0.00379	0.00481	0.00548	0.00173
2.52282e-09	0.00265	0.00396		0.01001	0.00591	0.00334	0.00413	0.00457	0.00191
2.52893e-09	0.00472	0.0044		0.01431	0.00493	0.0029	0.00309	0.00365	0.00179
2.53503e-09	0.00472	0.00328		0.01288	0.0046	0.00379	0.0055	0.00457	0.00304
2.54113e-09	0.00324	0.00418		0.01001	0.00493	0.00267	0.00791	0.00457	0.00215
2.54724e-09	0.00383	0.00364		0.01001	0.0046	0.00379	0.00619	0.00457	0.00221
2.55334e-09	0.00442	0.00373		0.01431	0.00591	0.00267	0.00275	0.00457	0.00251
2.55944e-09	0.00472	0.00369		0.01431	0.00624	0.00267	0.00447	0.00776	0.00304
2.56555e-09	0.00324	0.00364		0.00858	0.00624	0.00423	0.00516	0.00502	0.0037
2.57165e-09	0.00501	0.00413		0.00429	0.00525	0.00178	0.00344	0.00913	0.00299
2.57775e-09	0.00413	0.00485		0.00858	0.00394	0.00401	0.00619	0.00548	0.00454
2.58386e-09	0.00383	0.00454		0.01288	0.00558	0.00334	0.00481	0.00959	0.00316
2.58996e-09	0.00177	0.00481		0.01288	0.00985	0.00446	0.00344	0.00639	0.00484
2.59606e-09	0.00265	0.00548		0.01717	0.00755	0.00423	0.00653	0.0105	0.00484
2.60217e-09	0.00295	0.00593		0.01431	0.00755	0.00401	0.00619	0.00868	0.00537
2.60827e-09	0.00472	0.00544		0.0186	0.0069	0.00423	0.00756	0.00868	0.00603
2.61438e-09	0.00354	0.00553		0.01001	0.0046	0.00312	0.00928	0.00548	0.00537
2.62048e-09	0.00354	0.00665		0.01574	0.00821	0.00423	0.00309	0.00639	0.00609
2.62658e-09	0.00383	0.00679		0.0186	0.0092	0.00579	0.00825	0.01005	0.00615
2.63269e-09	0.00472	0.00701		0.01431	0.01281	0.00646	0.00791	0.0105	0.00764
2.63879e-09	0.00324	0.00778		0.01717	0.00624	0.00579	0.01066	0.01187	0.00788
2.64489e-09	0.00472	0.0089		0.02003	0.01018	0.00936	0.00825	0.00685	0.008
2.651e-09	0.00354	0.00858		0.01431	0.00755	0.01025	0.00653	0.01507	0.0074
2.6571e-09	0.00295	0.0093		0.01717	0.01314	0.00512	0.00963	0.01507	0.01039
2.6632e-09	0.00383	0.01263		0.02289	0.01084	0.00757	0.01031	0.01279	0.01033
2.66931e-09	0.00442	0.01209		0.01574	0.01576	0.00691	0.00859	0.01279	0.01439
2.67541e-09	0.00648	0.01254		0.01574	0.01544	0.00802	0.01203	0.01598	0.01427
2.68151e-09	0.00737	0.0138		0.02718	0.02003	0.00646	0.01409	0.01598	0.01618
2.68762e-09	0.00531	0.01483		0.02718	0.02135	0.01002	0.01478	0.01918	0.01731
2.69372e-09	0.00413	0.01587		0.03433	0.01544	0.01426	0.01788	0.02785	0.01899
2.69982e-09	0.00589	0.01982		0.02718	0.01938	0.01225	0.0165	0.02055	0.02048
2.70593e-09	0.00472	0.01991		0.02575	0.02824	0.01092	0.02063	0.02694	0.02358
2.71203e-09	0.00648	0.02211		0.0329	0.02726	0.01203	0.01684	0.03333	0.02633
2.71813e-09	0.00531	0.02634		0.02432	0.03218	0.01337	0.02475	0.03333	0.02782
2.72424e-09	0.00619	0.02849		0.05293	0.03514	0.01738	0.01925	0.0347	0.03104
2.73034e-09	0.00796	0.03047		0.04721	0.02627	0.01804	0.02819	0.0411	0.03379
2.73645e-09	0.00973	0.03483		0.04721	0.04007	0.01715	0.03094	0.04201	0.03899
2.74255e-09	0.00678	0.03811		0.03433	0.04499	0.02205	0.03403	0.05068	0.04507
2.74865e-09	0.00766	0.04292		0.05579	0.04204	0.02294	0.03403	0.05114	0.04991
2.75476e-09	0.00707	0.04863		0.05866	0.05681	0.02785	0.04125	0.06256	0.05487
2.76086e-09	0.00707	0.05501		0.07296	0.06765	0.03096	0.04538	0.07123	0.05869
2.76696e-09	0.00678	0.0631		0.09299	0.06568	0.02851	0.04675	0.0758	0.07116
2.77307e-09	0.00766	0.06436		0.08584	0.06929	0.04411	0.05122	0.08539	0.08137
2.77917e-09	0.00914	0.07308		0.09013	0.089	0.03698	0.066	0.09543	0.08687
2.78527e-09	0.01208	0.08431		0.10157	0.10181	0.04656	0.0605	0.10822	0.09558
2.79138e-09	0.01326	0.09187		0.1073	0.11002	0.04812	0.07975	0.10502	0.10746
2.79748e-09	0.0109	0.10085		0.14306	0.11166	0.05814	0.08732	0.13105	0.12221
2.80358e-09	0.01179	0.10809		0.12446	0.13136	0.0626	0.09694	0.13973	0.13558
2.80969e-09	0.01208	0.1244		0.14735	0.13235	0.07708	0.09625	0.16164	0.14985
2.81579e-09	0.01503	0.13843		0.13162	0.15271	0.08554	0.10382	0.1621	0.16728
2.82189e-09	0.02122	0.14926		0.20315	0.17865	0.0851	0.13132	0.1758	0.17666
2.828e-09	0.0168	0.16539		0.22031	0.18982	0.09178	0.13991	0.2105	0.20507
2.8341e-09	0.02004	0.1827		0.20601	0.22332	0.11049	0.14954	0.24429	0.22299
2.84021e-09	0.0221	0.20387		0.24464	0.22989	0.12029	0.16226	0.24749	0.24896
2.84631e-09	0.02181	0.21834		0.23176	0.24368	0.137	0.19526	0.29315	0.27612
2.85241e-09	0.02918	0.24112		0.29471	0.28539	0.13745	0.19801	0.33516	0.29863
2.85852e-09	0.02741	0.26315		0.30472	0.29951	0.17532	0.23135	0.32466	0.32513
2.86462e-09	0.03831	0.28422		0.33333	0.32381	0.1644	0.23032	0.35205	0.35773
2.87072e-09	0.03566	0.29699		0.29185	0.34614	0.1918	0.2561	0.36712	0.38931
2.87683e-09	0.04981	0.32944		0.37196	0.35402	0.2094	0.27501	0.39406	0.4129
2.88293e-09	0.04303	0.35596		0.40057	0.40066	0.22121	0.28704	0.41689	0.45224
2.88903e-09	0.04981	0.38112		0.40343	0.44007	0.26286	0.34582	0.47443	0.48854
2.89514e-09	0.0616	0.40193		0.48641	0.47718	0.27623	0.34617	0.48311	0.52573
2.90124e-09	0.06484	0.43537		0.47496	0.49655	0.28871	0.36679	0.53014	0.55666
2.90734e-09	0.06926	0.45002		0.5422	0.51954	0.31611	0.39498	0.56256	0.58627
2.91345e-09	0.07574	0.49272		0.55222	0.55337	0.34284	0.42558	0.57808	0.62627
2.91955e-09	0.08606	0.51425		0.55079	0.58621	0.3689	0.42145	0.63105	0.67104
2.92565e-09	0.09431	0.53582		0.58941	0.60033	0.40945	0.47508	0.65068	0.70418
2.93176e-09	0.09932	0.57142		0.62518	0.63974	0.43529	0.50773	0.64155	0.73385
2.93786e-09	0.12319	0.59946		0.68956	0.70411	0.45712	0.52183	0.69543	0.77021
2.94396e-09	0.13439	0.63434		0.7525	0.69392	0.48251	0.5483	0.72648	0.8034
2.95007e-09	0.14677	0.65501		0.68813	0.7064	0.5333	0.58405	0.73744	0.82299
2.95617e-09	0.17153	0.67546		0.72532	0.77209	0.55447	0.62255	0.8	0.85093
2.96228e-09	0.17448	0.7107		0.73963	0.76979	0.57362	0.63836	0.8242	0.89493
2.96838e-09	0.20395	0.74013		0.76252	0.78851	0.61038	0.68065	0.79772	0.89958
2.97448e-09	0.21721	0.75434		0.79113	0.85616	0.64914	0.6913	0.84932	0.93331
2.98059e-09	0.22193	0.77748		0.83405	0.85944	0.67231	0.7023	0.8379	0.93749
2.98669e-09	0.23666	0.80319		0.83691	0.87816	0.70016	0.75421	0.90822	0.95803
2.99279e-09	0.26584	0.82813		0.88841	0.89327	0.72488	0.77484	0.91507	0.98621
2.9989e-09	0.29679	0.84413		0.90987	0.90443	0.76565	0.7989	0.95982	0.97296
3.005e-09	0.32626	0.85712		0.88412	0.89491	0.78392	0.81609	0.91233	0.99391
3.0111e-09	0.3298	0.87321		0.92704	0.91724	0.81555	0.86628	0.93288	1
3.01721e-09	0.37607	0.88818		0.89557	0.93826	0.85966	0.88347	0.94338	0.98925
3.02331e-09	0.40259	0.912		0.97282	0.95402	0.85141	0.86559	0.97078	0.97636
3.02941e-09	0.41969	0.92063		0.92561	0.93103	0.89396	0.89687	0.97352	0.98406
3.03552e-09	0.46419	0.94315		0.99857	0.95238	0.8757	0.89103	0.97534	0.96537
3.04162e-09	0.50987	0.95569		0.92275	0.95402	0.94453	0.89893	0.98493	0.94603
3.04772e-09	0.50221	0.95254		0.92847	0.96486	0.92938	0.92162	1	0.94012
3.05383e-09	0.5417	0.96049		0.90844	0.9688	0.96258	0.94225	0.98813	0.92346
3.05993e-09	0.56646	0.97088		0.99857	0.9468	0.94899	0.96872	0.97123	0.89272
3.06604e-09	0.59593	0.97667		0.94421	0.94943	0.9599	0.93503	0.94886	0.8791
3.07214e-09	0.64191	0.98283		1	0.96519	1	0.99141	0.99178	0.88125
3.07824e-09	0.65959	0.97757		0.94278	0.97209	0.98218	0.9945	0.93014	0.85409
3.08435e-09	0.70645	0.98885		0.98569	1	0.97706	0.96391	0.98128	0.82687
3.09045e-09	0.72591	0.98445		0.94707	0.95764	0.99978	1	0.95753	0.80496
3.09655e-09	0.74801	1		0.94278	0.95337	0.96592	0.9505	0.98265	0.78519
3.10266e-09	0.76805	0.99196		0.90558	0.94351	0.96725	0.97044	0.93242	0.76394
3.10876e-09	0.78603	0.99492		0.84692	0.94253	0.99153	0.989	0.96347	0.73582
3.11486e-09	0.83436	0.98454		0.90558	0.92085	0.96859	0.94431	0.89635	0.7083
3.12097e-09	0.82847	0.9973		0.93276	0.91921	0.96391	0.97491	0.93151	0.70191
3.12707e-09	0.86089	0.99209		0.87268	0.92348	0.96837	0.95565	0.92648	0.66919
3.13317e-09	0.86678	0.97748		0.87411	0.92151	0.95211	0.96219	0.86804	0.65307
3.13928e-09	0.88653	0.98697		0.85122	0.90739	0.97059	0.96219	0.91279	0.62364
3.14538e-09	0.92691	0.98652		0.83834	0.89327	0.94008	0.94053	0.86393	0.61278
3.15148e-09	0.92661	0.97407		0.8083	0.85222	0.96391	0.90993	0.92922	0.58812
3.15759e-09	0.90981	0.96957		0.81831	0.84893	0.92426	0.87796	0.84795	0.57785
3.16369e-09	0.94813	0.97555		0.79113	0.83153	0.90376	0.93709	0.83516	0.55391
3.16979e-09	0.98438	0.96697		0.83977	0.86962	0.91758	0.8845	0.81826	0.54878
3.1759e-09	0.96021	0.95654		0.78827	0.82167	0.89062	0.88072	0.84612	0.51815
3.182e-09	0.98173	0.9493		0.73534	0.82529	0.87547	0.901	0.81918	0.50567
3.18811e-09	0.99086	0.94121		0.76109	0.79934	0.89352	0.86353	0.79817	0.49015
3.19421e-09	0.9499	0.94989		0.74964	0.79967	0.85498	0.86903	0.80913	0.47612
3.20031e-09	0.9944	0.93272		0.77253	0.76814	0.85943	0.83499	0.77489	0.46579
3.20642e-09	1	0.93326		0.8226	0.80033	0.83983	0.86112	0.76438	0.4594
3.21252e-09	0.9776	0.932		0.73247	0.76913	0.8474	0.86318	0.73836	0.42878
3.21862e-09	0.99293	0.92975		0.77682	0.76617	0.81466	0.81884	0.74749	0.42412
3.22473e-09	0.9832	0.92674		0.701	0.733	0.83203	0.80199	0.73379	0.41916
3.23083e-09	0.98851	0.9276		0.70959	0.76256	0.83292	0.80612	0.75342	0.40555
3.23693e-09	0.97141	0.91187		0.71245	0.72808	0.77902	0.77002	0.75297	0.38961
3.24304e-09	0.97053	0.90575		0.7711	0.73235	0.79906	0.78068	0.721	0.38209
3.24914e-09	0.95638	0.8978		0.70386	0.71396	0.78859	0.78102	0.75068	0.36788
3.25524e-09	0.95402	0.90225		0.70386	0.72742	0.78525	0.73599	0.6726	0.35618
3.26135e-09	0.99558	0.90544		0.65665	0.66962	0.77768	0.76762	0.74612	0.34645
3.26745e-09	0.94901	0.89726		0.68097	0.69064	0.75162	0.75868	0.69224	0.34137
3.27355e-09	0.97554	0.88903		0.67239	0.69392	0.73001	0.74905	0.67671	0.33033
3.27966e-09	0.94017	0.88989		0.70386	0.64926	0.75473	0.73737	0.65799	0.32758
3.28576e-09	0.96581	0.8702		0.70386	0.66404	0.74515	0.71502	0.64566	0.31355
3.29187e-09	0.96964	0.87906		0.64235	0.6069	0.72243	0.72568	0.66804	0.31027
3.29797e-09	0.97849	0.8738		0.68097	0.67455	0.70283	0.70471	0.65205	0.30322
3.30407e-09	0.96905	0.88427		0.65665	0.64631	0.71018	0.67927	0.64703	0.29045
3.31018e-09	0.95638	0.87838		0.61087	0.64302	0.70439	0.68512	0.68676	0.28203
3.31628e-09	0.99027	0.87317		0.62804	0.61511	0.69904	0.67721	0.61735	0.268
3.32238e-09	0.95697	0.86917		0.64807	0.61182	0.68991	0.67343	0.61598	0.25976
3.32849e-09	0.93516	0.86256		0.60229	0.61084	0.67075	0.66311	0.621	0.26501
3.33459e-09	0.9611	0.86126		0.63948	0.58949	0.66785	0.65727	0.5863	0.25851
3.34069e-09	0.93457	0.85901		0.64807	0.6092	0.6536	0.66002	0.59132	0.24901
3.3468e-09	0.93663	0.86751		0.6166	0.60427	0.67097	0.62014	0.5895	0.236
3.3529e-09	0.92013	0.85533		0.62232	0.57274	0.65828	0.65452	0.60183	0.23558
3.359e-09	0.94489	0.8471		0.59227	0.6092	0.64825	0.62736	0.59269	0.22949
3.36511e-09	0.90687	0.84297		0.56795	0.61182	0.64135	0.64386	0.58995	0.22299
3.37121e-09	0.90598	0.84643		0.57225	0.5688	0.63867	0.6418	0.58858	0.21696
3.37731e-09	0.90598	0.84467		0.58655	0.58358	0.62486	0.62943	0.59543	0.20842
3.38342e-09	0.90981	0.83946		0.56366	0.5711	0.62196	0.61671	0.58128	0.20388
3.38952e-09	0.91011	0.86135		0.54506	0.55074	0.6106	0.5868	0.57169	0.20287
3.39563e-09	0.91689	0.83047		0.58655	0.53662	0.61149	0.60777	0.58174	0.19009
3.40173e-09	0.88447	0.82894		0.63805	0.5734	0.6057	0.63596	0.54566	0.18084
3.40783e-09	0.91158	0.82836		0.55508	0.53892	0.61395	0.59917	0.54064	0.18818
3.41394e-09	0.92072	0.84175		0.55079	0.54647	0.60615	0.57717	0.54612	0.17367
3.42004e-09	0.88918	0.82791		0.55222	0.51593	0.57919	0.61568	0.53562	0.17057
3.42614e-09	0.8771	0.82031		0.54363	0.54811	0.5861	0.56067	0.53653	0.16609
3.43225e-09	0.90746	0.82081		0.54793	0.54417	0.56494	0.56686	0.50274	0.16275
3.43835e-09	0.89508	0.83007		0.50644	0.5225	0.57006	0.55517	0.52466	0.15588
3.44445e-09	0.89773	0.82526		0.52933	0.53826	0.57318	0.56308	0.50365	0.15313
3.45056e-09	0.91512	0.82863		0.56652	0.52348	0.55714	0.53695	0.50913	0.14973
3.45666e-09	0.89596	0.81946		0.50072	0.49261	0.57251	0.52767	0.51233	0.14275
3.46276e-09	0.89537	0.80427		0.48784	0.52939	0.55135	0.52939	0.49041	0.13403
3.46887e-09	0.87622	0.80989		0.5422	0.49819	0.56249	0.55964	0.53105	0.13928
3.47497e-09	0.8827	0.80822		0.5422	0.50969	0.546	0.54692	0.50959	0.12812
3.48107e-09	0.84763	0.80548		0.54793	0.50082	0.53687	0.55827	0.50228	0.12782
3.48718e-09	0.86266	0.79883		0.46924	0.48079	0.51905	0.53799	0.48037	0.12251
3.49328e-09	0.86207	0.79762		0.4721	0.48571	0.52083	0.49845	0.50091	0.11743
3.49938e-09	0.85057	0.79326		0.48927	0.47586	0.51704	0.50808	0.48037	0.11719
3.50549e-09	0.82877	0.78382		0.46781	0.46962	0.51571	0.50705	0.49041	0.112
3.51159e-09	0.86472	0.78598		0.44206	0.44893	0.51481	0.49364	0.46393	0.11236
3.5177e-09	0.86737	0.79155		0.48498	0.44269	0.49321	0.50223	0.44977	0.11146
3.5238e-09	0.87062	0.77987		0.49213	0.44269	0.47538	0.50911	0.43288	0.1034
3.5299e-09	0.84674	0.79299		0.45064	0.43842	0.48207	0.48333	0.46119	0.09331
3.53601e-09	0.83643	0.75982		0.45351	0.43875	0.47895	0.47817	0.43607	0.09451
3.54211e-09	0.85116	0.768		0.47926	0.4647	0.4638	0.47817	0.43288	0.09451
3.54821e-09	0.8155	0.75753		0.47067	0.43547	0.46826	0.46923	0.44155	0.09236
3.55432e-09	0.83938	0.75578		0.45351	0.42726	0.46781	0.48298	0.44292	0.08699
3.56042e-09	0.8382	0.74849		0.46924	0.45057	0.46246	0.44998	0.4411	0.08693
3.56652e-09	0.78868	0.74162		0.43348	0.43547	0.46224	0.45445	0.43927	0.08197
3.57263e-09	0.82935	0.75649		0.46352	0.44171	0.4511	0.48195	0.45068	0.0809
3.57873e-09	0.80637	0.74912		0.44206	0.42069	0.44598	0.42901	0.42329	0.07821
3.58483e-09	0.81256	0.73789		0.46781	0.41018	0.4364	0.43073	0.41416	0.0766
3.59094e-09	0.8323	0.73025		0.43491	0.37833	0.411	0.4438	0.40183	0.07284
3.59704e-09	0.79163	0.73362		0.47926	0.42003	0.42326	0.42833	0.42009	0.06997
3.60314e-09	0.78249	0.73276		0.37625	0.39606	0.41858	0.42729	0.38858	0.06913
3.60925e-09	0.78574	0.72027		0.42346	0.36683	0.40945	0.43176	0.39178	0.0677
3.61535e-09	0.79134	0.72463		0.41774	0.38259	0.41724	0.42214	0.38174	0.06758
3.62146e-09	0.79517	0.73038		0.41059	0.39704	0.41657	0.41595	0.39817	0.06603
3.62756e-09	0.78249	0.72948		0.3834	0.37406	0.40699	0.39807	0.40046	0.06125
3.63366e-09	0.76628	0.71591		0.41917	0.37865	0.39652	0.40083	0.38767	0.05982
3.63977e-09	0.77719	0.71002		0.35765	0.36979	0.39407	0.40667	0.36164	0.05952
3.64587e-09	0.77336	0.728		0.40486	0.35468	0.39185	0.39842	0.37078	0.05564
3.65197e-09	0.80813	0.71263		0.35765	0.34581	0.40187	0.38295	0.39269	0.05248
3.65808e-09	0.76127	0.70463		0.41917	0.36289	0.40432	0.39223	0.36393	0.05475
3.66418e-09	0.79546	0.71335		0.34621	0.35238	0.38405	0.38845	0.36986	0.04961
3.67028e-09	0.77336	0.69946		0.42632	0.3376	0.40343	0.39532	0.3411	0.05045
3.67639e-09	0.78014	0.70629		0.40486	0.36946	0.37937	0.3857	0.36484	0.04639
3.68249e-09	0.76157	0.69353		0.41202	0.3399	0.37068	0.37573	0.35616	0.04681
3.68859e-09	0.74035	0.70256		0.3877	0.34877	0.38472	0.3527	0.32968	0.04615
3.6947e-09	0.7265	0.69766		0.4206	0.34023	0.3816	0.37848	0.36119	0.04669
3.7008e-09	0.74064	0.71056		0.40486	0.33005	0.35754	0.35682	0.33288	0.04281
3.7069e-09	0.74948	0.69533		0.38197	0.34811	0.35821	0.3912	0.32648	0.04621
3.71301e-09	0.75685	0.69811		0.35765	0.32381	0.36155	0.36439	0.32785	0.04167
3.71911e-09	0.75833	0.69146		0.36052	0.33399	0.37046	0.35029	0.35251	0.04
3.72521e-09	0.72915	0.68715		0.35622	0.33235	0.35955	0.34273	0.32192	0.03934
3.73132e-09	0.74772	0.69537		0.3319	0.30739	0.35264	0.33757	0.32283	0.03916
3.73742e-09	0.72738	0.68863		0.34049	0.32315	0.35977	0.35064	0.33836	0.03833
3.74353e-09	0.73828	0.69191		0.31617	0.30246	0.35086	0.34307	0.30731	0.03648
3.74963e-09	0.73327	0.69128		0.32618	0.33366	0.33571	0.36129	0.30776	0.03684
3.75573e-09	0.74565	0.68818		0.37482	0.32972	0.34128	0.32554	0.33425	0.03248
3.76184e-09	0.73062	0.68031		0.35765	0.31264	0.35286	0.3331	0.32283	0.03439
3.76794e-09	0.74153	0.69056		0.36052	0.30969	0.35041	0.32864	0.31461	0.0311
3.77404e-09	0.73475	0.68396		0.33763	0.30936	0.35242	0.32623	0.32557	0.02955
3.78015e-09	0.71648	0.68589		0.32332	0.32053	0.32858	0.32382	0.31553	0.03134
3.78625e-09	0.7542	0.68067		0.37625	0.2913	0.33504	0.33173	0.30411	0.03093
3.79235e-09	0.73121	0.67883		0.34192	0.28506	0.34039	0.31901	0.29452	0.02836
3.79846e-09	0.75626	0.68036		0.35765	0.31757	0.33549	0.32348	0.30502	0.028
3.80456e-09	0.72237	0.67263		0.31187	0.2936	0.32257	0.30182	0.32192	0.02854
3.81066e-09	0.73386	0.67897		0.3319	0.28571	0.32925	0.32348	0.29498	0.02555
3.81677e-09	0.70822	0.67897		0.35908	0.2913	0.32078	0.31523	0.27808	0.02675
3.82287e-09	0.74153	0.67133		0.32475	0.3133	0.30319	0.32623	0.30228	0.02376
3.82897e-09	0.74035	0.67515		0.32475	0.30213	0.32591	0.31007	0.28265	0.02364
3.83508e-09	0.72767	0.67124		0.34049	0.27553	0.32702	0.29117	0.28767	0.0246
3.84118e-09	0.71412	0.66625		0.33763	0.28506	0.3063	0.3142	0.2758	0.02346
3.84729e-09	0.72944	0.6627		0.32046	0.29392	0.31031	0.29013	0.27534	0.02364
3.85339e-09	0.73268	0.66593		0.34621	0.29524	0.29806	0.31145	0.29863	0.02072
3.85949e-09	0.72296	0.6716		0.30758	0.28801	0.30764	0.28085	0.30137	0.02078
3.8656e-09	0.72384	0.65942		0.30758	0.26798	0.29962	0.29701	0.2621	0.01934
3.8717e-09	0.72797	0.664		0.299	0.28342	0.30118	0.30457	0.25662	0.01946
3.8778e-09	0.69643	0.65775		0.3133	0.29294	0.30675	0.27913	0.27397	0.01916
3.88391e-09	0.67492	0.66135		0.30329	0.27783	0.29517	0.28257	0.26849	0.02078
3.89001e-09	0.68376	0.6547		0.25322	0.27159	0.29628	0.28223	0.25936	0.01839
3.89611e-09	0.68818	0.66193		0.28755	0.27192	0.2896	0.29151	0.26575	0.01719
3.90222e-09	0.7038	0.64858		0.2618	0.27094	0.2838	0.27913	0.25251	0.01701
3.90832e-09	0.68406	0.64894		0.31474	0.25846	0.29116	0.28601	0.26986	0.01851
3.91442e-09	0.66225	0.64521		0.27325	0.25222	0.27022	0.28395	0.25982	0.01522
3.92053e-09	0.68671	0.65308		0.28469	0.2532	0.28871	0.26641	0.26621	0.0151
3.92663e-09	0.70321	0.65169		0.25894	0.24499	0.27601	0.2812	0.24064	0.01719
3.93273e-09	0.67639	0.64049		0.2618	0.25353	0.27445	0.26298	0.2347	0.01558
3.93884e-09	0.68523	0.63676		0.33047	0.26667	0.27356	0.25507	0.24977	0.01445
3.94494e-09	0.65164	0.63542		0.28755	0.24532	0.26242	0.25816	0.24886	0.01439
3.95104e-09	0.68317	0.6276		0.26896	0.22332	0.2642	0.25851	0.23699	0.01313
3.95715e-09	0.6758	0.61987		0.27754	0.23547	0.26108	0.25507	0.24932	0.01325
3.96325e-09	0.66991	0.62315		0.30043	0.24959	0.25997	0.25507	0.24155	0.01301
3.96936e-09	0.65989	0.62265		0.23891	0.23251	0.25908	0.26573	0.23699	0.0123
3.97546e-09	0.65606	0.60854		0.30758	0.23777	0.25373	0.25026	0.2411	0.01176
3.98156e-09	0.64456	0.61492		0.27611	0.2335	0.25106	0.24991	0.23014	0.01122
3.98767e-09	0.67462	0.61088		0.24034	0.24072	0.24393	0.23513	0.24292	0.01182
3.99377e-09	0.65429	0.61582		0.28469	0.24433	0.24282	0.25748	0.21963	0.01158
3.99987e-09	0.65812	0.61276		0.28326	0.23547	0.24259	0.24235	0.21826	0.01033
4.00598e-09	0.6369	0.6102		0.26609	0.22857	0.25106	0.23823	0.22009	0.01158
4.01208e-09	0.6705	0.60364		0.23033	0.23021	0.22856	0.23754	0.22146	0.01027
4.01818e-09	0.63602	0.60184		0.28612	0.23744	0.24438	0.22585	0.21644	0.01093
4.02429e-09	0.64456	0.59694		0.27611	0.21773	0.23903	0.22069	0.21918	0.01212
4.03039e-09	0.66077	0.59398		0.32046	0.20952	0.23925	0.22241	0.21735	0.00943
4.03649e-09	0.63602	0.59425		0.26323	0.2197	0.22522	0.22551	0.22557	0.00937
4.0426e-09	0.6257	0.592		0.24034	0.22726	0.23747	0.22035	0.21233	0.01015
4.0487e-09	0.64103	0.59178		0.23176	0.21544	0.22945	0.23066	0.20502	0.00919
4.0548e-09	0.63366	0.58804		0.23319	0.2197	0.22054	0.21382	0.20548	0.00878
4.06091e-09	0.64898	0.59034		0.23319	0.20493	0.2241	0.22173	0.20913	0.00884
4.06701e-09	0.63513	0.58126		0.25751	0.20394	0.22744	0.21726	0.21598	0.00931
4.07312e-09	0.65164	0.58553		0.28612	0.20854	0.21943	0.22241	0.20913	0.00896
4.07922e-09	0.64545	0.58989		0.26466	0.21642	0.21341	0.22585	0.22009	0.00812
4.08532e-09	0.62894	0.58701		0.24464	0.21248	0.21252	0.20282	0.20868	0.0089
4.09143e-09	0.58444	0.58153		0.26323	0.2	0.21274	0.21623	0.20731	0.00878
4.09753e-09	0.65517	0.58229		0.20172	0.22496	0.21252	0.21348	0.2242	0.00645
4.10363e-09	0.62452	0.57708		0.23462	0.2	0.20762	0.22516	0.19178	0.00764
4.10974e-09	0.62216	0.58117		0.22318	0.19343	0.20249	0.20694	0.20411	0.00716
4.11584e-09	0.59888	0.57807		0.25465	0.20525	0.20049	0.19904	0.2105	0.00806
4.12194e-09	0.60772	0.57133		0.22031	0.2046	0.20383	0.19251	0.19361	0.00645
4.12805e-09	0.62806	0.58189		0.24607	0.17767	0.21074	0.21657	0.19954	0.00585
4.13415e-09	0.59092	0.56544		0.21888	0.18883	0.19626	0.2066	0.1758	0.00704
4.14025e-09	0.59416	0.56126		0.22175	0.1931	0.20717	0.19354	0.19909	0.0074
4.14636e-09	0.60183	0.56647		0.22461	0.19113	0.1967	0.1901	0.18858	0.00597
4.15246e-09	0.61362	0.56539		0.22175	0.19704	0.19938	0.19354	0.1895	0.00549
4.15856e-09	0.60684	0.57029		0.20601	0.18227	0.2016	0.20488	0.18676	0.00579
4.16467e-09	0.59416	0.56121		0.2432	0.19737	0.19871	0.18769	0.19224	0.00585
4.17077e-09	0.63896	0.56207		0.22747	0.18588	0.19047	0.19526	0.19361	0.00537
4.17688e-09	0.60536	0.55389		0.19599	0.18588	0.20027	0.18597	0.18219	0.00525
4.18298e-09	0.58621	0.55344		0.22318	0.17668	0.19648	0.18426	0.18493	0.00573
4.18908e-09	0.61863	0.56009		0.21173	0.19245	0.19893	0.17738	0.18219	0.00591
4.19519e-09	0.59741	0.55312		0.21459	0.19343	0.19938	0.1956	0.18493	0.00531
4.20129e-09	0.58915	0.55721		0.22461	0.17997	0.19314	0.18976	0.17397	0.00442
4.20739e-09	0.58915	0.54566		0.20887	0.1734	0.18846	0.19904	0.18037	0.00472
4.2135e-09	0.59299	0.55604		0.18741	0.17635	0.18868	0.17738	0.179	0.0046
4.2196e-09	0.57501	0.5458		0.22461	0.18522	0.18623	0.18872	0.15753	0.00454
4.2257e-09	0.57029	0.54625		0.21173	0.15796	0.18868	0.17497	0.15297	0.004
4.23181e-09	0.56292	0.54054		0.20458	0.15796	0.18	0.19319	0.18493	0.00501
4.23791e-09	0.58149	0.54787		0.21173	0.18621	0.16708	0.17463	0.16758	0.00412
4.24401e-09	0.58739	0.53793		0.20601	0.16453	0.17153	0.17463	0.14932	0.00442
4.25012e-09	0.59004	0.53969		0.19313	0.16552	0.18467	0.16501	0.15616	0.00382
4.25622e-09	0.56705	0.53771		0.18598	0.15961	0.18289	0.17051	0.1726	0.00436
4.26232e-09	0.58798	0.53775		0.1774	0.1688	0.17866	0.17979	0.15799	0.00382
4.26843e-09	0.55791	0.53901		0.1917	0.17011	0.17131	0.16569	0.15708	0.0046
4.27453e-09	0.59004	0.5307		0.21173	0.16355	0.16774	0.17876	0.17991	0.00334
4.28063e-09	0.58208	0.53447		0.20744	0.16716	0.16797	0.1736	0.16027	0.00299
4.28674e-09	0.5532	0.52831		0.1774	0.16256	0.1673	0.16844	0.16119	0.0046
4.29284e-09	0.56057	0.5329		0.1774	0.1619	0.1644	0.16707	0.16804	0.00394
4.29895e-09	0.54848	0.53524		0.17024	0.16782	0.18044	0.15435	0.15799	0.00364
4.30505e-09	0.55673	0.52171		0.18598	0.1619	0.16797	0.16363	0.15799	0.00316
4.31115e-09	0.56793	0.52526		0.17167	0.1711	0.16507	0.16672	0.15936	0.00376
4.31726e-09	0.58061	0.51933		0.21316	0.15599	0.15527	0.16879	0.16438	0.00382
4.32336e-09	0.53021	0.52045		0.22031	0.17241	0.16596	0.15332	0.16256	0.00358
4.32946e-09	0.54141	0.52076		0.18598	0.14319	0.16596	0.15779	0.14429	0.00346
4.33557e-09	0.52933	0.50706		0.18455	0.16158	0.15126	0.1626	0.1516	0.0034
4.34167e-09	0.56145	0.51856		0.1917	0.15238	0.15438	0.16329	0.15434	0.00304
4.34777e-09	0.51695	0.52121		0.20172	0.14713	0.16552	0.16741	0.13744	0.00257
4.35388e-09	0.53345	0.51191		0.18884	0.15008	0.16106	0.1516	0.15708	0.00257
4.35998e-09	0.53257	0.51465		0.14449	0.1619	0.16151	0.15779	0.1411	0.00304
4.36608e-09	0.52638	0.51375		0.17024	0.14154	0.16039	0.14954	0.15525	0.00293
4.37219e-09	0.55968	0.50166		0.18312	0.14351	0.16329	0.13922	0.14155	0.00293
4.37829e-09	0.54612	0.50557		0.18169	0.15796	0.14948	0.14988	0.13744	0.00251
4.38439e-09	0.54023	0.504		0.17024	0.14778	0.15415	0.15022	0.15571	0.00203
4.3905e-09	0.53021	0.50827		0.19027	0.13563	0.14836	0.14575	0.14703	0.00322
4.3966e-09	0.55732	0.51389		0.16738	0.15993	0.14636	0.14782	0.14612	0.00287
4.40271e-09	0.53846	0.51497		0.16452	0.12709	0.15237	0.14438	0.15434	0.00287
4.40881e-09	0.52785	0.51016		0.19886	0.14548	0.1497	0.15125	0.14429	0.00287
4.41491e-09	0.55791	0.4996		0.17597	0.15205	0.14859	0.15091	0.13196	0.00275
4.42102e-09	0.54111	0.51281		0.17883	0.1445	0.14324	0.15366	0.13425	0.00233
4.42712e-09	0.57471	0.50791		0.1917	0.14975	0.14613	0.13407	0.13516	0.00233
4.43322e-09	0.52874	0.50472		0.14449	0.14384	0.14814	0.14404	0.15251	0.00293
4.43933e-09	0.52343	0.50935		0.19742	0.15599	0.14368	0.1516	0.13836	0.00299
4.44543e-09	0.51842	0.50018		0.18026	0.15107	0.13856	0.13682	0.13516	0.00299
4.45153e-09	0.52373	0.50701		0.17883	0.15369	0.14368	0.14335	0.13379	0.00245
4.45764e-09	0.51194	0.49456		0.16309	0.14286	0.14391	0.15125	0.13333	0.00257
4.46374e-09	0.54023	0.49357		0.1774	0.15041	0.14524	0.14713	0.13242	0.00209
4.46984e-09	0.52107	0.50391		0.16881	0.13793	0.14391	0.13132	0.12603	0.00113
4.47595e-09	0.5364	0.49784		0.1731	0.13695	0.15438	0.14404	0.12603	0.00251
4.48205e-09	0.52461	0.50562		0.1402	0.14154	0.13589	0.14713	0.11963	0.00251
4.48815e-09	0.5361	0.50476		0.16309	0.13399	0.14458	0.14541	0.12831	0.00239
4.49426e-09	0.52726	0.50413		0.18598	0.13695	0.15193	0.14266	0.14247	0.00257
4.50036e-09	0.5361	0.50935		0.16881	0.13268	0.14257	0.14232	0.13333	0.00167
4.50646e-09	0.52461	0.50566		0.18312	0.13333	0.13366	0.13682	0.11416	0.00251
4.51257e-09	0.5476	0.4996		0.16309	0.14253	0.13767	0.13269	0.15068	0.00185
4.51867e-09	0.5529	0.49281		0.14735	0.13169	0.14435	0.13613	0.13151	0.00197
4.52478e-09	0.51429	0.49344		0.18741	0.13399	0.1468	0.13544	0.12648	0.00149
4.53088e-09	0.53551	0.49204		0.16881	0.12381	0.12898	0.13269	0.13014	0.00233
4.53698e-09	0.50103	0.50004		0.15165	0.12447	0.12586	0.12754	0.11598	0.00233
4.54309e-09	0.53758	0.50085		0.15737	0.12972	0.14569	0.14404	0.12603	0.00137
4.54919e-09	0.53139	0.49052		0.1917	0.13826	0.14257	0.14232	0.1274	0.00167
4.55529e-09	0.53434	0.48926		0.16166	0.13793	0.13812	0.12204	0.12283	0.00227
4.5614e-09	0.54023	0.504		0.18169	0.12906	0.12876	0.12616	0.13059	0.00155
4.5675e-09	0.53316	0.49339		0.20029	0.13169	0.14123	0.13716	0.13288	0.00143
4.5736e-09	0.53522	0.49002		0.16595	0.12053	0.12408	0.12513	0.14475	0.00131
4.57971e-09	0.50575	0.49137		0.1402	0.13793	0.13455	0.13475	0.11781	0.00257
4.58581e-09	0.52991	0.4973		0.16595	0.12644	0.11695	0.12375	0.11963	0.00149
4.59191e-09	0.5193	0.49263		0.16023	0.12611	0.12787	0.12032	0.12237	0.00191
4.59802e-09	0.52343	0.49236		0.1588	0.13498	0.13054	0.12754	0.12466	0.00149
4.60412e-09	0.52314	0.49303		0.18455	0.12315	0.12698	0.12994	0.10822	0.00209
4.61022e-09	0.50516	0.4924		0.18026	0.12414	0.12965	0.11894	0.11872	0.00221
4.61633e-09	0.51901	0.48845		0.16023	0.1133	0.12564	0.13304	0.12694	0.00185
4.62243e-09	0.52255	0.47924		0.14592	0.12217	0.11963	0.12685	0.1242	0.00203
4.62854e-09	0.52343	0.4876		0.13162	0.11494	0.12185	0.13579	0.12374	0.00155
4.63464e-09	0.50958	0.48449		0.15308	0.11888	0.12965	0.13407	0.1137	0.00257
4.64074e-09	0.50575	0.47883		0.17883	0.12282	0.11718	0.1296	0.12009	0.00161
4.64685e-09	0.50722	0.47492		0.15165	0.12217	0.12096	0.13166	0.11187	0.00167
4.65295e-09	0.53492	0.47604		0.16881	0.11297	0.12297	0.12375	0.11324	0.00107
4.65905e-09	0.49543	0.47371		0.15021	0.10378	0.12787	0.12272	0.12877	0.00131
4.66516e-09	0.50103	0.47492		0.15308	0.13005	0.12586	0.11619	0.10502	0.00149
4.67126e-09	0.52756	0.47043		0.15737	0.11494	0.12564	0.1076	0.11598	0.00179
4.67736e-09	0.50015	0.47784		0.1588	0.10805	0.12453	0.12513	0.12329	0.00161
4.68347e-09	0.50663	0.47258		0.1402	0.10903	0.12096	0.1241	0.11918	0.00125
4.68957e-09	0.50103	0.47712		0.11016	0.12874	0.12163	0.10622	0.11324	0.00149
4.69567e-09	0.49985	0.47915		0.13448	0.12414	0.11985	0.12685	0.11918	0.00137
4.70178e-09	0.48571	0.47272		0.13734	0.12217	0.11005	0.11928	0.11096	0.00167
4.70788e-09	0.49219	0.45879		0.14449	0.1133	0.10849	0.1155	0.10091	0.00125
4.71398e-09	0.50309	0.46827		0.15451	0.11363	0.11651	0.11447	0.11416	0.00113
4.72009e-09	0.49779	0.46431		0.13591	0.10837	0.1125	0.10794	0.10685	0.00113
4.72619e-09	0.48747	0.46584		0.14592	0.10969	0.11138	0.10863	0.10731	0.00119
4.73229e-09	0.48806	0.4613		0.15737	0.11527	0.11628	0.11413	0.09315	0.00149
4.7384e-09	0.49278	0.46207		0.15308	0.10706	0.11227	0.11035	0.10365	0.000656716
4.7445e-09	0.486	0.46454		0.14592	0.10903	0.11606	0.10107	0.09041	0.00149
4.75061e-09	0.4807	0.45425		0.15021	0.10246	0.11673	0.10553	0.09817	0.00125
4.75671e-09	0.50693	0.45879		0.13019	0.11133	0.10938	0.11482	0.09498	0.00149
4.76281e-09	0.47981	0.44598		0.11445	0.10542	0.10893	0.10932	0.10822	0.00119
4.76892e-09	0.4804	0.45366		0.1216	0.09622	0.10604	0.1155	0.10731	0.00155
4.77502e-09	0.47775	0.45443		0.14878	0.09787	0.10893	0.11722	0.1	0.00113
4.78112e-09	0.46183	0.44171		0.15737	0.10542	0.10336	0.10003	0.10639	0.00113
4.78723e-09	0.46832	0.4516		0.17024	0.10016	0.09601	0.11241	0.09269	0.00131
4.79333e-09	0.47539	0.44076		0.14735	0.10805	0.10537	0.10175	0.11233	0.000955224
4.79943e-09	0.47009	0.4409		0.13734	0.09195	0.10292	0.1045	0.09863	0.00149
4.80554e-09	0.44356	0.43744		0.1402	0.10608	0.0998	0.10657	0.09224	0.000835821
4.81164e-09	0.46596	0.44081		0.1402	0.10115	0.10537	0.10622	0.08904	0.00107
4.81774e-09	0.45977	0.43924		0.13448	0.10213	0.1047	0.09522	0.10091	0.00113
4.82385e-09	0.48836	0.43317		0.13305	0.10378	0.10604	0.1045	0.09817	0.00125
4.82995e-09	0.44562	0.43739		0.12876	0.09392	0.09802	0.09247	0.10594	0.00125
4.83605e-09	0.44916	0.43133		0.14449	0.09557	0.10916	0.09591	0.10046	0.00155
4.84216e-09	0.45889	0.43092		0.14592	0.09392	0.09779	0.10278	0.09635	0.000716418
4.84826e-09	0.45329	0.42373		0.13019	0.0821	0.10114	0.09522	0.09178	0.00143
4.85437e-09	0.45564	0.42944		0.13305	0.10082	0.0969	0.09557	0.09498	0.000776119
4.86047e-09	0.45535	0.42378		0.13019	0.09228	0.10938	0.10416	0.09224	0.00155
4.86657e-09	0.45417	0.42076		0.103	0.10772	0.09289	0.09075	0.09406	0.000955224
4.87268e-09	0.43118	0.42764		0.12589	0.0936	0.10203	0.09866	0.10137	0.000895522
4.87878e-09	0.43177	0.41973		0.11588	0.09294	0.09713	0.0911	0.09452	0.00101
4.88488e-09	0.45623	0.41726		0.12589	0.09491	0.09445	0.09522	0.09452	0.00101
4.89099e-09	0.43472	0.42548		0.13448	0.09524	0.09289	0.09247	0.09406	0.00119
4.89709e-09	0.44798	0.4173		0.11874	0.0867	0.09824	0.09247	0.09909	0.000895522
4.90319e-09	0.41998	0.4138		0.14878	0.09163	0.10425	0.09178	0.08767	0.000776119
4.9093e-09	0.44798	0.41798		0.16881	0.08571	0.09824	0.0911	0.07763	0.000895522
4.9154e-09	0.45299	0.41627		0.11016	0.09261	0.0969	0.09763	0.08539	0.00101
4.9215e-09	0.45329	0.416		0.0887	0.10049	0.08888	0.088	0.08037	0.000776119
4.92761e-09	0.42912	0.40966		0.11445	0.08703	0.08577	0.09694	0.0895	0.00125
4.93371e-09	0.45122	0.41173		0.11874	0.09819	0.09445	0.09488	0.10228	0.00101
4.93981e-09	0.45181	0.40067		0.12303	0.08703	0.09356	0.09488	0.08493	0.000716418
4.94592e-09	0.42735	0.41038		0.11731	0.09261	0.08309	0.08147	0.09041	0.000955224
4.95202e-09	0.42941	0.40849		0.1073	0.09031	0.09356	0.08663	0.08493	0.00101
4.95813e-09	0.42765	0.40908		0.15021	0.09852	0.07752	0.08319	0.07626	0.000656716
4.96423e-09	0.40554	0.39942		0.12876	0.10542	0.09668	0.09247	0.08493	0.000716418
4.97033e-09	0.42234	0.3982		0.13162	0.09852	0.09245	0.08972	0.0726	0.000656716
4.97644e-09	0.40672	0.4036		0.12446	0.0913	0.07775	0.09282	0.09589	0.000895522
4.98254e-09	0.4356	0.39564		0.10014	0.08473	0.08309	0.08628	0.09498	0.000656716
4.98864e-09	0.42647	0.39717		0.10014	0.08604	0.08755	0.08869	0.08128	0.000895522
4.99475e-09	0.44268	0.39748		0.11445	0.08703	0.08888	0.07769	0.08128	0.000835821
5.00085e-09	0.40083	0.40031		0.09585	0.08539	0.0851	0.08182	0.09224	0.00143
5.00695e-09	0.44415	0.39222		0.10587	0.08966	0.08398	0.088	0.08082	0.000895522
5.01306e-09	0.41144	0.38939		0.12017	0.08768	0.08732	0.07906	0.09087	0.000597015
5.01916e-09	0.41998	0.38584		0.103	0.08079	0.08666	0.09832	0.08082	0.000716418
5.02526e-09	0.41055	0.392		0.10587	0.08571	0.08666	0.09488	0.07717	0.000656716
5.03137e-09	0.39847	0.39115		0.11588	0.08801	0.09111	0.07494	0.07717	0.000716418
5.03747e-09	0.42735	0.392		0.103	0.09195	0.08331	0.0825	0.08904	0.000716418
5.04357e-09	0.42352	0.38144		0.08441	0.0775	0.07752	0.08147	0.07854	0.000835821
5.04968e-09	0.42352	0.38234		0.11731	0.0844	0.07797	0.08594	0.08584	0.000477612
5.05578e-09	0.42647	0.38962		0.09728	0.07915	0.07752	0.08525	0.0726	0.000835821
5.06188e-09	0.41085	0.38247		0.10443	0.08506	0.08354	0.08628	0.07443	0.000955224
5.06799e-09	0.41085	0.38813		0.11731	0.08604	0.08131	0.07941	0.07215	0.000656716
5.07409e-09	0.39876	0.37829		0.09871	0.07586	0.08354	0.06978	0.08995	0.000776119
5.0802e-09	0.41792	0.3898		0.103	0.07849	0.08398	0.07975	0.08128	0.000895522
5.0863e-09	0.39906	0.38139		0.103	0.08046	0.0802	0.08457	0.07626	0.000597015
5.0924e-09	0.41969	0.38112		0.11874	0.07718	0.07975	0.08594	0.07854	0.000895522
5.09851e-09	0.40024	0.38984		0.08584	0.06765	0.07507	0.07631	0.07352	0.000895522
5.10461e-09	0.41497	0.37533		0.11731	0.08177	0.08888	0.07906	0.07397	0.000776119
5.11071e-09	0.38963	0.37762		0.08727	0.08736	0.0773	0.06841	0.07534	0.000597015
5.11682e-09	0.402	0.37416		0.08441	0.06765	0.06638	0.07803	0.08174	0.000776119
5.12292e-09	0.42175	0.3671		0.1216	0.07422	0.0753	0.06806	0.07215	0.00107
5.12902e-09	0.41173	0.38274		0.10014	0.07849	0.08131	0.0801	0.07306	0.000835821
5.13513e-09	0.37725	0.37915		0.11588	0.07915	0.08131	0.07769	0.07534	0.00101
5.14123e-09	0.37754	0.36975		0.11731	0.07258	0.07552	0.07288	0.06804	0.000835821
5.14733e-09	0.39965	0.37649		0.103	0.07225	0.07819	0.08113	0.06758	0.000895522
5.15344e-09	0.40937	0.38004		0.10443	0.07783	0.07485	0.07356	0.08037	0.000477612
5.15954e-09	0.41085	0.38063		0.1073	0.08276	0.07596	0.0691	0.07945	0.000955224
5.16564e-09	0.40171	0.37609		0.12589	0.07586	0.07151	0.07494	0.08082	0.00113
5.17175e-09	0.39346	0.3773		0.08727	0.0798	0.08086	0.07047	0.07717	0.000537313
5.17785e-09	0.41085	0.3724		0.09585	0.07389	0.07574	0.0856	0.07991	0.000776119
5.18396e-09	0.40495	0.37775		0.11016	0.08079	0.0724	0.07288	0.07169	0.000895522
5.19006e-09	0.40141	0.37407		0.11874	0.07849	0.07908	0.06875	0.07945	0.000716418
5.19616e-09	0.39434	0.37766		0.11874	0.08013	0.08176	0.07872	0.06941	0.00041791
5.20227e-09	0.41645	0.37537		0.09728	0.07028	0.07017	0.07906	0.07032	0.000477612
5.20837e-09	0.38285	0.37591		0.09442	0.07685	0.0753	0.07322	0.07854	0.000597015
5.21447e-09	0.38668	0.37047		0.09442	0.07849	0.07864	0.0715	0.07763	0.000537313
5.22058e-09	0.4023	0.37029		0.12017	0.07126	0.06861	0.07425	0.07626	0.000656716
5.22668e-09	0.39405	0.37348		0.10014	0.07718	0.08131	0.0715	0.06119	0.000716418
5.23278e-09	0.40996	0.37133		0.09728	0.06864	0.07374	0.06841	0.07078	0.000895522
5.23889e-09	0.41173	0.36845		0.11302	0.07291	0.07039	0.07769	0.08174	0.000835821
5.24499e-09	0.38786	0.37016		0.08298	0.07619	0.07463	0.07253	0.079	0.000835821
5.25109e-09	0.40289	0.36045		0.0887	0.06831	0.07708	0.07081	0.06438	0.000656716
5.2572e-09	0.39169	0.36584		0.10587	0.06634	0.06861	0.06463	0.0758	0.00101
5.2633e-09	0.39994	0.37218		0.11874	0.07488	0.0744	0.07116	0.07215	0.000477612
5.2694e-09	0.37843	0.36396		0.1216	0.07225	0.06817	0.07185	0.07534	0.000537313
5.27551e-09	0.37843	0.3653		0.08155	0.07061	0.07017	0.06566	0.07397	0.00113
5.28161e-09	0.38668	0.36611		0.11445	0.06798	0.07641	0.07047	0.06393	0.000656716
5.28771e-09	0.38638	0.3724		0.10443	0.06732	0.07307	0.07735	0.07443	0.000477612
5.29382e-09	0.37754	0.3667		0.10014	0.07028	0.06572	0.06841	0.07489	0.000835821
5.29992e-09	0.37577	0.36328		0.11302	0.07258	0.07463	0.07013	0.07169	0.000716418
5.30603e-09	0.37253	0.35829		0.09442	0.06864	0.06772	0.06703	0.06027	0.00107
5.31213e-09	0.38255	0.35524		0.09585	0.06962	0.07507	0.0691	0.06438	0.000955224
5.31823e-09	0.35544	0.36715		0.07868	0.07718	0.07418	0.07047	0.06164	0.000358209
5.32434e-09	0.38697	0.36013		0.10443	0.05878	0.06505	0.06978	0.07032	0.000716418
5.33044e-09	0.39375	0.35865		0.08011	0.06437	0.07039	0.07253	0.06986	0.000298507
5.33654e-09	0.35514	0.35465		0.12017	0.07225	0.07262	0.07494	0.06438	0.000776119
5.34265e-09	0.3743	0.35533		0.09728	0.06798	0.07151	0.066	0.06438	0.000656716
5.34875e-09	0.36222	0.35703		0.10873	0.06634	0.07084	0.06325	0.07489	0.00101
5.35485e-09	0.38756	0.35627		0.13162	0.07652	0.06616	0.06944	0.0726	0.000776119
5.36096e-09	0.38491	0.35906		0.09728	0.07225	0.06282	0.07597	0.07397	0.000716418
5.36706e-09	0.36546	0.36306		0.09585	0.07488	0.07039	0.0605	0.07169	0.000835821
5.37316e-09	0.3911	0.35793		0.10587	0.06634	0.06794	0.07047	0.06758	0.00119
5.37927e-09	0.38049	0.35088		0.09156	0.06404	0.07195	0.0636	0.06484	0.000776119
5.38537e-09	0.38196	0.3671		0.07868	0.06732	0.07173	0.06875	0.06712	0.000955224
5.39147e-09	0.3799	0.35479		0.103	0.08079	0.07106	0.06463	0.06164	0.000656716
5.39758e-09	0.35868	0.35721		0.08584	0.07258	0.06572	0.066	0.06164	0.000477612
5.40368e-09	0.35956	0.3551		0.09013	0.0578	0.07284	0.06944	0.0621	0.000776119
5.40979e-09	0.37017	0.35915		0.08727	0.06404	0.06215	0.06291	0.06575	0.000895522
5.41589e-09	0.38344	0.34472		0.10443	0.06962	0.07062	0.06531	0.06667	0.00041791
5.42199e-09	0.36251	0.34706		0.09156	0.06798	0.06304	0.06738	0.06164	0.000955224
5.4281e-09	0.36104	0.35631		0.10587	0.07816	0.06705	0.05981	0.06347	0.000298507
5.4342e-09	0.37076	0.34562		0.08584	0.067	0.0626	0.06875	0.06073	0.00101
5.4403e-09	0.36428	0.34764		0.09585	0.0601	0.0675	0.06291	0.06438	0.000776119
5.44641e-09	0.37695	0.34535		0.08727	0.0624	0.06416	0.06428	0.06712	0.000656716
5.45251e-09	0.37224	0.3458		0.10014	0.06568	0.06371	0.06119	0.05616	0.000716418
5.45861e-09	0.3799	0.34445		0.10157	0.06634	0.06638	0.06016	0.06256	0.000537313
5.46472e-09	0.35809	0.34652		0.09728	0.06929	0.05948	0.05981	0.05936	0.00041791
5.47082e-09	0.37725	0.34072		0.09585	0.06502	0.05836	0.0581	0.07489	0.000716418
5.47692e-09	0.35455	0.34229		0.09299	0.07192	0.06549	0.05981	0.0653	0.000597015
5.48303e-09	0.34335	0.34067		0.09871	0.06535	0.05992	0.05603	0.06164	0.000835821
5.48913e-09	0.36516	0.33852		0.09442	0.06305	0.06995	0.06669	0.05662	0.000835821
5.49523e-09	0.3522	0.34126		0.08727	0.06765	0.05547	0.06153	0.06027	0.000298507
5.50134e-09	0.35514	0.3382		0.08155	0.06174	0.06505	0.06772	0.06575	0.000477612
5.50744e-09	0.35013	0.3382		0.07296	0.05846	0.06015	0.05981	0.06621	0.000835821
5.51354e-09	0.34335	0.3378		0.06724	0.06634	0.06171	0.06188	0.06256	0.000537313
5.51965e-09	0.34836	0.34265		0.07582	0.0601	0.06572	0.05431	0.05845	0.00101
5.52575e-09	0.35308	0.34157		0.08298	0.06929	0.0646	0.05466	0.06575	0.000716418
5.53186e-09	0.34483	0.34031		0.1073	0.0601	0.0597	0.05569	0.05388	0.000835821
5.53796e-09	0.35838	0.33483		0.09013	0.05386	0.06082	0.05878	0.05845	0.000776119
5.54406e-09	0.35868	0.33452		0.07296	0.06108	0.05569	0.0581	0.06484	0.000537313
5.55017e-09	0.35455	0.3356		0.08441	0.0601	0.06015	0.06256	0.0621	0.000597015
5.55627e-09	0.34542	0.32773		0.10014	0.05977	0.0597	0.05775	0.0653	0.000835821
5.56237e-09	0.3463	0.32903		0.09299	0.05846	0.06037	0.05535	0.05434	0.000716418
5.56848e-09	0.3687	0.33744		0.08441	0.06371	0.05614	0.06291	0.06301	0.00107
5.57458e-09	0.34925	0.33294		0.09156	0.06765	0.0646	0.06016	0.05068	0.000597015
5.58068e-09	0.35809	0.32782		0.09013	0.05649	0.06059	0.06222	0.06027	0.000656716
5.58679e-09	0.33834	0.32112		0.09299	0.0601	0.05859	0.06188	0.06393	0.000477612
5.59289e-09	0.33893	0.32885		0.09013	0.05156	0.0519	0.06222	0.05388	0.00101
5.59899e-09	0.34483	0.32144		0.09156	0.06108	0.05257	0.05019	0.04703	0.00101
5.6051e-09	0.33982	0.32238		0.08011	0.05813	0.05346	0.05706	0.05114	0.000835821
5.6112e-09	0.33893	0.33124		0.06724	0.05649	0.06193	0.06291	0.05525	0.000716418
5.6173e-09	0.34335	0.32288		0.07582	0.0578	0.05346	0.05947	0.04566	0.000597015
5.62341e-09	0.34247	0.32274		0.09871	0.06273	0.05725	0.05191	0.04658	0.000358209
5.62951e-09	0.33599	0.3244		0.08155	0.05484	0.05547	0.0471	0.05525	0.000477612
5.63562e-09	0.33569	0.32022		0.07868	0.05977	0.05836	0.05466	0.04703	0.000716418
5.64172e-09	0.33098	0.32085		0.06867	0.06404	0.05369	0.04744	0.0516	0.000895522
5.64782e-09	0.32538	0.3204		0.09013	0.06207	0.06327	0.05191	0.05479	0.000537313
5.65393e-09	0.34483	0.31533		0.10014	0.06174	0.0577	0.05225	0.04932	0.00137
5.66003e-09	0.33834	0.30953		0.07868	0.05452	0.05948	0.04744	0.05753	0.000776119
5.66613e-09	0.34276	0.31371		0.06581	0.05484	0.05213	0.0636	0.04932	0.000716418
5.67224e-09	0.33746	0.31384		0.06438	0.04992	0.04389	0.0495	0.05205	0.000477612
5.67834e-09	0.33687	0.31825		0.07153	0.04893	0.05458	0.04641	0.05342	0.000537313
5.68444e-09	0.33775	0.30804		0.09442	0.05517	0.05369	0.04675	0.05205	0.000776119
5.69055e-09	0.32921	0.31402		0.0887	0.05649	0.04923	0.055	0.05799	0.000477612
5.69665e-09	0.34689	0.30382		0.09013	0.05222	0.05725	0.05122	0.05662	0.000656716
5.70275e-09	0.32037	0.31191		0.09442	0.05123	0.05614	0.055	0.05936	0.000656716
5.70886e-09	0.33952	0.30787		0.09871	0.05123	0.04879	0.05466	0.05479	0.000537313
5.71496e-09	0.3183	0.31209		0.05722	0.06108	0.04745	0.05328	0.0484	0.000776119
5.72106e-09	0.33481	0.31578		0.06295	0.05189	0.04901	0.04606	0.05982	0.000955224
5.72717e-09	0.30799	0.30404		0.08441	0.05583	0.05502	0.04881	0.05434	0.000597015
5.73327e-09	0.33127	0.31047		0.05007	0.0509	0.05079	0.05431	0.05205	0.00041791
5.73938e-09	0.32862	0.30126		0.06438	0.05386	0.05591	0.05466	0.0516	0.00041791
5.74548e-09	0.3183	0.30571		0.05293	0.05057	0.05035	0.04881	0.0484	0.00107
5.75158e-09	0.31536	0.304		0.09299	0.05386	0.04745	0.05638	0.04749	0.000776119
5.75769e-09	0.32095	0.308		0.06724	0.05517	0.05458	0.05328	0.05571	0.000716418
5.76379e-09	0.32095	0.29829		0.07439	0.04926	0.0528	0.05294	0.05662	0.000477612
5.76989e-09	0.30651	0.30054		0.07868	0.04828	0.0519	0.04778	0.0516	0.000597015
5.776e-09	0.30887	0.29578		0.10157	0.05057	0.04455	0.04538	0.05388	0.000597015
5.7821e-09	0.31801	0.29515		0.08298	0.05287	0.04968	0.04572	0.04292	0.000537313
5.7882e-09	0.32538	0.29838		0.07725	0.05057	0.05079	0.04778	0.05023	0.000537313
5.79431e-09	0.2903	0.29308		0.06438	0.05057	0.05703	0.05603	0.0379	0.000597015
5.80041e-09	0.32272	0.29658		0.08011	0.04992	0.04589	0.04778	0.05068	0.000298507
5.80651e-09	0.30858	0.28773		0.05579	0.04795	0.04299	0.05225	0.05114	0.000895522
5.81262e-09	0.30475	0.2871		0.07439	0.05222	0.0499	0.04572	0.04201	0.000776119
5.81872e-09	0.31594	0.29191		0.08441	0.05222	0.04366	0.05225	0.04749	0.000656716
5.82482e-09	0.30504	0.28503		0.08155	0.05189	0.04411	0.04641	0.0411	0.000537313
5.83093e-09	0.30887	0.29389		0.06009	0.04499	0.05146	0.04331	0.04292	0.00101
5.83703e-09	0.31624	0.28926		0.08011	0.0486	0.04121	0.04572	0.04566	0.00101
5.84313e-09	0.31034	0.28804		0.07439	0.05025	0.0401	0.04435	0.05434	0.000597015
5.84924e-09	0.31388	0.29106		0.06438	0.05222	0.05079	0.04606	0.0516	0.000238806
5.85534e-09	0.29708	0.28396		0.08155	0.04401	0.05012	0.03747	0.05297	0.000656716
5.86145e-09	0.29885	0.28899		0.07439	0.04039	0.04879	0.05225	0.04566	0.000537313
5.86755e-09	0.30386	0.29065		0.07153	0.05156	0.04723	0.04641	0.04977	0.000955224
5.87365e-09	0.3071	0.28715		0.05866	0.05255	0.05057	0.05019	0.03881	0.00041791
5.87976e-09	0.32066	0.29065		0.06152	0.04663	0.05035	0.05672	0.04247	0.000358209
5.88586e-09	0.30327	0.28616		0.06295	0.04795	0.05146	0.05328	0.04292	0.000656716
5.89196e-09	0.3071	0.28917		0.08298	0.04893	0.04544	0.05706	0.04338	0.000835821
5.89807e-09	0.31506	0.28031		0.06867	0.05025	0.04789	0.05156	0.04247	0.000597015
5.90417e-09	0.3239	0.28369		0.05722	0.0486	0.047	0.0471	0.04521	0.000656716
5.91027e-09	0.30091	0.28813		0.07725	0.04204	0.04433	0.04366	0.04429	0.000477612
5.91638e-09	0.28117	0.28265		0.07725	0.04368	0.04656	0.04675	0.05023	0.000776119
5.92248e-09	0.30091	0.28153		0.06295	0.04236	0.04723	0.05156	0.04475	0.000537313
5.92858e-09	0.30416	0.27942		0.07153	0.04401	0.05079	0.04778	0.04064	0.000298507
5.93469e-09	0.29973	0.28665		0.07153	0.03448	0.04544	0.04297	0.04932	0.000477612
5.94079e-09	0.29472	0.28404		0.06724	0.04433	0.04567	0.04881	0.0379	0.000835821
5.94689e-09	0.27409	0.27964		0.08727	0.04105	0.04656	0.03953	0.04977	0.000537313
5.953e-09	0.29738	0.27564		0.07582	0.05025	0.04656	0.04056	0.05068	0.000537313
5.9591e-09	0.30533	0.28081		0.08011	0.04368	0.04767	0.04778	0.04749	0.000119403
5.96521e-09	0.29531	0.28103		0.06009	0.04926	0.04723	0.04675	0.04886	0.00041791
5.97131e-09	0.3071	0.27843		0.06009	0.04959	0.04478	0.044	0.04932	0.000597015
5.97741e-09	0.29531	0.27771		0.07725	0.04762	0.047	0.0526	0.04749	0.000955224
5.98352e-09	0.29738	0.27515		0.07725	0.04236	0.04678	0.04194	0.04155	0.000477612
5.98962e-09	0.28382	0.27762		0.07153	0.04893	0.04901	0.04297	0.03699	0.000597015
5.99572e-09	0.3074	0.27699		0.09585	0.04072	0.04767	0.04503	0.04064	0.000238806
6.00183e-09	0.28824	0.272		0.0701	0.04696	0.05302	0.04778	0.04566	0.000716418
6.00793e-09	0.28824	0.2782		0.07725	0.05452	0.04723	0.04881	0.04749	0.000895522
6.01403e-09	0.30769	0.26706		0.05579	0.04631	0.04544	0.05053	0.04338	0.00101
6.02014e-09	0.30062	0.27897		0.06581	0.04466	0.04121	0.044	0.04566	0.00041791
6.02624e-09	0.29001	0.27622		0.07153	0.04729	0.03854	0.03988	0.04064	0.00041791
6.03234e-09	0.30091	0.27366		0.05293	0.04762	0.04611	0.04813	0.05023	0.000358209
6.03845e-09	0.29413	0.27344		0.0701	0.04828	0.04277	0.0416	0.04566	0.00041791
6.04455e-09	0.28235	0.27317		0.07153	0.04236	0.04411	0.04022	0.0411	0.000477612
6.05065e-09	0.26908	0.27083		0.07439	0.04598	0.04433	0.04813	0.04703	0.000358209
6.05676e-09	0.26938	0.27335		0.05722	0.04105	0.04522	0.04778	0.04658	0.000955224
6.06286e-09	0.28647	0.26787		0.06867	0.05353	0.04723	0.05122	0.04064	0.000537313
6.06896e-09	0.29649	0.26409		0.06438	0.03941	0.04567	0.04572	0.04658	0.000477612
6.07507e-09	0.27793	0.26409		0.05293	0.03941	0.04077	0.044	0.0411	0.000776119
6.08117e-09	0.27291	0.26876		0.06009	0.04598	0.04255	0.04435	0.0411	0.000597015
6.08728e-09	0.27793	0.27231		0.05866	0.03514	0.04834	0.05328	0.03927	0.00041791
6.09338e-09	0.27793	0.26917		0.08011	0.04236	0.0421	0.04435	0.03973	0.000358209
6.09948e-09	0.29237	0.26571		0.08584	0.04007	0.03988	0.04331	0.03516	0.000656716
6.10559e-09	0.26378	0.26144		0.06295	0.04532	0.04121	0.04091	0.0411	0.000597015
6.11169e-09	0.2962	0.26508		0.0701	0.0509	0.0401	0.03816	0.04475	0.00041791
6.11779e-09	0.29207	0.26274		0.04292	0.04007	0.04077	0.0416	0.04292	0.000477612
6.1239e-09	0.27675	0.26431		0.06295	0.04499	0.04143	0.0385	0.03516	0.000298507
6.13e-09	0.2903	0.26076		0.07153	0.04302	0.04478	0.033	0.04201	0.000835821
6.1361e-09	0.28058	0.2547		0.05007	0.03842	0.04322	0.03884	0.0411	0.000597015
6.14221e-09	0.28146	0.26611		0.07725	0.04171	0.04032	0.03781	0.04338	0.00041791
6.14831e-09	0.29679	0.26292		0.05579	0.04105	0.03943	0.03644	0.04064	0.000477612
6.15441e-09	0.28146	0.25928		0.06152	0.04729	0.03698	0.03816	0.04247	0.000477612
6.16052e-09	0.26643	0.26611		0.06724	0.03908	0.04255	0.04572	0.04429	0.000537313
6.16662e-09	0.28087	0.26243		0.07439	0.03612	0.0421	0.03713	0.04475	0.000835821
6.17272e-09	0.29679	0.26076		0.06867	0.04269	0.04166	0.044	0.04155	0.000358209
6.17883e-09	0.27527	0.25717		0.06581	0.04105	0.0421	0.04331	0.04064	0.000597015
6.18493e-09	0.28028	0.26202		0.07153	0.04138	0.03943	0.04469	0.03516	0.00101
6.19104e-09	0.27704	0.25739		0.05722	0.04204	0.04255	0.03541	0.04521	0.000358209
6.19714e-09	0.28294	0.256		0.03577	0.03383	0.03988	0.0385	0.03881	0.000298507
6.20324e-09	0.28765	0.25578		0.06152	0.04269	0.03921	0.03609	0.03288	0.000298507
6.20935e-09	0.2738	0.26031		0.08011	0.04236	0.03943	0.04503	0.04292	0.000537313
6.21545e-09	0.27822	0.25519		0.06152	0.03514	0.04344	0.04469	0.04703	0.000238806
6.22155e-09	0.27174	0.25631		0.05293	0.04072	0.03943	0.03816	0.03927	0.000537313
6.22766e-09	0.27233	0.25933		0.07582	0.04007	0.03564	0.04538	0.03881	0.00041791
6.23376e-09	0.27763	0.25308		0.06724	0.04204	0.03386	0.04572	0.03425	0.000477612
6.23986e-09	0.29767	0.25025		0.05007	0.03612	0.04233	0.03884	0.03151	0.000179104
6.24597e-09	0.25582	0.25578		0.0515	0.04236	0.03653	0.03678	0.03379	0.000298507
6.25207e-09	0.26673	0.25631		0.04864	0.03941	0.0372	0.04022	0.03379	0.000358209
6.25817e-09	0.26997	0.2538		0.07296	0.04368	0.03988	0.03403	0.03927	0.000298507
6.26428e-09	0.28264	0.24944		0.05007	0.04565	0.03832	0.03644	0.03425	0.000597015
6.27038e-09	0.2679	0.25712		0.07153	0.04269	0.04188	0.033	0.04064	0.000537313
6.27648e-09	0.26142	0.25191		0.08155	0.03612	0.04121	0.03506	0.03014	0.000716418
6.28259e-09	0.25877	0.24854		0.05579	0.04105	0.03431	0.04091	0.04155	0.000537313
6.28869e-09	0.26378	0.24499		0.04721	0.04105	0.03564	0.04366	0.04292	0.000716418
6.29479e-09	0.27174	0.24634		0.0515	0.03777	0.04054	0.03678	0.04429	0.000656716
6.3009e-09	0.26378	0.24292		0.05722	0.04335	0.03809	0.03988	0.04018	0.000776119
6.307e-09	0.27409	0.24548		0.05436	0.04433	0.03898	0.03231	0.03379	0.000776119
6.31311e-09	0.2623	0.24944		0.06724	0.04072	0.03676	0.03472	0.0379	0.000298507
6.31921e-09	0.2679	0.24593		0.07439	0.03711	0.03542	0.0385	0.0347	0.000477612
6.32531e-09	0.25936	0.24796		0.06438	0.04433	0.03988	0.03334	0.03881	0.000119403
6.33142e-09	0.25641	0.24396		0.06581	0.03678	0.04121	0.04469	0.0379	0.000298507
6.33752e-09	0.25995	0.24908		0.06581	0.03514	0.03943	0.03884	0.0347	0.000656716
6.34362e-09	0.26938	0.24566		0.04292	0.03481	0.03431	0.03816	0.03653	0.00041791
6.34973e-09	0.24845	0.23717		0.06009	0.04039	0.03698	0.03472	0.04247	0.000358209
6.35583e-09	0.24963	0.24189		0.05722	0.03974	0.0352	0.03266	0.03379	0.000656716
6.36193e-09	0.25052	0.24315		0.04578	0.03186	0.03854	0.04022	0.03425	0.000358209
6.36804e-09	0.24079	0.23685		0.04864	0.03941	0.03431	0.03988	0.03242	0.000835821
6.37414e-09	0.25612	0.23627		0.04721	0.03777	0.03809	0.03369	0.03242	0.000955224
6.38024e-09	0.26938	0.23924		0.07582	0.03514	0.03364	0.03472	0.03059	0.000656716
6.38635e-09	0.26437	0.24333		0.05007	0.03678	0.03742	0.03713	0.03059	0.000537313
6.39245e-09	0.25759	0.23969		0.04721	0.04007	0.03074	0.03403	0.03744	0.000716418
6.39855e-09	0.24197	0.24166		0.07725	0.03941	0.03898	0.03506	0.03379	0.000716418
6.40466e-09	0.25258	0.23789		0.06581	0.0358	0.0352	0.03059	0.03105	0.000537313
6.41076e-09	0.26938	0.23865		0.06581	0.03547	0.03653	0.03644	0.04338	0.000656716
6.41687e-09	0.24639	0.24031		0.05436	0.03481	0.03631	0.03781	0.03836	0.000238806
6.42297e-09	0.26083	0.23434		0.0701	0.04171	0.03497	0.03644	0.03836	0.000477612
6.42907e-09	0.26024	0.24094		0.06724	0.03875	0.03497	0.04091	0.03607	0.000358209
6.43518e-09	0.25435	0.23366		0.0515	0.03875	0.03542	0.03506	0.03516	0.000477612
6.44128e-09	0.25847	0.23915		0.04864	0.0335	0.03609	0.04091	0.03105	0.000298507
6.44738e-09	0.24433	0.23582		0.04864	0.03777	0.03297	0.03644	0.03333	0.000597015
6.45349e-09	0.24551	0.2324		0.04864	0.0358	0.03564	0.033	0.03379	0.00041791
6.45959e-09	0.24668	0.23753		0.05579	0.03153	0.03186	0.03472	0.03744	0.000656716
6.46569e-09	0.25464	0.23474		0.06724	0.03744	0.03587	0.04194	0.0347	0.000537313
6.4718e-09	0.22576	0.23074		0.0701	0.03054	0.0372	0.03472	0.03607	0.000716418
6.4779e-09	0.24403	0.23613		0.05866	0.03251	0.03453	0.03644	0.03242	0.000537313
6.484e-09	0.24108	0.23236		0.0701	0.03317	0.0303	0.03506	0.03881	0.000716418
6.49011e-09	0.23755	0.23317		0.05579	0.03678	0.03431	0.03575	0.04292	0.000537313
6.49621e-09	0.24698	0.22535		0.06295	0.03448	0.0303	0.03128	0.03151	0.000776119
6.50231e-09	0.25258	0.22746		0.05293	0.04105	0.03252	0.02647	0.03105	0.000835821
6.50842e-09	0.23519	0.2298		0.06295	0.0335	0.03542	0.03403	0.02785	0.000537313
6.51452e-09	0.24285	0.22769		0.04435	0.02594	0.0303	0.03128	0.03425	0.000477612
6.52063e-09	0.24904	0.22701		0.05722	0.03711	0.03676	0.03334	0.03927	0.000358209
6.52673e-09	0.24786	0.23335		0.0515	0.03974	0.03475	0.03747	0.03653	0.000716418
6.53283e-09	0.23902	0.22634		0.03147	0.03448	0.03252	0.03128	0.02466	0.000776119
6.53894e-09	0.24197	0.2329		0.06724	0.03186	0.03653	0.03025	0.03242	0.000537313
6.54504e-09	0.23224	0.22921		0.05722	0.03415	0.03453	0.02888	0.0379	0.000477612
6.55114e-09	0.24167	0.22517		0.06295	0.0335	0.02918	0.03713	0.02785	0.00041791
6.55725e-09	0.25464	0.22701		0.05866	0.03153	0.03453	0.02956	0.03105	0.000477612
6.56335e-09	0.24816	0.22836		0.05722	0.03218	0.03497	0.03197	0.03562	0.000716418
6.56945e-09	0.22723	0.22584		0.05722	0.0335	0.03074	0.03094	0.03059	0.000358209
6.57556e-09	0.23666	0.22566		0.06295	0.03875	0.0352	0.02956	0.03562	0.000776119
6.58166e-09	0.22871	0.22607		0.04721	0.03448	0.03342	0.03506	0.03836	0.00041791
6.58776e-09	0.24963	0.22769		0.05722	0.03415	0.03609	0.02647	0.03059	0.000537313
6.59387e-09	0.22989	0.22144		0.04292	0.03481	0.03163	0.03231	0.03607	0.000537313
6.59997e-09	0.229	0.2182		0.06152	0.03777	0.03319	0.03541	0.02922	0.000477612
6.60607e-09	0.23047	0.22431		0.05866	0.03415	0.03342	0.03094	0.02511	0.00041791
6.61218e-09	0.22429	0.22751		0.05866	0.03514	0.03096	0.03713	0.03607	0.000477612
6.61828e-09	0.23254	0.22544		0.04721	0.03481	0.02896	0.03231	0.03333	0.000358209
6.62438e-09	0.23401	0.22117		0.0372	0.0289	0.03119	0.02922	0.04247	0.000298507
6.63049e-09	0.23372	0.21955		0.03863	0.03218	0.03208	0.03506	0.02603	0.000358209
6.63659e-09	0.22281	0.21883		0.04578	0.03645	0.02874	0.03128	0.02968	0.000597015
6.6427e-09	0.2346	0.22054		0.05436	0.0312	0.03297	0.02991	0.02877	0.000597015
6.6488e-09	0.23902	0.21452		0.05722	0.0312	0.03074	0.02784	0.0347	0.000358209
6.6549e-09	0.2346	0.21852		0.05007	0.02824	0.03386	0.03438	0.02877	0.000776119
6.66101e-09	0.23578	0.2196		0.06009	0.02463	0.03364	0.02956	0.02511	0.000298507
6.66711e-09	0.23666	0.21272		0.04864	0.02726	0.03497	0.033	0.02968	0.000656716
6.67321e-09	0.2402	0.21555		0.03863	0.03153	0.02963	0.03231	0.02694	0.000358209
6.67932e-09	0.23106	0.21213		0.03863	0.02857	0.03653	0.03059	0.03105	0.000537313
6.68542e-09	0.24079	0.21537		0.05579	0.03514	0.0323	0.03231	0.02648	0.000776119
6.69152e-09	0.22959	0.21038		0.05436	0.02332	0.03297	0.03266	0.02009	0.000597015
6.69763e-09	0.23018	0.21362		0.05579	0.0335	0.02673	0.02784	0.0274	0.000238806
6.70373e-09	0.22989	0.21317		0.06295	0.03383	0.02874	0.03197	0.03288	0.000597015
6.70983e-09	0.21839	0.21344		0.04721	0.02956	0.03007	0.02888	0.03105	0.000656716
6.71594e-09	0.22782	0.21672		0.04435	0.03087	0.0303	0.02956	0.0347	0.00041791
6.72204e-09	0.22458	0.20971		0.05007	0.03383	0.03007	0.03025	0.03059	0.000298507
6.72814e-09	0.22694	0.21151		0.04578	0.0289	0.03319	0.03197	0.03333	0.000298507
6.73425e-09	0.22399	0.21272		0.05293	0.03317	0.02807	0.02991	0.0411	0.000656716
6.74035e-09	0.21986	0.2138		0.0515	0.02332	0.02985	0.0275	0.02648	0.00041791
6.74646e-09	0.22104	0.21182		0.0515	0.02824	0.0225	0.03644	0.03379	0.000597015
6.75256e-09	0.21898	0.21182		0.04721	0.03153	0.03007	0.03334	0.0274	0.000537313
6.75866e-09	0.22782	0.21002		0.05007	0.03054	0.0274	0.02613	0.03607	0.000358209
6.76477e-09	0.23401	0.21173		0.0515	0.03251	0.03431	0.02441	0.01963	0.000537313
6.77087e-09	0.20749	0.21169		0.04435	0.02923	0.03052	0.03094	0.02511	0.000238806
6.77697e-09	0.21544	0.2089		0.03433	0.03383	0.03119	0.02888	0.02329	0.000716418
6.78308e-09	0.21869	0.20737		0.04578	0.02791	0.02896	0.03369	0.03105	0.000477612
6.78918e-09	0.22517	0.20863		0.05866	0.03186	0.02517	0.03094	0.03014	0.00041791
6.79528e-09	0.21957	0.20854		0.04292	0.0381	0.02629	0.02922	0.02785	0.000597015
6.80139e-09	0.21927	0.20436		0.06724	0.02989	0.02851	0.02681	0.02877	0.000358209
6.80749e-09	0.2178	0.208		0.05436	0.03021	0.03453	0.03094	0.02466	0.000358209
6.81359e-09	0.21279	0.20557		0.04006	0.03087	0.02695	0.02613	0.03196	0.00041791
6.8197e-09	0.21633	0.20319		0.04435	0.03186	0.0303	0.0275	0.02922	0.00041791
6.8258e-09	0.23047	0.20822		0.04578	0.02824	0.02651	0.02681	0.0274	0.00041791
6.8319e-09	0.21751	0.20103		0.03577	0.0289	0.02651	0.03575	0.02968	0.000298507
6.83801e-09	0.21102	0.2036		0.04864	0.03218	0.0303	0.03025	0.02466	0.000358209
6.84411e-09	0.22134	0.20198		0.04006	0.03087	0.0254	0.02303	0.02374	0.000298507
6.85021e-09	0.21662	0.20881		0.05579	0.02791	0.03163	0.02991	0.02648	0.000776119
6.85632e-09	0.22252	0.20378		0.03147	0.02857	0.02762	0.02853	0.03151	0.000358209
6.86242e-09	0.22517	0.19888		0.05579	0.0266	0.02851	0.02784	0.02877	0.000537313
6.86853e-09	0.21191	0.20229		0.04149	0.03153	0.02673	0.02406	0.02603	0.000537313
6.87463e-09	0.21927	0.20072		0.05007	0.03087	0.02829	0.02166	0.02877	0.000835821
6.88073e-09	0.22104	0.19389		0.03577	0.02529	0.02918	0.03025	0.03973	0.000477612
6.88684e-09	0.20277	0.19636		0.05007	0.03317	0.02495	0.02819	0.02694	0.00041791
6.89294e-09	0.20159	0.20076		0.04578	0.02529	0.02785	0.02853	0.02283	0.000477612
6.89904e-09	0.201	0.20117		0.0372	0.02989	0.02673	0.02441	0.02922	0.000537313
6.90515e-09	0.21456	0.19735		0.05579	0.0243	0.02718	0.02509	0.0274	0.000298507
6.91125e-09	0.21279	0.20535		0.04149	0.02759	0.02985	0.03128	0.02374	0.000597015
6.91735e-09	0.2178	0.19744		0.04578	0.03317	0.02673	0.02544	0.03059	0.000537313
6.92346e-09	0.19747	0.1996		0.03577	0.02496	0.02606	0.0275	0.02329	0.000477612
6.92956e-09	0.20896	0.19519		0.05293	0.02956	0.03119	0.02784	0.02694	0.000537313
6.93566e-09	0.22281	0.20229		0.0515	0.02562	0.02785	0.02578	0.02374	0.000477612
6.94177e-09	0.20955	0.19793		0.05007	0.02791	0.02941	0.02991	0.03014	0.000238806
6.94787e-09	0.20071	0.19676		0.05722	0.02726	0.02584	0.02613	0.02922	0.000597015
6.95397e-09	0.20513	0.19596		0.05293	0.02463	0.02785	0.02406	0.03242	0.000656716
6.96008e-09	0.20955	0.1978		0.02861	0.03153	0.02673	0.02647	0.02009	0.000358209
6.96618e-09	0.19629	0.19519		0.02718	0.02463	0.02384	0.02819	0.0274	0.000179104
6.97229e-09	0.21309	0.19753		0.05007	0.02726	0.0245	0.02406	0.02557	0.000298507
6.97839e-09	0.20778	0.19227		0.04721	0.02791	0.02495	0.02372	0.02283	0.000537313
6.98449e-09	0.20631	0.19335		0.05436	0.0243	0.02851	0.02269	0.02922	0.000238806
6.9906e-09	0.2066	0.18822		0.04006	0.02562	0.0274	0.02888	0.02374	0.000597015
6.9967e-09	0.21839	0.19204		0.06295	0.02463	0.02941	0.02578	0.02603	0.000358209
7.0028e-09	0.2066	0.19681		0.04864	0.02627	0.02673	0.02784	0.02466	0.000895522
7.00891e-09	0.20601	0.19348		0.04864	0.02989	0.02629	0.02922	0.02922	0.000477612
7.01501e-09	0.2013	0.19631		0.04864	0.02463	0.02718	0.02372	0.02329	0.000597015
7.02111e-09	0.20749	0.19326		0.04721	0.03284	0.02851	0.02716	0.02009	0.00041791
7.02722e-09	0.20307	0.19083		0.0372	0.02529	0.03364	0.02406	0.02009	0.000656716
7.03332e-09	0.20542	0.18998		0.04435	0.02824	0.02294	0.02166	0.02968	0.00041791
7.03942e-09	0.20336	0.19182		0.03147	0.03186	0.02807	0.02406	0.02055	0.000358209
7.04553e-09	0.19688	0.18975		0.05579	0.03087	0.02874	0.02406	0.0274	0.000477612
7.05163e-09	0.201	0.19249		0.05007	0.02299	0.02406	0.02338	0.02831	0.000238806
7.05773e-09	0.2066	0.19016		0.03863	0.02857	0.02651	0.022	0.03105	0.000537313
7.06384e-09	0.21751	0.18787		0.04578	0.02857	0.02851	0.02509	0.02466	0.000477612
7.06994e-09	0.21397	0.18652		0.04578	0.02135	0.02562	0.03163	0.02511	0.000358209
7.07605e-09	0.20454	0.18512		0.03004	0.02759	0.02116	0.02131	0.02192	0.000537313
7.08215e-09	0.20866	0.18993		0.05007	0.02594	0.02139	0.02097	0.02283	0.00041791
7.08825e-09	0.19776	0.1867		0.05293	0.02529	0.02428	0.02613	0.0274	0.000477612
7.09436e-09	0.18686	0.18827		0.03863	0.02529	0.02294	0.03094	0.0242	0.000716418
7.10046e-09	0.19982	0.18616		0.04721	0.02135	0.02428	0.02578	0.02466	0.000537313
7.10656e-09	0.20248	0.18409		0.04435	0.02233	0.02606	0.0275	0.0274	0.00041791
7.11267e-09	0.19511	0.19016		0.03147	0.02693	0.02562	0.02991	0.02603	0.000835821
7.11877e-09	0.19216	0.18369		0.05007	0.02562	0.02918	0.02269	0.02648	0.00041791
7.12487e-09	0.19304	0.18036		0.04292	0.02791	0.02161	0.02406	0.02374	0.000776119
7.13098e-09	0.20189	0.18103		0.05436	0.02627	0.02339	0.02475	0.02329	0.000179104
7.13708e-09	0.17772	0.17906		0.03433	0.02332	0.0245	0.02475	0.0274	0.000537313
7.14318e-09	0.19805	0.17991		0.04292	0.03218	0.02406	0.02338	0.01689	0.000298507
7.14929e-09	0.20483	0.18004		0.04006	0.02463	0.0245	0.02303	0.03242	0.00041791
7.15539e-09	0.21102	0.18355		0.03147	0.02989	0.02428	0.0275	0.0242	0.000119403
7.16149e-09	0.18656	0.18369		0.03433	0.02726	0.02495	0.02475	0.0242	0.000537313
7.1676e-09	0.20277	0.18139		0.04149	0.02299	0.0225	0.02819	0.021	0.000119403
7.1737e-09	0.18744	0.18229		0.04006	0.01905	0.02339	0.02441	0.03333	0.000716418
7.1798e-09	0.18921	0.17838		0.04435	0.02463	0.02183	0.01822	0.02785	0.000716418
7.18591e-09	0.1898	0.18054		0.0372	0.02496	0.02183	0.02956	0.02146	0.000537313
7.19201e-09	0.19511	0.17771		0.04006	0.02759	0.02629	0.02028	0.02009	0.000298507
7.19812e-09	0.19098	0.18054		0.04721	0.022	0.0225	0.02269	0.02237	0.000238806
7.20422e-09	0.18774	0.1747		0.04006	0.01938	0.02094	0.02441	0.02603	0.000537313
7.21032e-09	0.20012	0.17402		0.04578	0.02167	0.02562	0.02166	0.02785	0.000835821
7.21643e-09	0.17919	0.17142		0.04292	0.02397	0.02139	0.02234	0.0274	0.00041791
7.22253e-09	0.19069	0.17456		0.04006	0.02594	0.02473	0.01856	0.02329	0.000477612
7.22863e-09	0.18862	0.17434		0.04006	0.02562	0.0245	0.02441	0.02237	0.000537313
7.23474e-09	0.18862	0.16984		0.04149	0.02923	0.02629	0.02338	0.02146	0.000477612
7.24084e-09	0.17919	0.17173		0.03147	0.02693	0.02294	0.02509	0.02466	0.000179104
7.24694e-09	0.17212	0.1751		0.02575	0.02167	0.02517	0.01994	0.02466	0.000358209
7.25305e-09	0.18008	0.17254		0.0372	0.02562	0.02562	0.02166	0.02557	0.00041791
7.25915e-09	0.1786	0.17321		0.04292	0.02167	0.02094	0.02338	0.02785	0.00041791
7.26525e-09	0.19422	0.17326		0.04721	0.02923	0.02317	0.02372	0.021	0.000656716
7.27136e-09	0.18656	0.17353		0.04292	0.03021	0.02361	0.02166	0.02922	0.00041791
7.27746e-09	0.18096	0.16908		0.05436	0.02693	0.02718	0.01856	0.021	0.000656716
7.28356e-09	0.17949	0.16975		0.03863	0.02463	0.02339	0.02544	0.02511	0.000238806
7.28967e-09	0.18627	0.16998		0.03004	0.02824	0.02294	0.02131	0.02009	0.000477612
7.29577e-09	0.17801	0.17272		0.0372	0.02332	0.02428	0.02303	0.02237	0.000776119
7.30188e-09	0.18361	0.16957		0.03577	0.02233	0.0225	0.02234	0.02329	0.000537313
7.30798e-09	0.17949	0.17007		0.02861	0.02627	0.02651	0.022	0.02511	0.00041791
7.31408e-09	0.18862	0.16849		0.0372	0.02233	0.01894	0.02166	0.02283	0.000179104
7.32019e-09	0.17654	0.16962		0.02861	0.02397	0.02651	0.02063	0.02237	0.000358209
7.32629e-09	0.17477	0.17294		0.06152	0.02167	0.02094	0.022	0.01735	0.000179104
7.33239e-09	0.18008	0.16962		0.03433	0.02562	0.02339	0.02166	0.02831	0.000298507
7.3385e-09	0.18833	0.16634		0.04292	0.02135	0.02228	0.02269	0.02055	0.000298507
7.3446e-09	0.17389	0.17115		0.05293	0.01938	0.01983	0.01925	0.02146	0.000358209
7.3507e-09	0.18126	0.16746		0.0372	0.0243	0.02161	0.0275	0.02466	0.000656716
7.35681e-09	0.1842	0.16467		0.04292	0.02562	0.02205	0.01891	0.0242	0.00041791
7.36291e-09	0.16829	0.16903		0.03147	0.02233	0.02183	0.02234	0.02009	0.000656716
7.36901e-09	0.17448	0.16935		0.04149	0.02332	0.01849	0.02063	0.02283	0.000358209
7.37512e-09	0.18744	0.16427		0.0372	0.02299	0.02829	0.02406	0.01735	0.000477612
7.38122e-09	0.18715	0.16769		0.04578	0.02496	0.0225	0.01925	0.02374	0.000477612
7.38732e-09	0.17271	0.16297		0.04721	0.0266	0.02027	0.02509	0.01872	0.000597015
7.39343e-09	0.17477	0.16369		0.0329	0.02233	0.02294	0.01994	0.02831	0.000298507
7.39953e-09	0.17389	0.17047		0.05007	0.02693	0.02183	0.02716	0.0242	0.000537313
7.40563e-09	0.173	0.164		0.03147	0.02036	0.02361	0.02063	0.02237	0.000477612
7.41174e-09	0.17271	0.16661		0.04435	0.02463	0.0196	0.01581	0.02329	0.000597015
7.41784e-09	0.17212	0.16207		0.04435	0.02233	0.02027	0.01925	0.0242	0.000597015
7.42395e-09	0.17683	0.16638		0.04721	0.02135	0.01916	0.01581	0.02831	0.000298507
7.43005e-09	0.18479	0.16903		0.04435	0.02266	0.02116	0.01478	0.0242	0.00041791
7.43615e-09	0.17801	0.16148		0.04578	0.02496	0.02005	0.01994	0.01918	0.000477612
7.44226e-09	0.16652	0.16499		0.02575	0.022	0.01938	0.02338	0.02648	0.000537313
7.44836e-09	0.18155	0.16544		0.04435	0.02791	0.02005	0.01891	0.02329	0.000597015
7.45446e-09	0.16711	0.15982		0.03004	0.02135	0.02205	0.02097	0.03014	0.000238806
7.46057e-09	0.17978	0.16593		0.04006	0.02003	0.01804	0.02716	0.01963	0.000298507
7.46667e-09	0.15974	0.16566		0.04435	0.02365	0.02294	0.02166	0.02283	0.000477612
7.47277e-09	0.173	0.16517		0.04721	0.01806	0.02317	0.01959	0.02237	0.000597015
7.47888e-09	0.17035	0.16499		0.0372	0.02332	0.02183	0.01822	0.02237	0.000477612
7.48498e-09	0.16976	0.1569		0.03577	0.02003	0.02228	0.02166	0.02785	0.000298507
7.49108e-09	0.17182	0.15753		0.03433	0.02266	0.02361	0.01856	0.02511	0.000298507
7.49719e-09	0.17448	0.16557		0.04578	0.02365	0.02005	0.02338	0.02648	0.000298507
7.50329e-09	0.17035	0.15452		0.0329	0.02102	0.01804	0.01822	0.021	0.000238806
7.50939e-09	0.17271	0.16058		0.03433	0.0243	0.01604	0.02475	0.02009	0.000238806
7.5155e-09	0.17094	0.16103		0.02432	0.01773	0.01849	0.01684	0.02511	0.000298507
7.5216e-09	0.17978	0.16243		0.04435	0.01938	0.0225	0.02131	0.02329	0.00041791
7.52771e-09	0.17094	0.15721		0.03433	0.01839	0.02272	0.02028	0.01963	0.00041791
7.53381e-09	0.17241	0.15631		0.03433	0.0197	0.02406	0.02441	0.01598	0.000656716
7.53991e-09	0.17772	0.15762		0.04292	0.01544	0.02049	0.02063	0.02374	0.000835821
7.54602e-09	0.18302	0.16225		0.0372	0.02233	0.01938	0.02028	0.021	0.000776119
7.55212e-09	0.173	0.15613		0.04721	0.01938	0.02072	0.01925	0.02831	0.000537313
7.55822e-09	0.17919	0.15775		0.04435	0.02036	0.02139	0.02475	0.02237	0.000477612
7.56433e-09	0.16829	0.15802		0.02575	0.02036	0.02183	0.02166	0.02146	0.000537313
7.57043e-09	0.16328	0.1604		0.03004	0.01839	0.02294	0.02475	0.02146	0.000537313
7.57653e-09	0.16033	0.15551		0.04578	0.0266	0.02139	0.01822	0.02511	0.00041791
7.58264e-09	0.17772	0.15717		0.02575	0.02332	0.01916	0.01994	0.01826	0.000537313
7.58874e-09	0.16799	0.15856		0.02432	0.02562	0.02027	0.01994	0.02283	0.000477612
7.59484e-09	0.16387	0.15919		0.03863	0.02397	0.01983	0.02269	0.01872	0.00041791
7.60095e-09	0.1733	0.1564		0.04292	0.02167	0.02094	0.02097	0.01826	0.000298507
7.60705e-09	0.16799	0.15452		0.03147	0.02069	0.02384	0.01891	0.02237	0.000656716
7.61315e-09	0.1562	0.15569		0.05007	0.0243	0.01871	0.01753	0.02009	0.000477612
7.61926e-09	0.1677	0.15771		0.02289	0.02102	0.02049	0.01719	0.02329	0.000537313
7.62536e-09	0.17625	0.15681		0.04435	0.01839	0.01894	0.01788	0.01781	0.000477612
7.63146e-09	0.1621	0.15596		0.04292	0.02233	0.01983	0.02097	0.01872	0.000537313
7.63757e-09	0.16947	0.15555		0.0372	0.02726	0.01582	0.01684	0.02055	0.00041791
7.64367e-09	0.173	0.15025		0.02861	0.02036	0.02027	0.022	0.01735	0.000298507
7.64978e-09	0.1565	0.1533		0.03863	0.02036	0.02361	0.02097	0.02009	0.00041791
7.65588e-09	0.1677	0.15137		0.03863	0.01576	0.01938	0.02063	0.01963	5.97015e-05
7.66198e-09	0.17212	0.15263		0.0186	0.02069	0.02361	0.01478	0.01872	0.000358209
7.66809e-09	0.16298	0.14872		0.03577	0.02036	0.01693	0.02372	0.01918	0.000537313
7.67419e-09	0.16269	0.15142		0.03004	0.01839	0.0225	0.02234	0.02557	0.00041791
7.68029e-09	0.15797	0.15106		0.04292	0.022	0.01983	0.01753	0.02192	0.000477612
7.6864e-09	0.15915	0.15236		0.03433	0.01609	0.01849	0.02166	0.01324	0.000597015
7.6925e-09	0.17536	0.14598		0.02861	0.01544	0.01604	0.02097	0.01826	0.000656716
7.6986e-09	0.1565	0.15074		0.03433	0.01872	0.01894	0.02166	0.02557	0.000477612
7.70471e-09	0.14972	0.15155		0.02289	0.02167	0.02049	0.02166	0.02009	0.00041791
7.71081e-09	0.16033	0.1476		0.03577	0.0197	0.02027	0.022	0.01461	0.000238806
7.71691e-09	0.14943	0.14584		0.02432	0.02036	0.01894	0.01959	0.021	0.000537313
7.72302e-09	0.16151	0.14809		0.06152	0.01938	0.02027	0.01994	0.01598	0.00041791
7.72912e-09	0.14825	0.14755		0.02575	0.01773	0.02228	0.01616	0.021	0.000477612
7.73522e-09	0.15444	0.14796		0.02432	0.01905	0.01894	0.01925	0.01689	0.00041791
7.74133e-09	0.15001	0.14571		0.0329	0.01773	0.01983	0.01856	0.01507	0.000358209
7.74743e-09	0.15709	0.14292		0.03004	0.01806	0.01715	0.02063	0.0137	0.000179104
7.75354e-09	0.16947	0.14553		0.03577	0.01839	0.01983	0.01684	0.01735	0.000298507
7.75964e-09	0.1506	0.14787		0.04292	0.02167	0.0196	0.02063	0.01644	0.000477612
7.76574e-09	0.15561	0.14548		0.04006	0.01905	0.01827	0.01478	0.01781	0.000597015
7.77185e-09	0.1506	0.1436		0.04435	0.01839	0.01381	0.01684	0.02329	0.00041791
7.77795e-09	0.15296	0.14472		0.03577	0.01445	0.0176	0.0165	0.01963	0.000358209
7.78405e-09	0.15267	0.14454		0.03004	0.01609	0.01582	0.01616	0.02511	0.000298507
7.79016e-09	0.15679	0.14544		0.04578	0.02003	0.01626	0.01616	0.01781	0.000238806
7.79626e-09	0.14088	0.13883		0.02432	0.01905	0.01782	0.01822	0.01735	0.000358209
7.80236e-09	0.15208	0.14458		0.03863	0.01642	0.01738	0.01994	0.0137	0.000179104
7.80847e-09	0.14972	0.14593		0.0372	0.01872	0.01693	0.02303	0.0242	0.00041791
7.81457e-09	0.15208	0.1418		0.04721	0.02102	0.01782	0.01719	0.01644	0.000298507
7.82067e-09	0.15886	0.14791		0.03577	0.02102	0.02005	0.02131	0.0137	0.000537313
7.82678e-09	0.15178	0.13519		0.02861	0.01773	0.02272	0.02063	0.02237	0.000238806
7.83288e-09	0.1509	0.14431		0.0329	0.01708	0.02027	0.01753	0.02009	0.000238806
7.83898e-09	0.14058	0.14243		0.03004	0.01675	0.02139	0.01547	0.01872	0.000656716
7.84509e-09	0.14766	0.14166		0.02861	0.01905	0.01738	0.01547	0.01918	0.000597015
7.85119e-09	0.15444	0.1347		0.04721	0.02069	0.01827	0.02131	0.01461	0.000537313
7.8573e-09	0.14943	0.14175		0.02718	0.01905	0.01804	0.01994	0.01416	0.000776119
7.8634e-09	0.14559	0.13915		0.02861	0.02266	0.02027	0.01513	0.01918	0.00041791
7.8695e-09	0.15237	0.14216		0.03433	0.0197	0.01448	0.01994	0.0242	0.00041791
7.87561e-09	0.15119	0.1418		0.02575	0.02529	0.01827	0.01409	0.01918	0.000597015
7.88171e-09	0.15119	0.13699		0.03147	0.02233	0.01715	0.01891	0.01872	0.000597015
7.88781e-09	0.16151	0.13897		0.02289	0.02036	0.01604	0.01822	0.02146	0.000238806
7.89392e-09	0.14324	0.1396		0.02575	0.01872	0.01582	0.01513	0.01781	0.000716418
7.90002e-09	0.14766	0.14148		0.02432	0.01905	0.02049	0.01581	0.01963	0.00041791
7.90612e-09	0.13793	0.13618		0.0329	0.01412	0.01604	0.01066	0.02237	0.000238806
7.91223e-09	0.16033	0.1329		0.0329	0.01872	0.02183	0.01684	0.01644	0.000477612
7.91833e-09	0.14736	0.13667		0.03577	0.02167	0.01337	0.01547	0.02009	0.000537313
7.92443e-09	0.14206	0.14157		0.0372	0.01642	0.01916	0.01684	0.02055	0.000776119
7.93054e-09	0.1562	0.1364		0.02432	0.02003	0.01804	0.01719	0.0137	0
7.93664e-09	0.1509	0.13874		0.03863	0.01609	0.01693	0.01856	0.0137	0.000179104
7.94274e-09	0.14206	0.13528		0.02861	0.01544	0.01381	0.01856	0.0242	0.000597015
7.94885e-09	0.16092	0.13411		0.03577	0.01806	0.0176	0.01822	0.02009	0.000298507
7.95495e-09	0.15886	0.13856		0.03433	0.01773	0.01559	0.01375	0.01781	0.000656716
7.96105e-09	0.1506	0.13708		0.03147	0.0197	0.01849	0.01547	0.01507	0.000537313
7.96716e-09	0.1509	0.13389		0.03863	0.01675	0.01983	0.01994	0.01918	0.00041791
7.97326e-09	0.14353	0.13501		0.04578	0.01478	0.01827	0.01684	0.01598	0.000656716
7.97937e-09	0.13734	0.13065		0.0329	0.01511	0.01403	0.01719	0.02055	0.000238806
7.98547e-09	0.15856	0.13371		0.03004	0.01872	0.01403	0.01409	0.01644	0.00041791
7.99157e-09	0.13439	0.13443		0.04006	0.01905	0.01537	0.02028	0.01553	0.000238806
7.99768e-09	0.14147	0.12912		0.0372	0.01773	0.01715	0.02166	0.01598	0.000716418
8.00378e-09	0.13882	0.13627		0.02289	0.01544	0.01983	0.01856	0.01781	0.000358209
8.00988e-09	0.12467	0.13002		0.03863	0.01773	0.01693	0.01822	0.01963	0.00041791
8.01599e-09	0.15178	0.1329		0.04149	0.01314	0.01426	0.01925	0.01963	0.000656716
8.02209e-09	0.1338	0.13155		0.04006	0.01806	0.01314	0.01719	0.0137	0.000597015
8.02819e-09	0.13056	0.13339		0.04292	0.01511	0.01782	0.01753	0.01553	0.00041791
8.0343e-09	0.1394	0.12921		0.03147	0.01642	0.01448	0.01616	0.01689	0.00041791
8.0404e-09	0.1341	0.13151		0.02861	0.01544	0.01225	0.01994	0.02192	0.000597015
8.0465e-09	0.14206	0.13106		0.02575	0.01642	0.01693	0.01719	0.02237	0.000358209
8.05261e-09	0.14147	0.12822		0.02146	0.01872	0.01582	0.01478	0.02009	0.000537313
8.05871e-09	0.13469	0.13263		0.03433	0.02069	0.01314	0.01822	0.01689	0.000358209
8.06481e-09	0.14088	0.12638		0.03004	0.01544	0.01314	0.01684	0.01644	0.000537313
8.07092e-09	0.14058	0.13169		0.04435	0.01806	0.0147	0.01444	0.02009	0.00041791
8.07702e-09	0.13734	0.12508		0.03433	0.01445	0.01782	0.01684	0.01553	0.000716418
8.08313e-09	0.13322	0.12413		0.03004	0.01609	0.01559	0.01203	0.02009	0.000477612
8.08923e-09	0.13587	0.12899		0.04292	0.01708	0.01604	0.01719	0.01826	0.000537313
8.09533e-09	0.14412	0.12692		0.0329	0.01642	0.01604	0.01444	0.01918	0.00041791
8.10144e-09	0.13145	0.1293		0.04149	0.01872	0.01337	0.01616	0.01781	0.000298507
8.10754e-09	0.13764	0.12697		0.02718	0.01773	0.01782	0.01444	0.02009	0.000358209
8.11364e-09	0.13793	0.12643		0.03147	0.01084	0.01693	0.02063	0.01553	0.00041791
8.11975e-09	0.12909	0.12764		0.03004	0.01642	0.01626	0.02063	0.01644	0.00041791
8.12585e-09	0.13351	0.12692		0.02575	0.01609	0.0127	0.02097	0.01689	0.000358209
8.13195e-09	0.12791	0.12445		0.0186	0.01544	0.01448	0.01409	0.0137	0.00041791
8.13806e-09	0.11818	0.12238		0.02718	0.01872	0.01426	0.01513	0.01461	0.000298507
8.14416e-09	0.12408	0.12369		0.03577	0.01938	0.01648	0.01822	0.01781	0.00041791
8.15026e-09	0.13174	0.12238		0.0329	0.01609	0.01426	0.01719	0.01918	0.000656716
8.15637e-09	0.12496	0.12598		0.02289	0.01741	0.01559	0.01547	0.01644	0.000477612
8.16247e-09	0.13322	0.12584		0.03433	0.01806	0.01381	0.01581	0.01507	0.000597015
8.16857e-09	0.13852	0.12274		0.04006	0.01511	0.01671	0.01547	0.02009	0.00041791
8.17468e-09	0.13587	0.12656		0.0329	0.01642	0.01403	0.02166	0.01689	0.00041791
8.18078e-09	0.13823	0.12427		0.03433	0.01675	0.01582	0.01306	0.01689	0.000477612
8.18688e-09	0.12879	0.12467		0.03004	0.01872	0.01693	0.01581	0.02192	0.000656716
8.19299e-09	0.12644	0.12117		0.02289	0.01609	0.01292	0.01788	0.01461	0.000238806
8.19909e-09	0.13587	0.12315		0.03147	0.01314	0.01448	0.01581	0.01689	0.000477612
8.2052e-09	0.12349	0.12494		0.03004	0.01642	0.01381	0.01375	0.01461	0.000597015
8.2113e-09	0.13528	0.11685		0.02718	0.01544	0.01359	0.01547	0.01872	0.000716418
8.2174e-09	0.12025	0.12004		0.02861	0.01544	0.01403	0.01581	0.01279	0.000358209
8.22351e-09	0.14294	0.12009		0.02718	0.01379	0.0147	0.01581	0.01826	0.000238806
8.22961e-09	0.13056	0.12306		0.02289	0.01576	0.01804	0.01684	0.01553	0.000597015
8.23571e-09	0.12703	0.12467		0.02575	0.01511	0.0176	0.01203	0.01461	0.000597015
8.24182e-09	0.12437	0.11861		0.03433	0.01609	0.01582	0.01719	0.01689	0.000537313
8.24792e-09	0.13823	0.12117		0.02861	0.01149	0.01782	0.01616	0.01735	0.00041791
8.25402e-09	0.11406	0.12018		0.0372	0.01675	0.01069	0.01513	0.01918	0.000477612
8.26013e-09	0.13469	0.12355		0.03433	0.01544	0.01337	0.0165	0.02192	0.000298507
8.26623e-09	0.13233	0.12342		0.03004	0.01708	0.01092	0.01547	0.01689	0.000358209
8.27233e-09	0.13646	0.11613		0.03147	0.01445	0.01626	0.01547	0.01826	0.000358209
8.27844e-09	0.12437	0.11897		0.02861	0.01938	0.01493	0.01719	0.01735	0.000597015
8.28454e-09	0.11877	0.11879		0.02861	0.01445	0.01359	0.01581	0.01826	0.000656716
8.29064e-09	0.10905	0.12166		0.03004	0.01642	0.01381	0.01581	0.01553	0.00041791
8.29675e-09	0.12732	0.11852		0.03147	0.02003	0.01158	0.01375	0.01461	0.000716418
8.30285e-09	0.12467	0.12081		0.02861	0.01511	0.0147	0.01822	0.00959	0.000537313
8.30896e-09	0.12762	0.12072		0.01717	0.01248	0.01648	0.01719	0.02055	0.000238806
8.31506e-09	0.11877	0.1178		0.02146	0.01346	0.01715	0.01925	0.01553	0.00041791
8.32116e-09	0.12084	0.1236		0.0372	0.01281	0.01381	0.01478	0.01781	0.00041791
8.32727e-09	0.12349	0.11978		0.02432	0.01609	0.01537	0.01547	0.01553	0.000537313
8.33337e-09	0.12172	0.11398		0.03147	0.01609	0.01782	0.01547	0.00913	0.000238806
8.33947e-09	0.12968	0.11834		0.04006	0.01839	0.01448	0.01134	0.01735	0.000238806
8.34558e-09	0.11789	0.11775		0.03147	0.01248	0.01515	0.0165	0.01416	0.000298507
8.35168e-09	0.12703	0.11218		0.03147	0.01149	0.01403	0.01478	0.00913	0.000776119
8.35778e-09	0.12762	0.11843		0.03147	0.01576	0.0147	0.01616	0.01781	0.000537313
8.36389e-09	0.12408	0.12103		0.04006	0.01379	0.01158	0.01341	0.0137	0.000358209
8.36999e-09	0.11848	0.11551		0.0329	0.01609	0.01559	0.01169	0.01279	0.000656716
8.37609e-09	0.13174	0.1164		0.03147	0.01281	0.01337	0.01478	0.01553	0.000358209
8.3822e-09	0.11317	0.11802		0.02861	0.01576	0.01426	0.01203	0.01735	0.000537313
8.3883e-09	0.1229	0.11434		0.0186	0.01511	0.01225	0.01341	0.01416	0.000537313
8.3944e-09	0.13233	0.11326		0.02289	0.01544	0.01715	0.01444	0.01553	0.000597015
8.40051e-09	0.12084	0.11218		0.03004	0.01412	0.00869	0.01684	0.01416	0.00041791
8.40661e-09	0.11347	0.11155		0.0372	0.01642	0.01337	0.0165	0.01233	0.000477612
8.41271e-09	0.12997	0.11119		0.03004	0.01346	0.01448	0.01513	0.01507	0.000716418
8.41882e-09	0.11907	0.11587		0.03147	0.01346	0.01136	0.01444	0.01553	0.000597015
8.42492e-09	0.11465	0.11038		0.02432	0.01576	0.0127	0.01341	0.01644	0.000298507
8.43103e-09	0.12496	0.11353		0.02575	0.01675	0.01648	0.01478	0.01553	0.00101
8.43713e-09	0.12143	0.11317		0.02861	0.01346	0.01225	0.01581	0.0137	0.00041791
8.44323e-09	0.12378	0.11762		0.02289	0.01708	0.01359	0.01719	0.01233	0.00041791
8.44934e-09	0.11317	0.10791		0.02146	0.01445	0.01381	0.01513	0.01963	0.000477612
8.45544e-09	0.11877	0.11142		0.04149	0.01576	0.01158	0.01306	0.01416	0.000119403
8.46154e-09	0.11818	0.11258		0.02861	0.01544	0.01359	0.01134	0.01142	0.000238806
8.46765e-09	0.11583	0.11038		0.02575	0.01872	0.01381	0.01169	0.01279	0.000238806
8.47375e-09	0.11406	0.10796		0.02861	0.01544	0.01515	0.01581	0.01005	0.000477612
8.47985e-09	0.11082	0.11182		0.02003	0.01642	0.01626	0.01272	0.00913	0.000298507
8.48596e-09	0.11347	0.11065		0.03577	0.01346	0.01381	0.01169	0.01507	0.000537313
8.49206e-09	0.10846	0.10993		0.02432	0.01281	0.01604	0.01272	0.01553	0.000537313
8.49816e-09	0.12526	0.11043		0.02861	0.01576	0.01671	0.01341	0.01187	0.000537313
8.50427e-09	0.11347	0.10854		0.02718	0.01346	0.01493	0.01375	0.01461	0.000238806
8.51037e-09	0.11317	0.11164		0.0329	0.01675	0.01448	0.01444	0.01324	0.000298507
8.51647e-09	0.11317	0.11115		0.03577	0.01576	0.01292	0.01272	0.01233	0.000179104
8.52258e-09	0.12113	0.11447		0.02575	0.01642	0.01359	0.01478	0.01324	0.000656716
8.52868e-09	0.11524	0.10894		0.01717	0.01412	0.01426	0.01513	0.01461	0.000179104
8.53479e-09	0.10875	0.10908		0.03004	0.01018	0.01426	0.01134	0.01187	0.000716418
8.54089e-09	0.11258	0.10697		0.02146	0.01215	0.01337	0.01169	0.01689	0.000537313
8.54699e-09	0.1173	0.10863		0.02718	0.01117	0.01136	0.01409	0.01461	0.000537313
8.5531e-09	0.11288	0.10908		0.02432	0.01215	0.01426	0.01719	0.01689	0.000477612
8.5592e-09	0.11818	0.10593		0.02575	0.01248	0.01403	0.01238	0.01233	0.000238806
8.5653e-09	0.11082	0.10984		0.0186	0.01018	0.01515	0.01306	0.01461	0.000597015
8.57141e-09	0.1176	0.10975		0.03147	0.01544	0.01381	0.01238	0.0137	0.000238806
8.57751e-09	0.12349	0.10737		0.02432	0.01281	0.01247	0.01547	0.01233	0.000358209
8.58361e-09	0.1229	0.10665		0.02718	0.01346	0.01225	0.01341	0.01279	0.000776119
8.58972e-09	0.11553	0.10562		0.03863	0.01051	0.0147	0.01513	0.01096	0.000537313
8.59582e-09	0.11701	0.11164		0.02575	0.01478	0.01002	0.01616	0.01598	0.00041791
8.60192e-09	0.10846	0.10787		0.02146	0.01314	0.01537	0.01306	0.01416	0.000597015
8.60803e-09	0.10463	0.1084		0.0186	0.01741	0.01337	0.01031	0.01096	0.00041791
8.61413e-09	0.1117	0.10458		0.03004	0.01642	0.01002	0.01444	0.02192	0.000358209
8.62023e-09	0.11435	0.1071		0.0329	0.01642	0.01136	0.0165	0.01324	0.000358209
8.62634e-09	0.11818	0.10247		0.01574	0.01215	0.01314	0.00825	0.01233	0.00041791
8.63244e-09	0.11553	0.10472		0.01574	0.01346	0.01537	0.01581	0.0105	0.000358209
8.63855e-09	0.10551	0.1022		0.02432	0.01314	0.01203	0.01684	0.01279	0.000477612
8.64465e-09	0.10787	0.10535		0.02289	0.01248	0.01381	0.01478	0.01279	0.00041791
8.65075e-09	0.11406	0.11029		0.02861	0.01511	0.01025	0.01616	0.01689	0.00041791
8.65686e-09	0.11141	0.10746		0.04149	0.01675	0.01225	0.01547	0.01233	0.000537313
8.66296e-09	0.11936	0.10831		0.02289	0.01248	0.01515	0.01444	0.01461	0.000238806
8.66906e-09	0.11258	0.10602		0.02718	0.00887	0.01181	0.00997	0.01142	0.000477612
8.67517e-09	0.10964	0.10225		0.02146	0.01379	0.01359	0.011	0.01096	0.000358209
8.68127e-09	0.11494	0.1049		0.02575	0.01314	0.01203	0.01444	0.01507	0.000477612
8.68737e-09	0.11671	0.10661		0.02289	0.01248	0.01158	0.01169	0.0105	0.00041791
8.69348e-09	0.10905	0.10521		0.02861	0.01478	0.01181	0.01134	0.0105	0.000656716
8.69958e-09	0.10993	0.10391		0.03577	0.01281	0.00958	0.01581	0.01826	0.000298507
8.70568e-09	0.112	0.10989		0.02718	0.01675	0.01403	0.01134	0.01279	0.000656716
8.71179e-09	0.11465	0.10472		0.03863	0.01511	0.01225	0.01306	0.01553	0.000238806
8.71789e-09	0.10816	0.1071		0.0186	0.01642	0.01069	0.01444	0.01142	0.000238806
8.72399e-09	0.112	0.10157		0.02003	0.01478	0.01403	0.0165	0.00502	0.000716418
8.7301e-09	0.10757	0.10166		0.01717	0.01215	0.01181	0.01031	0.01461	0.000537313
8.7362e-09	0.10846	0.10072		0.02003	0.01248	0.01359	0.01513	0.01279	0.00041791
8.7423e-09	0.10787	0.10252		0.0372	0.01445	0.01359	0.01031	0.01187	0.000238806
8.74841e-09	0.10374	0.1004		0.02861	0.00722	0.01181	0.00619	0.01324	0.00041791
8.75451e-09	0.11494	0.09951		0.04006	0.01708	0.0127	0.01169	0.01279	0.000179104
8.76062e-09	0.10905	0.10283		0.0329	0.01084	0.01247	0.01134	0.01142	0.000477612
8.76672e-09	0.10728	0.09924		0.02861	0.01281	0.01292	0.01306	0.01507	0.00041791
8.77282e-09	0.10492	0.09892		0.0329	0.01281	0.01225	0.01306	0.01233	0.000358209
8.77893e-09	0.10816	0.10184		0.01431	0.01379	0.01158	0.01066	0.01279	0.000477612
8.78503e-09	0.10581	0.10279		0.02718	0.01346	0.01225	0.01238	0.01735	0.000835821
8.79113e-09	0.10905	0.1009		0.02289	0.01215	0.01158	0.01444	0.00913	0.000179104
8.79724e-09	0.10227	0.10099		0.02718	0.01379	0.00913	0.01341	0.01005	0.000298507
8.80334e-09	0.10757	0.09721		0.01574	0.01051	0.0098	0.01478	0.01461	0.000597015
8.80944e-09	0.1061	0.09996		0.0372	0.01149	0.01225	0.01066	0.01507	0.00041791
8.81555e-09	0.09402	0.09919		0.0372	0.01248	0.01047	0.01684	0.01553	0.000477612
8.82165e-09	0.10463	0.10063		0.0186	0.01445	0.0147	0.01031	0.01416	0.000358209
8.82775e-09	0.11435	0.09919		0.02432	0.01478	0.01203	0.01375	0.01142	0.000298507
8.83386e-09	0.09932	0.09694		0.0372	0.01149	0.01136	0.00997	0.0137	0.000477612
8.83996e-09	0.10993	0.09658		0.02861	0.01149	0.01493	0.01513	0.01233	0.000298507
8.84606e-09	0.10139	0.09843		0.03863	0.01149	0.01203	0.01066	0.01416	0.000238806
8.85217e-09	0.10698	0.10382		0.03147	0.01084	0.0127	0.01031	0.01416	0.000656716
8.85827e-09	0.10816	0.09483		0.02718	0.01248	0.01247	0.01238	0.01187	0.00041791
8.86438e-09	0.09844	0.09618		0.01717	0.01412	0.00936	0.01684	0.01826	0.000238806
8.87048e-09	0.11111	0.09452		0.02718	0.01149	0.01181	0.01272	0.01644	0.000656716
8.87658e-09	0.09726	0.0964		0.02289	0.00985	0.01158	0.01169	0.01416	0.000298507
8.88269e-09	0.09785	0.09694		0.03433	0.01314	0.01136	0.01375	0.01553	0.000477612
8.88879e-09	0.09048	0.09492		0.03004	0.00887	0.01181	0.00928	0.01553	0.000716418
8.89489e-09	0.09726	0.09613		0.02289	0.01346	0.01426	0.01306	0.01142	0.00041791
8.901e-09	0.11082	0.09443		0.02146	0.00788	0.00913	0.01238	0.01324	0.000238806
8.9071e-09	0.09991	0.09555		0.02575	0.01149	0.01448	0.01478	0.01507	0.00041791
8.9132e-09	0.11494	0.09506		0.02432	0.01281	0.00847	0.00963	0.0105	0.000298507
8.91931e-09	0.09844	0.09708		0.02861	0.01018	0.01047	0.01066	0.01324	0.000716418
8.92541e-09	0.09814	0.09726		0.01717	0.01314	0.01136	0.01375	0.01781	0.000537313
8.93151e-09	0.09107	0.09569		0.0186	0.01281	0.01114	0.01341	0.00868	0.000119403
8.93762e-09	0.09785	0.09339		0.02146	0.01018	0.01247	0.01238	0.01233	0.000298507
8.94372e-09	0.09461	0.09321		0.03004	0.01248	0.00958	0.01306	0.01233	0.00041791
8.94982e-09	0.09696	0.09407		0.03147	0.01215	0.01114	0.01547	0.01461	0.000656716
8.95593e-09	0.09461	0.09681		0.02432	0.01478	0.0147	0.01306	0.01005	0.000716418
8.96203e-09	0.09637	0.09604		0.02432	0.01412	0.01158	0.01272	0.01416	0.000597015
8.96813e-09	0.10905	0.0929		0.02432	0.01182	0.01515	0.01169	0.0137	0.00041791
8.97424e-09	0.09402	0.09173		0.02432	0.01379	0.01292	0.01203	0.0105	0.000477612
8.98034e-09	0.09166	0.0987		0.0186	0.01281	0.01515	0.011	0.01644	0.000358209
8.98645e-09	0.09608	0.0933		0.02575	0.01248	0.01359	0.00894	0.00913	0.00041791
8.99255e-09	0.10581	0.096		0.0329	0.01314	0.01136	0.00997	0.01096	0.00041791
8.99865e-09	0.10728	0.09613		0.03004	0.01051	0.01337	0.01238	0.01187	0.000298507
9.00476e-09	0.09402	0.08926		0.01431	0.0092	0.00713	0.01134	0.01279	0.000656716
9.01086e-09	0.09078	0.08948		0.02432	0.00887	0.00824	0.01203	0.01005	0.00041791
9.01696e-09	0.1005	0.09173		0.02289	0.01445	0.0098	0.01066	0.00913	0.00041791
9.02307e-09	0.1064	0.09151		0.03147	0.01346	0.01092	0.01066	0.01553	0.000179104
9.02917e-09	0.10197	0.09348		0.02289	0.01248	0.01181	0.00894	0.01233	0.000358209
9.03527e-09	0.08518	0.09506		0.02575	0.00887	0.00869	0.01031	0.01324	0.000477612
9.04138e-09	0.08842	0.08778		0.0329	0.01149	0.01092	0.00756	0.01233	0.000298507
9.04748e-09	0.09873	0.08953		0.02861	0.01215	0.01069	0.01306	0.01324	0.000179104
9.05358e-09	0.09962	0.09317		0.02575	0.01117	0.00958	0.01169	0.01553	0.000597015
9.05969e-09	0.09667	0.09169		0.03433	0.0092	0.01158	0.01444	0.00822	0.000298507
9.06579e-09	0.08812	0.0916		0.03577	0.01215	0.01493	0.01203	0.01279	0.00041791
9.07189e-09	0.10109	0.09119		0.02289	0.01051	0.01247	0.01341	0.00822	0.000358209
9.078e-09	0.09136	0.08881		0.02146	0.01117	0.01069	0.01134	0.01279	0.00041791
9.0841e-09	0.09284	0.08804		0.02861	0.01051	0.01047	0.01134	0.01553	0.000358209
9.09021e-09	0.08635	0.08683		0.02432	0.01084	0.00958	0.01031	0.01005	0.000298507
9.09631e-09	0.08901	0.08616		0.01574	0.01346	0.01403	0.01306	0.01644	0.000238806
9.10241e-09	0.09637	0.08912		0.0186	0.01346	0.00913	0.01238	0.0137	0.000298507
9.10852e-09	0.09696	0.09357		0.02289	0.01576	0.01092	0.01066	0.01142	0.000358209
9.11462e-09	0.10227	0.08809		0.02861	0.0092	0.01114	0.00688	0.01142	0.000298507
9.12072e-09	0.10551	0.09115		0.0186	0.01412	0.01136	0.01272	0.01096	0.00041791
9.12683e-09	0.09372	0.08948		0.02718	0.00952	0.0098	0.00928	0.01279	0.000119403
9.13293e-09	0.09608	0.08989		0.02718	0.01149	0.01069	0.01134	0.01096	0.000656716
9.13903e-09	0.09844	0.08449		0.01717	0.00985	0.01047	0.01238	0.0137	0.000358209
9.14514e-09	0.08311	0.08638		0.02003	0.00755	0.01181	0.01341	0.00913	0.000656716
9.15124e-09	0.09313	0.08755		0.02003	0.01281	0.01158	0.01066	0.01233	0.000179104
9.15734e-09	0.09814	0.08854		0.02146	0.00952	0.01069	0.00928	0.01142	0.000597015
9.16345e-09	0.084	0.08912		0.02575	0.01182	0.00847	0.00825	0.01005	0.000238806
9.16955e-09	0.09372	0.08589		0.02432	0.00854	0.01136	0.00859	0.00731	0.000597015
9.17565e-09	0.08429	0.08975		0.02861	0.01149	0.00891	0.00791	0.0105	0.000477612
9.18176e-09	0.09225	0.0889		0.01717	0.01412	0.01069	0.00791	0.01461	0.000358209
9.18786e-09	0.0952	0.08427		0.02432	0.01051	0.00891	0.00928	0.00776	0.000537313
9.19396e-09	0.09696	0.08607		0.02289	0.01084	0.00869	0.00963	0.01507	0.00041791
9.20007e-09	0.09313	0.08661		0.0329	0.01182	0.00913	0.00825	0.01233	0.00041791
9.20617e-09	0.09637	0.08697		0.02289	0.01018	0.01047	0.011	0.01416	0.000238806
9.21228e-09	0.09166	0.0867		0.01574	0.01117	0.01203	0.01169	0.01279	0.000358209
9.21838e-09	0.09048	0.08463		0.02575	0.00952	0.01069	0.01134	0.00868	0.000597015
9.22448e-09	0.08606	0.08396		0.0186	0.01412	0.01114	0.00894	0.01187	0.00041791
9.23059e-09	0.09579	0.08548		0.02575	0.01248	0.0098	0.01066	0.00959	0.000298507
9.23669e-09	0.08842	0.08436		0.01717	0.01314	0.01092	0.00997	0.01096	0.000358209
9.24279e-09	0.08017	0.08292		0.02718	0.01412	0.00869	0.00963	0.00959	0.000597015
9.2489e-09	0.09549	0.08427		0.02432	0.01281	0.01292	0.00894	0.01598	0.000119403
9.255e-09	0.09048	0.08418		0.02432	0.01117	0.00668	0.00756	0.01096	0.000537313
9.2611e-09	0.09019	0.08234		0.02146	0.01051	0.00802	0.01375	0.00868	0.00041791
9.26721e-09	0.09402	0.08067		0.02146	0.01117	0.00891	0.00997	0.01096	0.000358209
9.27331e-09	0.09136	0.08346		0.02861	0.00887	0.00713	0.01341	0.01096	0.000238806
9.27941e-09	0.09549	0.08422		0.02289	0.00952	0.01069	0.01238	0.00913	0.00041791
9.28552e-09	0.08665	0.07906		0.0186	0.00788	0.00802	0.011	0.01279	0.000238806
9.29162e-09	0.09078	0.08364		0.02432	0.00952	0.01114	0.01031	0.00959	0.000835821
9.29772e-09	0.08311	0.08274		0.02432	0.0092	0.0098	0.01169	0.00959	0.000298507
9.30383e-09	0.09932	0.08288		0.02432	0.00952	0.00735	0.01581	0.01005	0.00041791
9.30993e-09	0.08901	0.08099		0.02432	0.00952	0.01025	0.01272	0.00913	0.000358209
9.31604e-09	0.08724	0.08022		0.02003	0.01117	0.00913	0.011	0.01233	0.000597015
9.32214e-09	0.08341	0.07937		0.01717	0.01051	0.00936	0.00963	0.01096	0.000119403
9.32824e-09	0.09844	0.08535		0.02575	0.00952	0.01025	0.01306	0.0105	0.000358209
9.33435e-09	0.08842	0.07919		0.02146	0.01379	0.01047	0.00963	0.0105	0.000477612
9.34045e-09	0.08252	0.07946		0.0186	0.00755	0.01114	0.01203	0.0105	0.000477612
9.34655e-09	0.0893	0.07825		0.02146	0.00887	0.00802	0.00928	0.01187	0.000358209
9.35266e-09	0.09048	0.08018		0.01574	0.01346	0.00958	0.01134	0.01096	0.000358209
9.35876e-09	0.0896	0.07942		0.01574	0.01379	0.01114	0.01066	0.01142	0.00041791
9.36486e-09	0.08518	0.07757		0.01574	0.00985	0.01114	0.01066	0.01096	0.000358209
9.37097e-09	0.09078	0.08247		0.0186	0.00755	0.00847	0.00963	0.00822	0.00041791
9.37707e-09	0.08341	0.0804		0.02432	0.01051	0.0098	0.01169	0.01324	0.000358209
9.38317e-09	0.08459	0.08072		0.0186	0.0092	0.00847	0.01169	0.01005	0.00041791
9.38928e-09	0.0837	0.07978		0.02575	0.00591	0.01002	0.00447	0.01279	0.00041791
9.39538e-09	0.08576	0.07879		0.0186	0.01445	0.00624	0.00825	0.0105	0.000358209
9.40148e-09	0.08311	0.07906		0.02146	0.01281	0.01047	0.00997	0.01461	0.000358209
9.40759e-09	0.08665	0.07906		0.02718	0.01149	0.01181	0.00825	0.00822	0.000179104
9.41369e-09	0.09107	0.07784		0.02718	0.00854	0.00847	0.00963	0.0137	0.000477612
9.4198e-09	0.08901	0.0773		0.02575	0.01379	0.01114	0.00928	0.01187	0.00041791
9.4259e-09	0.08282	0.08243		0.0186	0.00887	0.00847	0.01031	0.00731	0.000298507
9.432e-09	0.0837	0.07699		0.01717	0.01248	0.01069	0.01169	0.00594	0.000358209
9.43811e-09	0.07928	0.08		0.01717	0.01314	0.01114	0.01513	0.01781	0.000477612
9.44421e-09	0.07692	0.07708		0.03433	0.01182	0.01025	0.01134	0.00731	0.00041791
9.45031e-09	0.09343	0.0813		0.01717	0.01018	0.01025	0.00928	0.01005	0.000656716
9.45642e-09	0.08547	0.08027		0.03004	0.00887	0.01025	0.01066	0.00731	0.000358209
9.46252e-09	0.084	0.07712		0.02432	0.00952	0.00891	0.00825	0.01279	0.00041791
9.46862e-09	0.08252	0.07703		0.01288	0.00722	0.01069	0.01031	0.01142	0.000537313
9.47473e-09	0.07958	0.07838		0.0186	0.00985	0.00624	0.00997	0.01096	0.00041791
9.48083e-09	0.08223	0.08085		0.0186	0.00755	0.00847	0.00894	0.0105	0.00041791
9.48693e-09	0.08341	0.07631		0.02718	0.00952	0.01047	0.00928	0.00868	0.000597015
9.49304e-09	0.07633	0.07699		0.02003	0.00821	0.00936	0.00825	0.01324	0.00041791
9.49914e-09	0.0837	0.07578		0.02289	0.01051	0.00735	0.00997	0.01416	0.000298507
9.50524e-09	0.08488	0.07973		0.01431	0.00985	0.00824	0.01203	0.01598	0.000597015
9.51135e-09	0.08164	0.07757		0.03004	0.01314	0.0098	0.00825	0.00776	0.000298507
9.51745e-09	0.08842	0.08049		0.02575	0.01215	0.00757	0.00928	0.00959	0.000358209
9.52355e-09	0.08252	0.07151		0.02432	0.01281	0.00891	0.00825	0.01096	0.000298507
9.52966e-09	0.07398	0.07807		0.0329	0.01018	0.01069	0.00894	0.00822	0.000477612
9.53576e-09	0.08576	0.07847		0.02146	0.00887	0.01158	0.011	0.00959	0.000597015
9.54187e-09	0.08046	0.08045		0.02146	0.01149	0.00891	0.00756	0.0105	0.000238806
9.54797e-09	0.0837	0.07533		0.03147	0.01248	0.00757	0.01203	0.00685	0.000537313
9.55407e-09	0.07692	0.07811		0.02146	0.01182	0.00936	0.0055	0.00913	0.00041791
9.56018e-09	0.08017	0.0769		0.01288	0.01215	0.00579	0.00756	0.01233	0.000537313
9.56628e-09	0.06985	0.07829		0.02575	0.00985	0.00936	0.01134	0.00868	0.000238806
9.57238e-09	0.07899	0.07793		0.02718	0.00985	0.00735	0.01031	0.00639	0.000477612
9.57849e-09	0.08164	0.07483		0.02146	0.01182	0.00735	0.00997	0.00776	0.000238806
9.58459e-09	0.08488	0.07645		0.02432	0.00985	0.00713	0.011	0.00959	0.000835821
9.59069e-09	0.07958	0.07425		0.01144	0.0092	0.00936	0.01066	0.01187	0.00041791
9.5968e-09	0.08164	0.07438		0.01717	0.00952	0.00869	0.00859	0.01096	0.000358209
9.6029e-09	0.07751	0.07537		0.02146	0.00722	0.01002	0.00997	0.00868	0.00041791
9.609e-09	0.0784	0.07371		0.02575	0.00854	0.00713	0.00928	0.00822	0.000238806
9.61511e-09	0.08665	0.07245		0.01574	0.0092	0.00824	0.00756	0.01142	0.000358209
9.62121e-09	0.07486	0.07227		0.02289	0.00887	0.00936	0.00619	0.01233	0.000119403
9.62731e-09	0.08223	0.0707		0.02003	0.01051	0.00735	0.00963	0.00959	0.000477612
9.63342e-09	0.08164	0.07276		0.0186	0.00821	0.00936	0.00688	0.00868	0.000238806
9.63952e-09	0.084	0.07317		0.01574	0.0092	0.00847	0.00894	0.01142	0.000597015
9.64563e-09	0.07751	0.076		0.02718	0.00854	0.00891	0.01031	0.01324	0.000835821
9.65173e-09	0.07663	0.07654		0.01717	0.00558	0.00891	0.00791	0.00913	0.000477612
9.65783e-09	0.0728	0.07231		0.02432	0.00985	0.00757	0.00997	0.00959	0.000477612
9.66394e-09	0.08193	0.07326		0.01717	0.00887	0.0078	0.00825	0.01096	0.000597015
9.67004e-09	0.07339	0.07151		0.02432	0.01018	0.00847	0.01203	0.01142	0.000537313
9.67614e-09	0.07515	0.06984		0.02575	0.00952	0.00891	0.00619	0.00731	0.000477612
9.68225e-09	0.07427	0.07299		0.01574	0.01051	0.00757	0.00894	0.01233	0.000597015
9.68835e-09	0.07368	0.07142		0.01717	0.01248	0.01002	0.011	0.00639	0.000179104
9.69445e-09	0.08075	0.07047		0.01574	0.00657	0.01002	0.00859	0.01233	0.000358209
9.70056e-09	0.07545	0.07537		0.02003	0.0069	0.00891	0.01031	0.00822	0.000179104
9.70666e-09	0.07368	0.07294		0.0186	0.00887	0.0098	0.00756	0.00913	0.000358209
9.71276e-09	0.06779	0.07236		0.02432	0.01084	0.00668	0.00859	0.0105	0.00041791
9.71887e-09	0.07574	0.06912		0.02861	0.00722	0.00847	0.00997	0.00959	0.000477612
9.72497e-09	0.0725	0.0684		0.01574	0.01051	0.0098	0.00791	0.01142	0.00041791
9.73107e-09	0.07368	0.06993		0.02575	0.01215	0.01069	0.00825	0.00776	0.00041791
9.73718e-09	0.07899	0.06319		0.02146	0.0092	0.00802	0.00722	0.0105	0.000656716
9.74328e-09	0.0725	0.0689		0.01144	0.00591	0.00847	0.01169	0.01096	0.000358209
9.74938e-09	0.0781	0.06953		0.01574	0.0092	0.01025	0.00963	0.00959	0.000656716
9.75549e-09	0.07044	0.06818		0.0186	0.01084	0.00824	0.00722	0.0105	0.000537313
9.76159e-09	0.0784	0.07146		0.02861	0.00887	0.00757	0.00859	0.00959	0.000179104
9.7677e-09	0.0837	0.06962		0.02432	0.01018	0.00735	0.00791	0.00959	0.000656716
9.7738e-09	0.07162	0.06912		0.01574	0.01117	0.01002	0.00756	0.0137	0.000656716
9.7799e-09	0.08665	0.06827		0.03147	0.01018	0.00735	0.011	0.01187	0.000358209
9.78601e-09	0.08576	0.0733		0.02003	0.00821	0.00802	0.00722	0.00913	0.000597015
9.79211e-09	0.07339	0.06908		0.01574	0.01018	0.00691	0.00825	0.01142	0.000597015
9.79821e-09	0.07692	0.06912		0.0186	0.00657	0.00802	0.00963	0.01096	0.000477612
9.80432e-09	0.07191	0.06854		0.02432	0.00788	0.00824	0.00756	0.01142	0.000477612
9.81042e-09	0.07191	0.07236		0.01288	0.01084	0.00891	0.00584	0.01096	0.000298507
9.81652e-09	0.07958	0.06517		0.02718	0.00985	0.00958	0.00756	0.0105	0.000358209
9.82263e-09	0.07722	0.06921		0.02575	0.00722	0.00646	0.01066	0.00639	0.000238806
9.82873e-09	0.08311	0.0693		0.0186	0.00821	0.00913	0.00619	0.01096	0.000716418
9.83483e-09	0.07398	0.07128		0.03004	0.01215	0.00512	0.00928	0.00868	0.000597015
9.84094e-09	0.07486	0.06796		0.02146	0.01084	0.00601	0.00688	0.01187	0.000298507
9.84704e-09	0.06631	0.06742		0.0186	0.00952	0.01002	0.00859	0.00868	0.00041791
9.85314e-09	0.07309	0.06382		0.01431	0.00854	0.0078	0.00928	0.00594	0.000656716
9.85925e-09	0.08017	0.06413		0.02003	0.01018	0.00913	0.00928	0.00639	0.000537313
9.86535e-09	0.06985	0.06885		0.01574	0.00985	0.00824	0.0055	0.00731	0.000597015
9.87146e-09	0.07427	0.06602		0.02432	0.01248	0.00646	0.00963	0.00913	0.000477612
9.87756e-09	0.07339	0.06589		0.02146	0.00755	0.00958	0.00997	0.00822	0.000238806
9.88366e-09	0.06366	0.06737		0.01144	0.00591	0.00691	0.011	0.00502	5.97015e-05
9.88977e-09	0.06661	0.06769		0.01717	0.00854	0.00891	0.00722	0.01187	0.000537313
9.89587e-09	0.07368	0.06571		0.02003	0.00854	0.00936	0.00722	0.00913	0.000477612
9.90197e-09	0.07339	0.068		0.01144	0.01051	0.00802	0.00791	0.00731	0.000298507
9.90808e-09	0.07132	0.06818		0.02003	0.00854	0.00579	0.00722	0.00639	0.000776119
9.91418e-09	0.06955	0.06607		0.02146	0.00722	0.01069	0.00791	0.01005	0.000477612
9.92028e-09	0.07309	0.06849		0.0186	0.00624	0.00713	0.00756	0.01096	0.000537313
9.92639e-09	0.07604	0.06719		0.01431	0.0069	0.00579	0.00722	0.00594	0.000597015
9.93249e-09	0.07103	0.06751		0.02003	0.00821	0.0078	0.00859	0.00776	0.000537313
9.93859e-09	0.07339	0.06589		0.01717	0.0092	0.00847	0.00756	0.01187	0.000477612
9.9447e-09	0.06661	0.06485		0.02146	0.00854	0.0078	0.00619	0.01142	0.000895522
9.9508e-09	0.0728	0.06827		0.02718	0.00985	0.00936	0.00619	0.00822	0.000716418
9.9569e-09	0.06926	0.06485		0.0186	0.00755	0.00713	0.00963	0.00868	0.00041791
9.96301e-09	0.06337	0.06787		0.0186	0.00854	0.00847	0.00894	0.01781	0.000298507
9.96911e-09	0.06779	0.06216		0.02003	0.00952	0.00824	0.00997	0.00822	0.000835821
9.97521e-09	0.07515	0.06508		0.02432	0.01084	0.01025	0.00688	0.01279	0.00041791
9.98132e-09	0.0725	0.06409		0.02146	0.00887	0.00824	0.00722	0.01233	0.000477612
9.98742e-09	0.0669	0.06719		0.01574	0.00657	0.00668	0.00756	0.00776	0.000477612
9.99353e-09	0.06926	0.06193		0.02861	0.01084	0.00869	0.00928	0.00731	0.00041791
9.99963e-09	0.06779	0.06342		0.01431	0.01018	0.00735	0.00653	0.01005	0.000656716
1.00057e-08	0.06631	0.06247		0.01001	0.01051	0.00579	0.00928	0.00776	0.00041791
1.00118e-08	0.07044	0.06404		0.02289	0.01248	0.00847	0.00894	0.00731	0.000477612
1.00179e-08	0.07574	0.0653		0.01717	0.00952	0.00668	0.01066	0.00959	0.000477612
1.0024e-08	0.06867	0.0644		0.02003	0.0092	0.00824	0.00859	0.00822	0.000477612
1.00301e-08	0.07339	0.0644		0.02718	0.0092	0.00713	0.00928	0.00913	0.00041791
1.00363e-08	0.06779	0.06481		0.03433	0.01018	0.00735	0.01169	0.00959	0.00041791
1.00424e-08	0.06248	0.06539		0.02432	0.00887	0.0078	0.00894	0.00639	0.000119403
1.00485e-08	0.06189	0.0613		0.02289	0.00755	0.00802	0.00722	0.00868	0.000477612
1.00546e-08	0.07958	0.06333		0.02146	0.00821	0.00735	0.00997	0.00868	0.000716418
1.00607e-08	0.07014	0.06328		0.02718	0.0069	0.00869	0.01031	0.00959	0.00041791
1.00668e-08	0.0672	0.0649		0.02146	0.00788	0.00601	0.00928	0.01005	0.000597015
1.00729e-08	0.07014	0.06265		0.02003	0.00854	0.0078	0.00756	0.0105	0.000477612
1.0079e-08	0.06484	0.06252		0.0186	0.00854	0.00936	0.00928	0.00685	0.000537313
1.00851e-08	0.0728	0.06616		0.01431	0.00788	0.00668	0.00756	0.01553	0.00041791
1.00912e-08	0.06985	0.06094		0.01717	0.0092	0.00757	0.00859	0.00913	0.000477612
1.00973e-08	0.06337	0.06431		0.02289	0.00558	0.00802	0.00756	0.01005	0.000716418
1.01034e-08	0.06661	0.06553		0.02289	0.01018	0.00824	0.011	0.00868	0.000776119
1.01095e-08	0.06867	0.06072		0.01574	0.0092	0.00824	0.00722	0.01096	0.000477612
1.01156e-08	0.06337	0.06369		0.01288	0.00755	0.00713	0.011	0.01142	0.000298507
1.01217e-08	0.06867	0.06211		0.01574	0.00722	0.00468	0.00481	0.01507	0.00119
1.01278e-08	0.07191	0.06247		0.01144	0.00788	0.01025	0.00722	0.00731	0.000298507
1.01339e-08	0.07191	0.06157		0.01288	0.00985	0.00646	0.00584	0.0105	0.00041791
1.014e-08	0.05924	0.06027		0.01144	0.01117	0.0078	0.00722	0.00822	0.000358209
1.01461e-08	0.0725	0.06144		0.0186	0.00788	0.00579	0.01134	0.00639	0.000179104
1.01522e-08	0.06248	0.05987		0.02718	0.01215	0.01114	0.00963	0.00776	0.000537313
1.01583e-08	0.07191	0.06121		0.02003	0.00755	0.01002	0.01031	0.00639	0.000835821
1.01644e-08	0.07073	0.06279		0.02146	0.00722	0.0098	0.00894	0.00457	0.000298507
1.01705e-08	0.06631	0.06148		0.02146	0.00591	0.00847	0.00894	0.00959	0.000358209
1.01766e-08	0.05894	0.06252		0.02575	0.00952	0.00757	0.00688	0.00959	0.000656716
1.01827e-08	0.05718	0.06112		0.02575	0.00821	0.00624	0.00997	0.0105	0.000298507
1.01888e-08	0.05865	0.05919		0.02432	0.00427	0.00824	0.00516	0.00868	0.000537313
1.01949e-08	0.06012	0.06112		0.01144	0.00821	0.00913	0.00791	0.00959	0.000716418
1.0201e-08	0.06779	0.05942		0.0186	0.01051	0.00713	0.00688	0.00913	0.000477612
1.02071e-08	0.06189	0.06027		0.01431	0.01051	0.00958	0.00963	0.00639	0.000477612
1.02133e-08	0.06484	0.06261		0.02003	0.00821	0.00891	0.00722	0.01005	0.000597015
1.02194e-08	0.06513	0.05852		0.01574	0.00657	0.00735	0.00825	0.00913	0.000537313
1.02255e-08	0.06366	0.05699		0.01431	0.00755	0.00757	0.00619	0.01553	0.000477612
1.02316e-08	0.06012	0.05942		0.02003	0.00887	0.00646	0.00997	0.00959	0.000597015
1.02377e-08	0.06425	0.05766		0.01288	0.00887	0.00824	0.00722	0.01187	0.000477612
1.02438e-08	0.06071	0.06027		0.02289	0.00821	0.00802	0.00894	0.01142	0.000477612
1.02499e-08	0.05894	0.06009		0.01431	0.00821	0.00579	0.00722	0.00776	0.000298507
1.0256e-08	0.06867	0.05717		0.0186	0.00624	0.0078	0.00859	0.00868	0.000358209
1.02621e-08	0.06572	0.06216		0.0186	0.00887	0.00512	0.00825	0.00868	0.000298507
1.02682e-08	0.06071	0.05838		0.01717	0.0092	0.00691	0.00722	0.00913	0.000477612
1.02743e-08	0.06926	0.05551		0.01431	0.00821	0.00757	0.00447	0.01005	0.000716418
1.02804e-08	0.06042	0.0582		0.0372	0.00525	0.0078	0.00859	0.01096	0.000477612
1.02865e-08	0.05865	0.05721		0.01574	0.00854	0.00713	0.00997	0.01233	0.000597015
1.02926e-08	0.0613	0.06049		0.0186	0.00755	0.00958	0.0055	0.00639	0.000477612
1.02987e-08	0.06926	0.05672		0.01717	0.00722	0.0078	0.00928	0.00731	0.000537313
1.03048e-08	0.06661	0.05744		0.01574	0.00854	0.00668	0.00791	0.0105	0.000298507
1.03109e-08	0.06454	0.05942		0.0186	0.00821	0.0078	0.00584	0.00822	0.000238806
1.0317e-08	0.06071	0.05784		0.02718	0.00952	0.00713	0.00859	0.00822	0.000238806
1.03231e-08	0.05718	0.05771		0.02718	0.01281	0.00668	0.00791	0.01461	0.00041791
1.03292e-08	0.06189	0.05622		0.01717	0.00854	0.00557	0.00653	0.00959	0.000656716
1.03353e-08	0.06955	0.05829		0.02003	0.01018	0.00668	0.00859	0.00776	0.000656716
1.03414e-08	0.05688	0.05852		0.0186	0.00821	0.00535	0.00688	0.00731	0.000477612
1.03475e-08	0.06661	0.0587		0.01717	0.00788	0.00802	0.0055	0.00913	0.000477612
1.03536e-08	0.06867	0.05964		0.01574	0.0069	0.00668	0.00756	0.01096	0.000597015
1.03597e-08	0.05924	0.05856		0.02003	0.01018	0.00802	0.01134	0.01142	0.000358209
1.03658e-08	0.06248	0.05793		0.01717	0.00722	0.00757	0.00928	0.00913	0.00041791
1.03719e-08	0.05659	0.05942		0.01288	0.00788	0.00468	0.00928	0.01096	0.000597015
1.0378e-08	0.056	0.05676		0.02003	0.00657	0.01002	0.00963	0.00685	0.000597015
1.03842e-08	0.05747	0.05694		0.02432	0.00657	0.0078	0.00688	0.00685	0.000358209
1.03903e-08	0.05836	0.05604		0.03147	0.0069	0.00557	0.00619	0.00776	0.000119403
1.03964e-08	0.05364	0.05973		0.02718	0.0092	0.00579	0.00859	0.00822	0.00041791
1.04025e-08	0.05393	0.05596		0.01431	0.0092	0.00624	0.00825	0.01005	0.000298507
1.04086e-08	0.06042	0.06		0.00715	0.00854	0.00847	0.00756	0.00731	0.000238806
1.04147e-08	0.06248	0.0524		0.02575	0.0092	0.00668	0.00997	0.00913	0.000238806
1.04208e-08	0.0669	0.05551		0.01288	0.00887	0.00646	0.0055	0.01279	0.00041791
1.04269e-08	0.05659	0.05551		0.01717	0.00722	0.00691	0.00481	0.00822	0.000298507
1.0433e-08	0.06454	0.05717		0.01431	0.00722	0.0078	0.00997	0.00913	0.000537313
1.04391e-08	0.05718	0.056		0.02146	0.00755	0.00913	0.00859	0.00548	0.000238806
1.04452e-08	0.05924	0.05775		0.00858	0.0046	0.00691	0.00894	0.00594	0.000537313
1.04513e-08	0.05983	0.05438		0.01288	0.00788	0.00847	0.00894	0.00776	0.000238806
1.04574e-08	0.05865	0.05591		0.02146	0.00755	0.00802	0.01031	0.01005	0.00041791
1.04635e-08	0.05865	0.05685		0.0186	0.00722	0.00691	0.00859	0.00822	0.00041791
1.04696e-08	0.05452	0.05879		0.01717	0.00624	0.00668	0.0055	0.00776	0.000298507
1.04757e-08	0.06366	0.05654		0.01574	0.01117	0.00757	0.00756	0.00685	0.000238806
1.04818e-08	0.05806	0.05515		0.01717	0.00952	0.00735	0.00859	0.00776	0.00041791
1.04879e-08	0.06366	0.05555		0.01001	0.00755	0.0078	0.00825	0.01005	0.000656716
1.0494e-08	0.05836	0.05564		0.01717	0.0069	0.00446	0.00756	0.00913	0.000477612
1.05001e-08	0.06985	0.0556		0.02146	0.0069	0.00757	0.00653	0.0105	0.000776119
1.05062e-08	0.05629	0.05613		0.01717	0.00591	0.0078	0.00722	0.01142	0.000238806
1.05123e-08	0.06484	0.05106		0.01288	0.00591	0.00535	0.00825	0.0105	0.000179104
1.05184e-08	0.05688	0.05564		0.01144	0.00887	0.0049	0.00997	0.00959	0.000358209
1.05245e-08	0.06248	0.05488		0.01144	0.00952	0.0049	0.00859	0.00868	0.000716418
1.05306e-08	0.056	0.05434		0.03147	0.00887	0.00668	0.011	0.00913	0.000537313
1.05367e-08	0.056	0.05299		0.02003	0.00788	0.00535	0.00653	0.01005	0.000477612
1.05428e-08	0.06248	0.05088		0.03577	0.0069	0.00624	0.00688	0.00639	0.000537313
1.05489e-08	0.05128	0.05312		0.01288	0.00854	0.00646	0.00756	0.00959	0.00041791
1.0555e-08	0.06042	0.05263		0.01288	0.00788	0.00624	0.0055	0.00685	0.000358209
1.05612e-08	0.05511	0.0533		0.02003	0.00722	0.00512	0.00791	0.0105	0.00041791
1.05673e-08	0.05305	0.0547		0.01001	0.00854	0.00624	0.00894	0.00685	0.000477612
1.05734e-08	0.05718	0.05285		0.0186	0.00755	0.00847	0.00791	0.00776	0.000298507
1.05795e-08	0.05806	0.05578		0.02003	0.00755	0.00691	0.00688	0.00776	0.000179104
1.05856e-08	0.0613	0.05434		0.02861	0.00624	0.00735	0.00791	0.00959	0.000358209
1.05917e-08	0.05953	0.05681		0.02003	0.01051	0.00735	0.00928	0.01096	5.97015e-05
1.05978e-08	0.0616	0.0524		0.02003	0.00854	0.00735	0.00516	0.00913	0.00041791
1.06039e-08	0.05305	0.05285		0.01001	0.00755	0.00601	0.01066	0.00685	0.000298507
1.061e-08	0.05924	0.05173		0.02146	0.00361	0.0098	0.00653	0.00822	0.000179104
1.06161e-08	0.05393	0.05227		0.02289	0.0069	0.00802	0.00481	0.00639	0.000477612
1.06222e-08	0.0557	0.05222		0.01431	0.0092	0.00757	0.00722	0.00685	0.000477612
1.06283e-08	0.05217	0.05119		0.0186	0.00854	0.00691	0.00584	0.00685	0.000358209
1.06344e-08	0.05335	0.05213		0.01001	0.00657	0.00624	0.01031	0.00594	0.000238806
1.06405e-08	0.05305	0.05357		0.02146	0.0092	0.00624	0.00756	0.00776	0.000119403
1.06466e-08	0.05747	0.05416		0.0186	0.00755	0.00423	0.0055	0.00913	0.000537313
1.06527e-08	0.05069	0.05155		0.02432	0.00788	0.00713	0.0055	0.00822	0.000477612
1.06588e-08	0.05953	0.05218		0.01574	0.00854	0.00824	0.00378	0.00959	0.000477612
1.06649e-08	0.0557	0.05299		0.02003	0.00657	0.00401	0.00859	0.00868	0.000298507
1.0671e-08	0.05305	0.05038		0.01574	0.01281	0.00601	0.00516	0.00639	0.000477612
1.06771e-08	0.05924	0.05029		0.02718	0.00887	0.00713	0.00756	0.00548	0.000358209
1.06832e-08	0.05806	0.05353		0.0186	0.00722	0.00735	0.00722	0.01005	0.000716418
1.06893e-08	0.04657	0.05025		0.01574	0.00558	0.00869	0.00791	0.00822	0.00041791
1.06954e-08	0.04598	0.0511		0.02146	0.00525	0.00579	0.00447	0.00913	0.000656716
1.07015e-08	0.05364	0.05389		0.0186	0.00788	0.00646	0.00619	0.00913	0.000298507
1.07076e-08	0.06278	0.05137		0.02003	0.00985	0.00557	0.00653	0.00731	0.000298507
1.07137e-08	0.06012	0.04903		0.01717	0.00821	0.00579	0.01066	0.00457	0.000179104
1.07198e-08	0.05099	0.05326		0.00858	0.0069	0.00757	0.00756	0.00959	0.000179104
1.07259e-08	0.04833	0.05303		0.02003	0.00591	0.00579	0.00688	0.00731	0.00041791
1.07321e-08	0.05393	0.05097		0.02003	0.00788	0.00646	0.00756	0.00594	0.000477612
1.07382e-08	0.05217	0.0507		0.01288	0.00854	0.00802	0.00722	0.00913	0.000477612
1.07443e-08	0.05747	0.05016		0.01717	0.00722	0.00668	0.00688	0.00822	0.000477612
1.07504e-08	0.04951	0.04989		0.01717	0.00525	0.00512	0.00756	0.00913	0.000597015
1.07565e-08	0.05777	0.04966		0.0186	0.00591	0.0049	0.00653	0.00457	0.000238806
1.07626e-08	0.05688	0.04867		0.01144	0.00624	0.00735	0.00584	0.00731	0.00041791
1.07687e-08	0.05511	0.04975		0.01574	0.00854	0.00691	0.00653	0.00548	0.000537313
1.07748e-08	0.056	0.05002		0.01144	0.00558	0.00646	0.00481	0.00731	0.000358209
1.07809e-08	0.056	0.04831		0.0186	0.00657	0.00535	0.00688	0.00594	0.000477612
1.0787e-08	0.05423	0.04908		0.01288	0.00525	0.00802	0.00825	0.01005	0.000477612
1.07931e-08	0.05364	0.04899		0.0186	0.0069	0.00601	0.00447	0.00594	0.000238806
1.07992e-08	0.04922	0.05227		0.0186	0.0046	0.00713	0.00688	0.00457	0.000537313
1.08053e-08	0.05393	0.04903		0.01431	0.00788	0.00579	0.00516	0.01096	0.000537313
1.08114e-08	0.05423	0.05115		0.01717	0.00558	0.00557	0.00894	0.00822	0.000119403
1.08175e-08	0.05541	0.04939		0.0186	0.00657	0.00735	0.00894	0.0105	0.000358209
1.08236e-08	0.04951	0.04746		0.01144	0.00624	0.00624	0.00619	0.00959	0.000119403
1.08297e-08	0.05246	0.04791		0.00715	0.00755	0.00446	0.00894	0.00822	0.000358209
1.08358e-08	0.05335	0.05204		0.02146	0.00624	0.00624	0.00791	0.00594	0.000358209
1.08419e-08	0.05511	0.04656		0.02289	0.00887	0.00624	0.00722	0.00776	0.000238806
1.0848e-08	0.05305	0.04782		0.0186	0.00558	0.00713	0.00756	0.00639	0.000298507
1.08541e-08	0.05806	0.04773		0.0186	0.00722	0.00423	0.00584	0.00868	0.000477612
1.08602e-08	0.05953	0.04661		0.0186	0.00591	0.00668	0.00859	0.00913	0.000358209
1.08663e-08	0.05187	0.05124		0.02432	0.00591	0.00646	0.00722	0.00594	0.000238806
1.08724e-08	0.05246	0.04872		0.02289	0.01018	0.00601	0.00688	0.00639	0.000179104
1.08785e-08	0.05335	0.04971		0.02289	0.00624	0.00579	0.00619	0.00731	0.000477612
1.08846e-08	0.05364	0.04917		0.01144	0.00755	0.00668	0.00756	0.0105	0.000358209
1.08907e-08	0.05335	0.05133		0.01717	0.00722	0.00735	0.00791	0.00548	0.000477612
1.08968e-08	0.04951	0.05034		0.01574	0.00821	0.00557	0.00653	0.00639	0.000238806
1.09029e-08	0.05777	0.04867		0.02003	0.00493	0.00624	0.00859	0.00594	0.000537313
1.09091e-08	0.0501	0.04665		0.01717	0.00591	0.0078	0.00756	0.00594	0.000597015
1.09152e-08	0.04863	0.04751		0.01574	0.00788	0.00646	0.00756	0.00594	0.000537313
1.09213e-08	0.04804	0.04822		0.02146	0.0069	0.00601	0.00378	0.00868	0.000358209
1.09274e-08	0.05511	0.04674		0.01001	0.00558	0.00535	0.00584	0.00731	0.00041791
1.09335e-08	0.05511	0.04858		0.01431	0.0046	0.00847	0.00447	0.00868	0.00041791
1.09396e-08	0.05246	0.04697		0.01717	0.00854	0.00512	0.00619	0.01005	0.00041791
1.09457e-08	0.06101	0.04845		0.02146	0.0069	0.0049	0.00791	0.00639	0.000179104
1.09518e-08	0.04981	0.04445		0.0186	0.00624	0.00624	0.00756	0.00685	0.000656716
1.09579e-08	0.0557	0.04485		0.01001	0.0046	0.0029	0.0055	0.00822	0.000656716
1.0964e-08	0.04981	0.04755		0.01717	0.00525	0.00691	0.00859	0.00548	0.000597015
1.09701e-08	0.05688	0.04764		0.02575	0.00722	0.00713	0.00791	0.00822	0.00041791
1.09762e-08	0.05305	0.04593		0.02289	0.0046	0.00668	0.00653	0.00868	0.00041791
1.09823e-08	0.056	0.04719		0.01431	0.00493	0.00356	0.00928	0.00685	0.000238806
1.09884e-08	0.04804	0.04899		0.0186	0.00558	0.00802	0.00481	0.00822	0.00041791
1.09945e-08	0.04244	0.0467		0.01288	0.00657	0.00579	0.00825	0.00457	0.000298507
1.10006e-08	0.05069	0.04602		0.02003	0.00985	0.00579	0.00653	0.00594	0.000835821
1.10067e-08	0.04745	0.04921		0.01574	0.00887	0.0029	0.00241	0.00685	0.00041791
1.10128e-08	0.05541	0.04396		0.0186	0.00821	0.00245	0.00619	0.00913	0.000597015
1.10189e-08	0.05217	0.04418		0.02718	0.01051	0.00668	0.00619	0.0105	0.000358209
1.1025e-08	0.05246	0.04993		0.02146	0.00624	0.0049	0.00688	0.00457	0.00041791
1.10311e-08	0.04951	0.04665		0.01431	0.00657	0.00579	0.0055	0.00731	0.00041791
1.10372e-08	0.04951	0.04328		0.01288	0.00591	0.00468	0.00688	0.01096	0.000179104
1.10433e-08	0.05128	0.04607		0.02003	0.00887	0.00624	0.00825	0.00822	0.00041791
1.10494e-08	0.0501	0.04728		0.02146	0.00887	0.00601	0.00722	0.00731	0.00041791
1.10555e-08	0.04833	0.04355		0.02861	0.00887	0.00379	0.01031	0.0105	0.000537313
1.10616e-08	0.04686	0.04369		0.01288	0.0046	0.00757	0.00481	0.00913	0.000358209
1.10677e-08	0.05364	0.04544		0.01288	0.00493	0.00446	0.00756	0.01005	0.000238806
1.10738e-08	0.04303	0.04431		0.02003	0.00525	0.00869	0.00447	0.00731	0.000238806
1.108e-08	0.05777	0.04746		0.01288	0.00854	0.0078	0.0055	0.00822	0.00041791
1.10861e-08	0.04863	0.04328		0.00715	0.00788	0.00601	0.00584	0.01096	0.000358209
1.10922e-08	0.04362	0.04243		0.01574	0.0069	0.00646	0.00688	0.00776	0.000238806
1.10983e-08	0.05335	0.04503		0.01144	0.00722	0.00557	0.00619	0.00457	0.000597015
1.11044e-08	0.04951	0.04225		0.02289	0.00558	0.00512	0.00653	0.00457	0.000656716
1.11105e-08	0.04509	0.04373		0.02432	0.00525	0.00468	0.00378	0.00822	0.000358209
1.11166e-08	0.04863	0.04512		0.01144	0.00624	0.00713	0.00516	0.00868	0.000238806
1.11227e-08	0.04568	0.04315		0.01717	0.00657	0.00468	0.00653	0.00685	0.000238806
1.11288e-08	0.0448	0.0449		0.01717	0.00887	0.00691	0.00447	0.00868	0.000358209
1.11349e-08	0.04362	0.04575		0.01431	0.00624	0.00535	0.00619	0.00594	0.000477612
1.1141e-08	0.04362	0.04297		0.01717	0.00525	0.00446	0.00722	0.00502	0.000298507
1.11471e-08	0.04509	0.04292		0.02003	0.00493	0.00401	0.00928	0.00457	0.000298507
1.11532e-08	0.04716	0.04539		0.01574	0.00821	0.00646	0.00447	0.00548	0.000238806
1.11593e-08	0.04922	0.044		0.0329	0.00657	0.00601	0.00481	0.00639	0.000537313
1.11654e-08	0.04539	0.04238		0.01717	0.00657	0.00401	0.00584	0.00594	0.000477612
1.11715e-08	0.0504	0.04431		0.00858	0.01018	0.00557	0.00688	0.00822	0.00041791
1.11776e-08	0.04421	0.04274		0.02003	0.00493	0.00379	0.00481	0.00685	0.000238806
1.11837e-08	0.04775	0.04404		0.01144	0.00755	0.00668	0.00722	0.00594	0.000358209
1.11898e-08	0.04509	0.04436		0.01288	0.00722	0.00557	0.00722	0.00502	0.00041791
1.11959e-08	0.04215	0.04346		0.01288	0.00788	0.00757	0.00894	0.00502	0.000477612
1.1202e-08	0.04509	0.04458		0.02146	0.00854	0.00579	0.00619	0.00776	0.000477612
1.12081e-08	0.04215	0.04022		0.01288	0.00722	0.00446	0.00894	0.00868	0.000537313
1.12142e-08	0.05246	0.04054		0.01431	0.00558	0.00579	0.00653	0.00639	0.000298507
1.12203e-08	0.03714	0.04112		0.01288	0.00591	0.00468	0.00619	0.00731	0.00041791
1.12264e-08	0.04716	0.04238		0.01288	0.0046	0.0049	0.00756	0.00594	0.000477612
1.12325e-08	0.04568	0.04081		0.01574	0.00854	0.0049	0.0055	0.00502	0.000537313
1.12386e-08	0.04716	0.04193		0.0186	0.00854	0.00401	0.0055	0.00913	0.000179104
1.12447e-08	0.04568	0.04171		0.02289	0.00755	0.00579	0.00447	0.00776	0.000477612
1.12508e-08	0.04804	0.04319		0.01717	0.00821	0.00535	0.00756	0.00411	0.00041791
1.1257e-08	0.04332	0.04234		0.0186	0.00591	0.00869	0.00653	0.00639	0.000537313
1.12631e-08	0.04185	0.03888		0.01144	0.00361	0.00646	0.00378	0.00639	0.000298507
1.12692e-08	0.04303	0.04031		0.00858	0.00525	0.00446	0.0055	0.00776	0.000776119
1.12753e-08	0.05305	0.04265		0.02289	0.00657	0.00646	0.0055	0.00594	0.00041791
1.12814e-08	0.04657	0.04279		0.00858	0.00657	0.00535	0.00516	0.00731	0.000298507
1.12875e-08	0.04833	0.03964		0.02003	0.00427	0.00646	0.00516	0.00913	0.000477612
1.12936e-08	0.03861	0.03901		0.01717	0.00821	0.0049	0.01031	0.01142	0.000238806
1.12997e-08	0.04185	0.04148		0.00858	0.00722	0.00646	0.00653	0.00365	0.000238806
1.13058e-08	0.04421	0.04283		0.02289	0.00788	0.0049	0.00413	0.00502	0.00041791
1.13119e-08	0.05069	0.03969		0.02146	0.00624	0.00601	0.00928	0.00639	0.00041791
1.1318e-08	0.04775	0.03937		0.02432	0.00657	0.00579	0.00516	0.00868	0.000298507
1.13241e-08	0.04185	0.04238		0.00858	0.00657	0.00446	0.00619	0.00685	0.00041791
1.13302e-08	0.03861	0.04126		0.01717	0.00722	0.00646	0.00584	0.00639	0.000238806
1.13363e-08	0.0448	0.04063		0.02289	0.00525	0.0049	0.00963	0.00639	0.000477612
1.13424e-08	0.04008	0.03951		0.01574	0.0069	0.00535	0.00688	0.00594	0.000537313
1.13485e-08	0.04185	0.04099		0.00858	0.0046	0.00423	0.00963	0.00731	0.000537313
1.13546e-08	0.0448	0.03906		0.01288	0.0092	0.00512	0.00481	0.00639	0.000358209
1.13607e-08	0.04097	0.03897		0.01574	0.00788	0.00579	0.00619	0.01142	0.000358209
1.13668e-08	0.04833	0.04274		0.01001	0.00558	0.00579	0.00516	0.00548	0.000477612
1.13729e-08	0.04097	0.04126		0.01574	0.00821	0.00601	0.00584	0.00731	0.000358209
1.1379e-08	0.04775	0.04112		0.01717	0.00525	0.0049	0.00584	0.00457	0.00041791
1.13851e-08	0.04775	0.03784		0.01288	0.00558	0.00379	0.00722	0.00822	0
1.13912e-08	0.04716	0.03825		0.01001	0.00624	0.00423	0.0055	0.00685	0.000776119
1.13973e-08	0.04097	0.04022		0.0186	0.00657	0.00624	0.00447	0.00731	0.000597015
1.14034e-08	0.03949	0.04027		0.00715	0.00624	0.00735	0.00688	0.00685	0.000238806
1.14095e-08	0.04067	0.03834		0.0186	0.00394	0.00535	0.00653	0.00685	0.000298507
1.14156e-08	0.04421	0.03901		0.01144	0.00788	0.00535	0.00688	0.00822	0.00041791
1.14217e-08	0.03714	0.03766		0.01288	0.00427	0.00423	0.0055	0.00868	0.000119403
1.14279e-08	0.04509	0.04036		0.0186	0.00722	0.00601	0.00619	0.00776	0.000358209
1.1434e-08	0.04038	0.0391		0.0329	0.00493	0.00535	0.00653	0.00731	0.00041791
1.14401e-08	0.04156	0.03843		0.01001	0.00854	0.00334	0.00516	0.00776	0.000597015
1.14462e-08	0.04215	0.03847		0.01717	0.00525	0.00379	0.00722	0.00639	0.000298507
1.14523e-08	0.03478	0.03825		0.01574	0.00657	0.00735	0.00584	0.00594	0.000298507
1.14584e-08	0.04716	0.03865		0.0186	0.00427	0.00579	0.00481	0.00776	0.000537313
1.14645e-08	0.04833	0.03955		0.01144	0.0069	0.00646	0.00413	0.00731	0.00041791
1.14706e-08	0.04627	0.03973		0.02289	0.0069	0.00512	0.00584	0.00639	0.000119403
1.14767e-08	0.04244	0.03618		0.01431	0.00591	0.00267	0.00516	0.00594	0.000358209
1.14828e-08	0.04303	0.03771		0.01431	0.0046	0.00735	0.00481	0.0032	0.000298507
1.14889e-08	0.03478	0.0391		0.02003	0.0069	0.00624	0.00619	0.00594	0.00041791
1.1495e-08	0.03802	0.03739		0.02003	0.00493	0.0049	0.00584	0.00776	0.000477612
1.15011e-08	0.03831	0.03847		0.01574	0.00493	0.00267	0.00688	0.00913	0.000656716
1.15072e-08	0.03655	0.03775		0.00858	0.00657	0.00423	0.0055	0.00776	0.000477612
1.15133e-08	0.04244	0.0382		0.01288	0.00493	0.00512	0.00447	0.01005	0.00041791
1.15194e-08	0.04745	0.03784		0.02146	0.00394	0.00423	0.00928	0.00731	0.00041791
1.15255e-08	0.04391	0.03757		0.01001	0.00525	0.00334	0.00653	0.00822	0.000597015
1.15316e-08	0.03714	0.03901		0.01574	0.00525	0.00579	0.0055	0.00639	0.000477612
1.15377e-08	0.03949	0.0382		0.01717	0.00493	0.0049	0.00653	0.00685	0.000358209
1.15438e-08	0.03802	0.03739		0.02003	0.00788	0.00535	0.00413	0.00594	0.000477612
1.15499e-08	0.03979	0.0373		0.02003	0.00591	0.00601	0.00516	0.00685	0.000238806
1.1556e-08	0.0448	0.03933		0.00858	0.00525	0.00668	0.00378	0.01005	0.000537313
1.15621e-08	0.03949	0.03888		0.01288	0.00722	0.00446	0.00516	0.00731	0.000537313
1.15682e-08	0.0389	0.03883		0.01001	0.00624	0.0049	0.00584	0.00685	0.000716418
1.15743e-08	0.03625	0.03524		0.01431	0.00525	0.0049	0.00859	0.00502	0.000537313
1.15804e-08	0.0389	0.03618		0.01431	0.00493	0.00557	0.00378	0.00502	0.000477612
1.15865e-08	0.04008	0.03933		0.0186	0.00755	0.00579	0.0055	0.00731	0.000358209
1.15926e-08	0.03861	0.0364		0.0186	0.00821	0.00713	0.00584	0.00411	0.00041791
1.15988e-08	0.04657	0.03757		0.01574	0.0069	0.00446	0.00653	0.00959	5.97015e-05
1.16049e-08	0.03212	0.03717		0.01001	0.00394	0.00423	0.00791	0.00685	0.000895522
1.1611e-08	0.03714	0.03825		0.02003	0.00854	0.00624	0.00447	0.00594	5.97015e-05
1.16171e-08	0.04332	0.03596		0.02432	0.00722	0.00512	0.00516	0.00639	0.000179104
1.16232e-08	0.03301	0.03717		0.02146	0.00591	0.00379	0.0055	0.00594	0.000298507
1.16293e-08	0.03831	0.0369		0.02003	0.0069	0.0049	0.00584	0.0105	0.000298507
1.16354e-08	0.04509	0.03771		0.02146	0.0046	0.00512	0.00756	0.00685	0.000358209
1.16415e-08	0.04038	0.03946		0.02003	0.00525	0.00401	0.00241	0.00731	0.000537313
1.16476e-08	0.04008	0.03762		0.01001	0.00624	0.00401	0.0055	0.00685	0.000716418
1.16537e-08	0.04156	0.03569		0.02432	0.00558	0.00446	0.00619	0.00822	0.000358209
1.16598e-08	0.04391	0.03708		0.01717	0.00493	0.0049	0.00825	0.00594	0.000358209
1.16659e-08	0.03566	0.03649		0.01431	0.00624	0.00446	0.00584	0.00594	0.000358209
1.1672e-08	0.04126	0.03721		0.02575	0.00493	0.00468	0.00481	0.00776	0.000238806
1.16781e-08	0.04303	0.03681		0.02003	0.00657	0.00668	0.00825	0.00731	0.000119403
1.16842e-08	0.03655	0.03789		0.01717	0.00558	0.00557	0.00619	0.0032	0.00041791
1.16903e-08	0.03537	0.03748		0.02575	0.00361	0.00535	0.0055	0.00685	0.00041791
1.16964e-08	0.03389	0.03667		0.0186	0.00591	0.00512	0.00722	0.00365	0.000238806
1.17025e-08	0.03271	0.03708		0.01288	0.00558	0.00512	0.00688	0.00639	0.00041791
1.17086e-08	0.04067	0.0364		0.01574	0.00493	0.00512	0.00756	0.00685	0.000597015
1.17147e-08	0.03949	0.03627		0.0186	0.00854	0.00624	0.00619	0.00776	0.000358209
1.17208e-08	0.03242	0.0364		0.01288	0.00591	0.00824	0.00481	0.00822	0.000358209
1.17269e-08	0.03448	0.03564		0.02146	0.00854	0.00446	0.00619	0.00594	0.000597015
1.1733e-08	0.0389	0.03726		0.0186	0.00394	0.00468	0.00619	0.00731	0.000597015
1.17391e-08	0.0333	0.03542		0.01717	0.00493	0.00579	0.00481	0.00822	0.000477612
1.17452e-08	0.03566	0.03739		0.0186	0.00591	0.00356	0.00481	0.00868	0.000477612
1.17513e-08	0.03655	0.03533		0.00572	0.00558	0.00401	0.00447	0.00639	0.000358209
1.17574e-08	0.04126	0.03317		0.01144	0.00591	0.00423	0.00619	0.00822	0.00041791
1.17635e-08	0.0389	0.03744		0.01288	0.00525	0.00423	0.00584	0.00776	0.000358209
1.17696e-08	0.03625	0.03479		0.01288	0.00657	0.00601	0.00481	0.00685	0.000298507
1.17758e-08	0.03389	0.03465		0.02289	0.0092	0.00468	0.00378	0.00457	0.000238806
1.17819e-08	0.03714	0.03564		0.00715	0.0046	0.0049	0.00584	0.00822	0.000298507
1.1788e-08	0.03065	0.03609		0.00715	0.00558	0.00535	0.00447	0.00411	0.000298507
1.17941e-08	0.04598	0.03416		0.01574	0.00525	0.00356	0.00516	0.00594	0.000477612
1.18002e-08	0.04332	0.03294		0.00715	0.00985	0.00512	0.00722	0.00457	0.000656716
1.18063e-08	0.03949	0.03335		0.01001	0.00427	0.00446	0.00722	0.00731	0.000238806
1.18124e-08	0.04244	0.03533		0.01431	0.00493	0.00401	0.00619	0.00913	0.000238806
1.18185e-08	0.03861	0.03447		0.02146	0.00624	0.00468	0.00344	0.00685	0.000597015
1.18246e-08	0.03684	0.0338		0.01574	0.00361	0.00535	0.00413	0.00639	0.000119403
1.18307e-08	0.03537	0.03631		0.01431	0.0046	0.00401	0.00791	0.00822	0.000656716
1.18368e-08	0.03389	0.03393		0.01717	0.00657	0.00512	0.00481	0.00365	0.000358209
1.18429e-08	0.03419	0.03488		0.01431	0.00525	0.00423	0.0055	0.00365	0.000537313
1.1849e-08	0.03537	0.0347		0.02003	0.00427	0.00557	0.00688	0.00913	0.000298507
1.18551e-08	0.04067	0.03456		0.01288	0.00394	0.00312	0.00688	0.00457	0.000358209
1.18612e-08	0.04215	0.03344		0.01717	0.00591	0.00446	0.00619	0.00502	0.00041791
1.18673e-08	0.0392	0.03438		0.01431	0.0069	0.0049	0.00688	0.00548	0.000358209
1.18734e-08	0.03507	0.0333		0.01717	0.00525	0.00512	0.00481	0.00868	0.000358209
1.18795e-08	0.03743	0.03393		0.02289	0.0069	0.0049	0.00309	0.00502	0.000537313
1.18856e-08	0.03714	0.03407		0.02146	0.00624	0.00512	0.00825	0.00639	0.000597015
1.18917e-08	0.04008	0.03187		0.01431	0.00591	0.0049	0.00584	0.00685	0.000656716
1.18978e-08	0.03596	0.03402		0.0186	0.00427	0.00691	0.00619	0.00776	0.000597015
1.19039e-08	0.03684	0.03452		0.00429	0.00624	0.00512	0.00859	0.00548	0.000358209
1.191e-08	0.03065	0.03308		0.01144	0.00657	0.00557	0.00653	0.00457	0.000477612
1.19161e-08	0.03625	0.03321		0.02432	0.0069	0.00579	0.00584	0.00548	0.000298507
1.19222e-08	0.0336	0.03429		0.0186	0.00427	0.00512	0.00688	0.00731	0.000298507
1.19283e-08	0.03743	0.03204		0.0186	0.00361	0.00735	0.00447	0.00411	0.000358209
1.19344e-08	0.03507	0.03366		0.01288	0.00493	0.00512	0.00516	0.00822	0.000597015
1.19405e-08	0.03183	0.03002		0.02146	0.00624	0.0049	0.00584	0.00731	0.00041791
1.19467e-08	0.03507	0.03348		0.01431	0.00722	0.00601	0.00378	0.00502	0.000537313
1.19528e-08	0.03625	0.03222		0.01431	0.0046	0.00468	0.00584	0.00959	0.000358209
1.19589e-08	0.0336	0.03312		0.01288	0.00493	0.00468	0.00413	0.00776	0.000358209
1.1965e-08	0.02888	0.03407		0.01431	0.00657	0.00535	0.00516	0.00411	0.000597015
1.19711e-08	0.0336	0.03299		0.01431	0.00591	0.00468	0.0055	0.00685	0.000238806
1.19772e-08	0.03802	0.03173		0.01431	0.00493	0.00379	0.00584	0.00731	0.000238806
1.19833e-08	0.03389	0.03285		0.01144	0.00558	0.0049	0.00516	0.00594	0.000537313
1.19894e-08	0.04303	0.03074		0.01288	0.00657	0.00579	0.00653	0.00913	0.000238806
1.19955e-08	0.03596	0.03119		0.01717	0.00788	0.00401	0.00344	0.00457	0.000716418
1.20016e-08	0.03655	0.03326		0.00572	0.00624	0.00535	0.00653	0.00594	0.00041791
1.20077e-08	0.03212	0.03335		0.01288	0.00657	0.00512	0.00413	0.00639	0.000238806
1.20138e-08	0.03596	0.03357		0.01144	0.00624	0.00512	0.00481	0.00594	0.000238806
1.20199e-08	0.03861	0.03204		0.01288	0.0046	0.00557	0.00447	0.00502	0.000358209
1.2026e-08	0.03419	0.03263		0.01431	0.00821	0.00512	0.00413	0.00685	0.000477612
1.20321e-08	0.02888	0.0302		0.01574	0.0046	0.00468	0.0055	0.00822	0.000238806
1.20382e-08	0.03419	0.03267		0.01144	0.00427	0.00446	0.00481	0.00457	0.000537313
1.20443e-08	0.03212	0.03218		0.01288	0.00722	0.00312	0.00481	0.00822	0.000238806
1.20504e-08	0.03419	0.03245		0.01144	0.0046	0.0049	0.00653	0.00502	0.000537313
1.20565e-08	0.03301	0.03133		0.02146	0.00657	0.00535	0.00859	0.00639	0.000537313
1.20626e-08	0.03419	0.03137		0.0186	0.00361	0.00423	0.00241	0.00457	0.000537313
1.20687e-08	0.03743	0.03299		0.01431	0.00493	0.00468	0.00413	0.00822	0.000537313
[truncated: 2,098 more rows]
