# Supplementary material for: Genetically encoded photo-switchable molecular sensors for optoacoustic and super-resolution imaging
Source: Nat Biotechnol. 2021 Nov 29;40(4):598–605. doi: 10.1038/s41587-021-01100-5 (PMC9005348; doi:10.1038/s41587-021-01100-5)
Supplement: Source Data Extended Data Fig. 5 — Imaging data deposited with zenodo.org. [file 41587_2021_1100_MOESM7_ESM.xlsx]

## Sheet: fig15a
OFF-switching kinetics
rsEGFP2	error	rsGCaMP1.1	error	rsGCaMP1.4-ER	error	rsGCaMP1.4-ER2	error
1	0	1	0	1	0	1	0
0.89348	0.00516	0.81776	0.0137	0.8611	0.00178	0.86695	0.01972
0.80945	0.00237	0.65056	0.0097	0.72887	0.00602	0.76087	0.02776
0.74023	0.0065	0.55481	0.000590617	0.62296	0.00328	0.67548	0.03351
0.686	0.01213	0.47717	0.00419	0.53947	0.00169	0.59049	0.03086
0.61926	0.01648	0.41576	0.00593	0.46564	0.00365	0.53013	0.0272
0.55836	0.021	0.36884	0.00724	0.40522	0.00232	0.48747	0.02868
0.51638	0.0255	0.33113	0.01338	0.35877	0.00261	0.43281	0.03564
0.47933	0.0199	0.3041	0.00911	0.32196	0.00727	0.39615	0.03112
0.44323	0.01636	0.27988	0.00827	0.29281	0.01005	0.35727	0.03029
0.40427	0.00729	0.25934	0.00586	0.26326	0.00773	0.32987	0.02714
0.38813	0.01321	0.24492	0.00858	0.24269	0.00107	0.30503	0.0304
0.35372	0.01872	0.23024	0.00739	0.22325	0.00605	0.28416	0.02332
0.33649	0.0094	0.21974	0.01127	0.20778	0.00616	0.26982	0.02121
0.3097	0.00409	0.20926	0.0119	0.19237	0.0111	0.25378	0.02548
0.2854	0.0084	0.19968	0.01004	0.18243	0.00164	0.23233	0.02997
0.2797	0.01208	0.19195	0.01261	0.17469	0.00369	0.22479	0.01902
0.26569	0.00709	0.1852	0.01392	0.16214	0.00461	0.21181	0.01343
0.24297	0.00946	0.18095	0.01393	0.15428	0.00614	0.20221	0.02176
0.24011	0.01192	0.17826	0.01723	0.15042	0.00471	0.19184	0.01794
0.22709	0.000880449	0.17372	0.01729	0.13938	0.00681	0.19675	0.01257
0.21119	0.00412	0.17959	0.03365	0.13381	0.000793858	0.18561	0.01461
0.19716	0.00781	0.17455	0.02775	0.13273	0.000948205	0.17351	0.01571
0.17925	0.01128	0.1703	0.02396	0.12874	0.000627669	0.16033	0.01444
0.18228	0.00872	0.16689	0.02218	0.12358	0.000242109	0.16069	0.0146
0.17031	0.01193	0.16382	0.0206	0.12272	0.00624	0.15719	0.01258
0.16701	0.00951	0.16146	0.01996	0.12178	0.00844	0.15745	0.00687
0.15629	0.01112	0.15844	0.0199	0.11688	0.00797	0.13714	0.00452
0.15253	0.0163	0.15735	0.02013	0.11567	0.00053859	0.13906	0.0069
0.13815	0.01078	0.15297	0.01891	0.11354	0.00464	0.13977	0.00214
0.13716	0.01375	0.15069	0.0185	0.11718	0.000425319	0.13427	0.00472
0.12736	0.00247	0.15059	0.01893	0.11238	0.00797	0.13591	0.00223
0.12572	0.00576	0.14824	0.02102	0.11233	0.00381	0.11558	0.00375
0.13451	0.00934	0.14831	0.01808	0.10896	0.00189	0.13133	0.00672
0.13093	0.00207	0.14544	0.01716	0.1087	0.00526	0.12458	0.000501524
0.11363	0.00981	0.14367	0.01845	0.1104	0.000259014	0.11784	0.00216
0.10924	0.0066	0.14456	0.01646	0.10386	0.000481915	0.1177	0.01861
0.10965	0.00905	0.14368	0.01619	0.10305	0.00179	0.12002	0.00591
0.11051	0.00779	0.14225	0.01579	0.10067	0.00234	0.11357	0.00779
0.10679	0.0074	0.1424	0.0157	0.10208	0.00636	0.12176	0.01243
0.11264	0.0032	0.13953	0.01611	0.10113	0.00271	0.11641	0.00992
0.10982	0.00835	0.14096	0.01674	0.0993	0.00785	0.10713	0.00493
0.10405	0.0082	0.1413	0.01314	0.09818	0.00642	0.1039	0.01201
0.10501	0.00822	0.13943	0.01597	0.10335	0.00854	0.10591	0.01967
0.10568	0.00546	0.13744	0.01802	0.10215	0.00206	0.10593	0.00148
0.10081	0.01127	0.13804	0.01877	0.09932	0.00384	0.10067	0.00221
0.10214	0.00132	0.13862	0.01865	0.09498	0.000257963	0.08914	0.00517
0.08545	0.000216337	0.13716	0.0182	0.09587	0.00663	0.08074	0.00883
0.09789	3.5292e-05	0.13594	0.01972	0.0972	0.000530327	0.08137	0.00614
0.09332	0.00298	0.13917	0.01751	0.09719	0.000650466	0.09175	0.012
0.09296	0.00141	0.1357	0.0181	0.09628	0.00318	0.08671	0.00784
0.08754	1.57811e-05	0.13544	0.0212	0.09477	0.00102	0.08114	0.00818
0.08247	0.00233	0.13658	0.01974	0.09062	0.000677516	0.08343	0.01499
0.08404	0.000985822	0.13749	0.02094	0.08923	0.00697	0.08707	0.00523
0.07659	0.00944	0.13629	0.02011	0.08912	0.00422	0.09014	0.00939
0.08724	0.00285	0.13628	0.01979	0.09328	0.00637	0.09164	0.000196319
0.06895	0.000834612	0.13529	0.01503	0.09775	0.00244	0.07895	0.00874
0.07312	0.00447	0.13413	0.01277	0.09517	0.0054	0.07822	0.0093
0.08685	0.000533952	0.13365	0.0162	0.09478	0.00746	0.0917	0.0056
0.07838	0.000690823	0.13446	0.01499	0.09132	0.00222	0.0914	0.00568
0.07796	0.0184	0.13454	0.01781	0.09102	0.00185	0.082	0.01462
0.08225	0.01417	0.13307	0.01838	0.09005	0.00713	0.06727	0.01163
0.0766	0.00041121	0.13379	0.01592	0.08921	0.00551	0.07764	0.00845
0.08547	0.000157807	0.13407	0.01516	0.09243	0.0032	0.06684	0.00526
0.07644	0.02537	0.13218	0.01632	0.0937	0.00273	0.07938	0.00995
0.0846	0.00918	0.13187	0.01666	0.09328	0.00208	0.07087	0.01232
0.07726	0.00317	0.13242	0.01825	0.09621	0.00164	0.0747	0.00104
0.06784	0.0107	0.13422	0.01751	0.09289	0.00157	0.06745	0.01281
0.06973	0.00376	0.13099	0.01849	0.09135	0.00122	0.08407	0.00838
0.06742	0.00573	0.13267	0.01778	0.09174	0.00153	0.06705	0.00553
0.06191	0.01444	0.13125	0.02042	0.09116	0.00502	0.07366	0.00974
0.0714	0.01277	0.13096	0.0168	0.09061	0.00344	0.07574	0.01686
0.06646	0.00681	0.13152	0.01815	0.09454	0.00163	0.07366	0.0124
0.06513	0.01211	0.1313	0.01874	0.09332	0.00574	0.06845	0.01482
0.06721	0.01243	0.13152	0.01773	0.09168	0.00206	0.06706	0.01647
0.07226	0.000751228	0.13094	0.017	0.09118	0.00356	0.0666	0.0157
0.07463	0.000684367	0.13279	0.01854	0.0876	0.00288	0.07879	0.01447
0.06712	0.00453	0.13141	0.0174	0.0901	0.00254	0.07137	0.01517
0.06773	0.00344	0.13141	0.01727	0.09131	0.00199	0.06913	0.0097
0.06632	0.00228	0.12933	0.01751	0.08895	0.00477	0.06597	0.00329
0.07056	0.01121	0.12947	0.01953	0.08795	0.000395209	0.06949	0.01187
0.0628	0.01044	0.12885	0.01728	0.09023	0.000585708	0.0651	0.01444
0.05729	0.01059	0.1295	0.01629	0.08718	0.00204	0.06688	0.00746
0.06235	0.0126	0.12928	0.01917	0.09117	0.00353	0.07171	0.00703
0.05655	0.00338	0.12813	0.01729	0.09215	0.00128	0.06841	0.0154
0.06342	0.00529	0.12947	0.01986	0.08942	0.00717	0.06641	0.00943
0.05633	0.00528	0.12905	0.01922	0.09225	0.00236	0.05736	0.00428
0.06474	0.01469	0.12935	0.01848	0.08957	0.000530849	0.05899	0.00103
0.06894	0.00947	0.12937	0.01757	0.08748	0.00191	0.06046	0.01168
0.05746	0.00458	0.13099	0.01601	0.08728	0.000817544	0.06703	0.01103
0.06121	0.01035	0.13059	0.01998	0.08813	0.00215	0.07338	0.00756
0.06714	0.00127	0.12911	0.01943	0.08553	0.00477	0.06303	0.00446
0.06635	0.00628	0.12976	0.01679	0.08782	0.00346	0.06178	0.008
0.06191	0.00383	0.13113	0.01742	0.08459	0.00223	0.06468	0.00879
0.06468	0.00502	0.13053	0.01789	0.08711	0.00421	0.06056	0.0015
0.0612	0.00128	0.12845	0.01775	0.08626	0.00131	0.06748	0.0084
0.05429	0.01323	0.12782	0.01713	0.08567	0.00305	0.07721	0.01426
0.05436	0.00389	0.13082	0.0165	0.09039	0.00328	0.07322	0.0196
0.06936	0.00424	0.12945	0.01591	0.08602	0.0049	0.07776	0.01344
0.06985	0.000922754	0.13193	0.01735	0.08708	0.00315	0.06931	0.01119
0.05159	0.00252	0.1306	0.01697	0.08973	0.00358	0.07179	0.01308
0.05954	0.00153	0.13134	0.01719	0.08379	0.00454	0.06623	0.02098
0.06924	0.00706	0.13039	0.01757	0.08667	0.000659882	0.0593	0.00859
0.0669	0.01539	0.13176	0.01647	0.08598	0.0048	0.0553	0.0102
0.05906	0.000257621	0.13104	0.01431	0.09272	0.00885	0.04802	0.00889
0.05832	0.01301	0.1318	0.01626	0.09006	0.00291	0.0563	0.01404
0.06922	0.00144	0.13092	0.01596	0.09174	0.00361	0.06149	0.01051
0.05445	0.01399	0.13057	0.0167	0.08576	0.000573615	0.05743	0.01336
0.06185	0.00812	0.13157	0.01925	0.09105	0.00395	0.0714	0.01857
0.05943	0.01596	0.131	0.0183	0.08667	0.000166909	0.06356	0.01424
0.05489	0.00873	0.13114	0.01661	0.08596	0.00709	0.05627	0.00514
0.05538	0.00129	0.13002	0.01543	0.08784	0.00211	0.0501	0.01847
0.06924	0.00275	0.129	0.01735	0.08605	0.00104	0.0584	0.01999
0.05115	0.00351	0.12761	0.01673	0.08831	0.00235	0.06637	0.01281
0.05299	0.00896	0.12668	0.01617	0.09051	2.81437e-05	0.05978	0.0035
0.05476	0.01418	0.12849	0.017	0.08863	0.00127	0.06991	0.0095
0.05456	0.01153	0.12748	0.01808	0.08838	0.00426	0.06173	0.01004
0.05108	0.01819	0.12676	0.0168	0.09021	0.0012	0.06174	0.01131
0.05778	0.00716	0.12967	0.0165	0.08537	0.00143	0.06422	0.00471
0.05873	0.0055	0.12982	0.01763	0.08902	0.00519	0.06001	0.01562
0.0571	0.00148	0.12868	0.01696	0.08831	0.00193	0.05314	0.00929
0.04352	0.00787	0.13007	0.01772	0.08458	0.0032	0.06176	0.01907
0.04349	0.01876	0.12988	0.01994	0.08244	0.000641819	0.06463	0.02057
0.04562	0.00688	0.13054	0.01856	0.08705	0.00712	0.05938	0.01403
0.04275	0.00589	0.13131	0.01912	0.08723	0.00631	0.06447	0.00832
0.05124	0.01611	0.12972	0.01642	0.08621	0.00112	0.0613	0.00953
0.05189	0.01979	0.12799	0.01524	0.09099	0.00463	0.05502	0.01119
0.05872	0.000423438	0.1284	0.01924	0.09096	0.00011603	0.05016	0.01043
0.05118	0.00353	0.12834	0.01962	0.08904	0.00102	0.04801	0.01355
0.04964	0.00997	0.129	0.02044	0.09082	0.00259	0.05299	0.01684
0.05166	0.01513	0.12907	0.02245	0.09396	0.00428	0.05801	0.01496
0.06032	0.00466	0.13014	0.01898	0.09139	0.00214	0.05642	0.00949
0.05992	0.00276	0.12827	0.01817	0.09366	0.00507	0.0616	0.01904
0.05242	0.00269	0.12724	0.01603	0.0883	0.00722	0.06552	0.02307
0.04981	0.00285	0.12682	0.01493	0.08746	0.000702316	0.06625	0.00931
0.04776	0.00401	0.12866	0.01802	0.08702	0.00733	0.0686	0.01113
0.04146	0.0133	0.12696	0.0181	0.08772	0.00687	0.04814	0.0066
0.0509	0.01881	0.12816	0.01852	0.08471	0.00497	0.06218	0.01185
0.05752	0.0099	0.12778	0.01891	0.0882	0.0069	0.06939	0.01549
0.05515	0.00275	0.12879	0.02083	0.0907	0.00504	0.06152	0.01716
0.05359	0.01086	0.12873	0.01778	0.08491	0.00206	0.06108	0.0044
0.05671	0.0078	0.13098	0.01841	0.08491	0.00189	0.06087	0.01608
0.0506	0.00355	0.13114	0.01819	0.08801	0.00761	0.05367	0.01002
0.04823	0.00824	0.12938	0.01863	0.08622	0.000479675	0.06393	0.01063
0.04558	0.00271	0.12998	0.01785	0.0929	0.0033	0.05753	0.00229
0.05031	5.68162e-05	0.12998	0.01872	0.08832	0.00147	0.06022	0.0077
0.04238	0.01225	0.13154	0.01759	0.09071	0.00258	0.06009	0.01174
0.05187	0.00587	0.12975	0.01685	0.08582	0.00251	0.05537	0.00896
0.05134	0.00569	0.12826	0.01611	0.08949	0.00371	0.05063	0.01534
0.046	0.01016	0.12757	0.0175	0.09271	0.000610557	0.04742	0.00907
0.05511	0.000172738	0.12791	0.01735	0.08776	0.00241	0.06214	0.00388
0.04679	0.00403	0.1272	0.01774	0.08711	0.00217	0.05992	0.01984
0.04495	0.00331	0.12747	0.01554	0.08767	0.00445	0.06527	0.00272
0.05109	0.00703	0.12796	0.01802	0.08598	0.00219	0.06078	0.00434
0.05149	0.00789	0.12717	0.01673	0.09107	0.00271	0.0619	0.00528
0.04879	0.0046	0.12834	0.0181	0.09037	0.000193978	0.05819	0.01631
0.05777	0.000314827	0.12903	0.01941	0.09264	0.00381	0.05864	0.00771
0.04777	0.00315	0.12948	0.01859	0.08765	0.0029	0.05874	0.00991
0.05071	0.00201	0.12933	0.0177	0.08701	0.00255	0.05228	0.01585
0.04975	0.00129	0.12937	0.01693	0.08928	0.00409	0.05942	0.00488
0.04864	0.00554	0.1301	0.01703	0.08746	0.00312	0.0576	0.01339
0.04885	0.00624	0.12842	0.02012	0.08565	0.00112	0.05817	0.0135
0.04402	0.00712	0.12696	0.01965	0.0859	0.00026368	0.05056	0.01673
0.04072	0.00134	0.12887	0.02066	0.08345	0.00103	0.05613	0.0096
0.04213	0.00203	0.12841	0.01824	0.09195	0.00231	0.05657	0.01193
0.03875	0.00929	0.12837	0.01726	0.08778	0.000264633	0.05955	0.01095
0.04411	0.00778	0.13016	0.01713	0.08451	0.000755885	0.06002	0.01402
0.04493	0.00426	0.12668	0.01739	0.08469	0.000836159	0.0477	0.01337
0.05114	0.00174	0.1271	0.01697	0.08686	0.00483	0.05403	0.00794
0.04554	0.00477	0.12617	0.01719	0.08849	0.00266	0.05727	0.00313
0.05371	0.00351	0.12811	0.01596	0.08973	0.000269966	0.05326	0.02532
0.04292	0.01739	0.12883	0.01626	0.09003	0.00685	0.0586	0.00782
0.04644	0.01832	0.12841	0.01816	0.08705	0.000757284	0.0593	0.01483
0.0478	1.99661e-05	0.1269	0.01981	0.09111	0.00194	0.0506	0.01124
0.04594	7.48889e-05	0.12639	0.01867	0.0891	0.0035	0.05425	0.01287
0.05293	0.00242	0.12858	0.0187	0.08739	0.000520481	0.05368	0.02058
0.05169	0.00148	0.12669	0.0185	0.09091	0.00343	0.05818	0.01334
0.04547	0.01153	0.12756	0.01822	0.08333	0.00459	0.0525	0.0134
0.04508	0.00257	0.12774	0.01954	0.08855	0.00915	0.06084	0.0211
0.0528	0.00237	0.12816	0.02016	0.08708	0.00361	0.05805	0.01701
0.05549	0.00297	0.12805	0.01807	0.08511	0.000517618	0.05125	0.01317
0.04456	0.00972	0.12878	0.01857	0.08801	0.00759	0.06276	0.0141
0.04683	0.01407	0.12837	0.01705	0.08447	0.00648	0.05631	0.01979
0.05797	0.000520493	0.12854	0.02027	0.08642	0.00994	0.05557	0.00721
0.05331	0.00334	0.12943	0.01917	0.08209	0.00279	0.05893	0.00808
0.05394	0.00235	0.13055	0.01832	0.08571	0.00181	0.05081	0.01581
0.05173	0.00767	0.12819	0.01857	0.08686	0.00155	0.04378	0.00947
0.04545	0.00024553	0.12912	0.01691	0.08676	0.00608	0.06255	0.01914
0.05032	0.00483	0.12743	0.01927	0.09042	0.00786	0.05324	0.01639
0.05948	0.00787	0.12872	0.02079	0.08904	0.00505	0.05961	0.01529
0.05369	0.01272	0.12807	0.01958	0.08991	0.00198	0.05342	0.02388
0.05396	0.00679	0.12787	0.01813	0.08702	0.00116	0.04469	0.01607
0.05327	0.00228	0.12578	0.01888	0.08346	0.000497074	0.04675	0.01395
0.05267	0.00805	0.1253	0.01849	0.09015	0.00259	0.04791	0.01375
0.04393	0.01275	0.12732	0.01892	0.09348	0.00543	0.05868	0.00615
0.04722	0.01042	0.12748	0.01927	0.09043	0.00521	0.05741	0.01351
0.05671	0.00226	0.12776	0.01678	0.08674	0.000596474	0.05653	0.01322
0.05442	0.00718	0.12745	0.01767	0.0885	0.00223	0.05712	0.00947
0.05815	0.00246	0.12631	0.01814	0.08904	0.00102	0.05184	0.01527
0.0535	0.00243	0.12667	0.01751	0.08943	0.0033	0.06405	0.00543
0.04887	0.00702	0.12638	0.01656	0.08756	0.00441	0.05985	0.02475
0.05608	0.01694	0.12803	0.01931	0.08582	0.00716	0.05938	0.02422
0.05625	0.00258	0.12718	0.0195	0.08529	0.00459	0.0574	0.021
0.05246	0.000456684	0.1276	0.02012	0.0911	0.0025	0.05711	0.01126
0.05206	0.00161	0.12821	0.01934	0.08993	0.00452	0.04365	0.00812
0.04969	0.000915103	0.12849	0.02361	0.09174	0.00673	0.04929	0.01419
0.05555	0.00152	0.12711	0.02077	0.09346	0.002	0.04958	0.01747
0.04849	0.0019	0.1289	0.02097	0.09123	0.00618	0.06075	0.01033
0.05398	0.01158	0.12846	0.02188	0.09284	0.0031	0.06435	0.02818
0.05017	0.00151	0.12712	0.02119	0.08799	0.000969547	0.06571	0.02126
0.04894	0.00266	0.12697	0.01845	0.08843	0.00133	0.0513	0.01446
0.05318	0.00356	0.12785	0.01902	0.08649	0.00243	0.05609	0.01761
0.05154	0.00728	0.12642	0.01621	0.08703	0.000962926	0.06423	0.00884
0.05242	0.011	0.12776	0.01786	0.08394	0.00131	0.05659	0.01361
0.05558	0.00432	0.12933	0.01913	0.08386	0.000322259	0.05182	0.01126
0.04894	0.00524	0.12819	0.01756	0.08759	0.00151	0.05527	0.01517
0.05219	0.00507	0.12862	0.01554	0.08758	0.000964129	0.06435	0.02471
0.04533	0.00114	0.12899	0.01532	0.08954	0.00312	0.07	0.0187
0.04731	0.01919	0.1288	0.02104	0.08505	0.000314455	0.06905	0.01162
0.04595	0.00226	0.12531	0.01742	0.08909	0.00353	0.05953	0.00943
0.04724	0.0049	0.12657	0.01737	0.08456	0.00546	0.06164	0.01555
0.04372	0.00144	0.12683	0.01763	0.08874	0.00608	0.06207	0.00795
0.04743	0.01183	0.12804	0.0206	0.09122	0.0016	0.0582	0.01138
0.04803	0.00267	0.12711	0.02138	0.09134	0.00381	0.04612	0.00774
0.05123	0.000481316	0.12835	0.02025	0.08874	0.000664771	0.05201	0.01779
0.04784	0.00905	0.12619	0.01532	0.0882	0.00509	0.05966	0.01219
0.03826	0.01711	0.1271	0.01606	0.08626	0.000202299	0.06687	0.02146
0.03776	0.0156	0.12758	0.01613	0.08756	0.00587	0.05843	0.02049
0.04116	0.00478	0.12713	0.0167	0.08299	0.00092217	0.05988	0.02726
0.04503	0.00411	0.12581	0.01899	0.08671	0.000966254	0.06636	0.0183
0.03805	0.000659401	0.12559	0.02235	0.08699	0.002	0.05172	0.02374
0.05131	0.0093	0.12885	0.01989	0.09004	0.00732	0.05681	0.01584
0.04687	0.00243	0.12746	0.01959	0.0912	0.00222	0.05184	0.01565
0.05548	0.00334	0.12667	0.01925	0.087	0.000502843	0.06306	0.0167
0.0528	0.000835908	0.1275	0.01758	0.08798	0.00353	0.05788	0.01616
0.04406	0.01184	0.12914	0.01689	0.08516	6.64771e-05	0.06295	0.02114
0.04926	0.00446	0.12803	0.01728	0.08122	0.00401	0.056	0.0266
0.04939	0.01739	0.12892	0.01887	0.08373	0.000649038	0.05702	0.01616
0.0464	0.00479	0.12874	0.01752	0.08829	0.00594	0.05387	0.02303
0.04786	0.01004	0.12874	0.01858	0.08819	0.00688	0.04797	0.01366
0.04446	0.0092	0.12735	0.01599	0.08447	0.00112	0.06104	0.022
0.05241	0.00499	0.12663	0.01818	0.08228	0.00408	0.05088	0.01515
0.06012	0.00644	0.12952	0.01718	0.08843	6.38858e-05	0.05875	0.0094
0.0465	0.00613	0.12792	0.01592	0.08949	0.000781354	0.05885	0.01913
0.04773	0.00771	0.12626	0.0158	0.08247	0.00155	0.05631	0.02569
0.04553	0.00938	0.12642	0.0169	0.08262	0.000402246	0.06314	0.02036
0.05278	0.00446	0.12627	0.01624	0.08709	0.00124	0.0481	0.01801
0.05161	0.01565	0.12628	0.01605	0.08648	0.00327	0.04912	0.01135
0.05238	0.00348	0.12665	0.01539	0.08835	0.00477	0.04671	0.0072
0.05587	0.00604	0.12748	0.01704	0.08461	0.00261	0.05538	0.00738
0.05909	0.0011	0.12761	0.01779	0.08751	0.00637	0.05458	0.00676
0.05533	0.00139	0.12785	0.01634	0.08685	0.00101	0.057	0.01533
0.05077	0.00631	0.12691	0.01856	0.08629	0.00766	0.05616	0.00685
0.04138	0.01628	0.12813	0.01744	0.09154	0.00571	0.06469	0.00163
0.0376	0.00149	0.12777	0.01822	0.09158	0.00577	0.06379	0.00755
0.03453	0.01142	0.12677	0.0165	0.08946	0.002	0.05589	0.01851
0.043	0.00565	0.12692	0.02084	0.08971	0.00307	0.05613	0.01486
0.04527	0.00337	0.12838	0.01993	0.09118	0.00377	0.05915	0.00842
0.04469	0.00259	0.12795	0.01745	0.09116	0.0059	0.05376	0.00643
0.04667	0.00603	0.13048	0.01988	0.08832	0.000779004	0.05713	0.00833
0.04796	0.00669	0.12882	0.02026	0.08591	0.00352	0.05745	0.02126
0.04453	0.01238	0.12965	0.02041	0.088	0.00105	0.05444	0.01021
0.04862	0.00367	0.12782	0.02044	0.09085	0.00055759	0.05907	0.01296
0.05866	0.000981097	0.12916	0.01815	0.0871	0.00408	0.04974	0.01091
0.05689	0.00501	0.12659	0.01842	0.08673	0.000851495	0.05289	0.00496
0.05916	0.00209	0.12804	0.0201	0.08486	0.00281	0.04826	0.01712
0.0541	0.000410501	0.12869	0.01944	0.08548	0.000649138	0.05889	0.00747
0.04712	0.00775	0.12812	0.01831	0.08574	0.00163	0.0615	0.01502
0.04119	0.00276	0.12977	0.01754	0.08098	0.000232881	0.06452	0.01894
0.04922	0.000438749	0.12865	0.01688	0.08389	0.00112	0.06442	0.01885
0.0542	0.0019	0.12792	0.01941	0.08386	0.00448	0.06389	0.0156
0.04914	0.000832968	0.12812	0.01986	0.08555	0.000692981	0.05574	0.01945
0.05214	0.00693	0.12899	0.017	0.08322	0.00191	0.05449	0.01441
0.04835	0.00722	0.12825	0.01751	0.08471	0.00332	0.06413	0.01653
0.05023	0.01085	0.12874	0.02159	0.08836	0.00405	0.04936	0.01758
0.05314	0.00949	0.1291	0.01997	0.08904	0.00658	0.0579	0.01254
0.05482	0.00336	0.12858	0.02116	0.09076	0.00547	0.05348	0.01673
0.05054	0.01006	0.12637	0.02108	0.08858	0.00596	0.05772	0.01603
0.03634	0.01829	0.12574	0.02207	0.08679	0.0016	0.05227	0.02177
0.0479	0.01408	0.12764	0.01815	0.08898	0.00846	0.0493	0.0162
0.04318	0.02114	0.12736	0.01911	0.0921	0.00817	0.05793	0.01511
0.04351	0.00162	0.12492	0.01892	0.08811	0.00815	0.06526	0.01801
0.0428	0.00168	0.12633	0.01852	0.09029	0.00476	0.05518	0.0062
0.04878	0.00322	0.12809	0.01869	0.08599	0.0029	0.05516	0.0068
0.04626	0.00886	0.12878	0.01575	0.08089	0.000443328	0.04752	0.01611
0.05314	0.00675	0.12915	0.01889	0.08007	0.00209	0.04418	0.00778
0.05224	0.00474	0.12738	0.01837	0.0807	0.00448	0.04668	0.00503
0.05795	0.0057	0.12619	0.01806	0.08017	0.00419	0.05614	0.01099
0.05171	0.00421	0.12809	0.01719	0.08648	0.00391	0.05416	0.01105
0.05005	0.0115	0.12864	0.01764	0.08612	0.00391	0.06597	0.01809
0.05103	0.0167	0.12819	0.02065	0.08283	0.000710023	0.05802	0.01476
0.04339	0.01747	0.12794	0.02233	0.08333	0.00161	0.06333	0.0172
0.03999	0.01475	0.12927	0.01816	0.08698	0.00346	0.05378	0.01735
0.04136	0.01165	0.1278	0.02015	0.08653	0.00439	0.05561	0.01284
0.04935	0.00806	0.12825	0.01759	0.08704	0.00284	0.05679	0.01685
0.04724	0.01133	0.13032	0.01854	0.08734	0.00484	0.06242	0.02265
0.05528	0.008	0.12788	0.0163	0.0849	0.00358	0.05654	0.02134
0.03861	0.01083	0.12653	0.01984	0.08768	0.000109286	0.05981	0.01337
0.0397	0.00571	0.12784	0.01991	0.08535	0.000694321	0.05818	0.01665
0.05071	0.00365	0.12709	0.0191	0.08777	0.00184	0.06587	0.02879
0.04184	0.00254	0.12823	0.0186	0.08413	0.00406	0.06353	0.01845
0.05208	0.00816	0.12774	0.01949	0.08708	0.00536	0.0593	0.01398
0.05338	0.01728	0.12952	0.01472	0.08975	0.00377	0.05533	0.01063
0.04898	0.00547	0.12758	0.01699	0.08666	0.00356	0.05422	0.01099
0.05049	0.00513	0.12721	0.01989	0.08315	0.00104	0.06144	0.00879
0.05049	0.00258	0.12883	0.02016	0.08244	0.00542	0.058	0.02062
0.04782	0.00345	0.12715	0.02274	0.08347	2.38258e-05	0.05879	0.00904
0.05155	0.000724806	0.12809	0.01963	0.07984	8.51101e-05	0.04699	0.01095
0.05205	0.01188	0.12859	0.0207	0.08649	0.00229	0.05625	0.01446
0.04121	0.00652	0.12833	0.01925	0.08723	0.00179	0.05784	0.0231
0.04744	0.0011	0.12754	0.02208	0.08553	0.0017	0.05616	0.02073
0.05766	0.00228	0.12562	0.01789	0.08273	0.000672493	0.05296	0.01632
0.05024	0.00147	0.1262	0.01706	0.08627	0.000519961	0.04935	0.01464
0.04227	0.01015	0.12684	0.01748	0.08642	0.00148	0.04722	0.00977
0.04071	0.01885	0.12736	0.01851	0.08384	0.00669	0.05751	0.01218
0.04467	0.01813	0.12835	0.01799	0.08521	0.00497	0.05456	0.01928
0.04433	0.01173	0.12991	0.0189	0.08715	0.00364	0.05619	0.02152
0.05266	0.00375	0.12774	0.01803	0.0899	0.00505	0.05013	0.01315
0.05151	0.00405	0.12844	0.01938	0.09019	0.00353	0.05731	0.00995
0.04505	0.00392	0.12833	0.01764	0.08838	0.0086	0.05885	0.00535
0.05411	0.01599	0.12893	0.01763	0.08965	0.0057	0.04984	0.01176
0.05462	0.00561	0.1287	0.01782	0.08623	0.00308	0.0661	0.02773
0.05302	0.00826	0.12781	0.01879	0.08525	0.000190895	0.05508	0.01499
0.04942	0.00322	0.12687	0.01673	0.08163	0.000156919	0.05879	0.01328
0.05338	0.00594	0.12835	0.01771	0.08436	0.000274008	0.05636	0.00974
0.04845	0.00204	0.12865	0.01761	0.08664	0.00182	0.04131	0.00667
0.0521	0.00908	0.12726	0.01853	0.08423	0.00423	0.05781	0.00981
0.05543	0.00609	0.12684	0.01804	0.08611	0.00188	0.05212	0.00649
0.05567	0.00172	0.12718	0.01627	0.08821	0.000536539	0.04986	0.00562
0.05743	0.00358	0.12661	0.0194	0.0865	0.00112	0.05207	0.00211
0.05075	0.000237029	0.12609	0.01817	0.08684	0.00767	0.05295	0.00842
0.0514	0.0034	0.12601	0.02054	0.08519	0.00672	0.05809	0.00965
0.04672	0.00734	0.12738	0.01936	0.08695	0.00656	0.05928	0.01319
0.0519	0.00738	0.1262	0.02025	0.08569	0.00868	0.05907	0.0129
0.04321	0.0107	0.1252	0.02082	0.08333	0.00207	0.0678	0.02139
0.05234	0.00887	0.1273	0.02109	0.08292	0.00475	0.05392	0.02037
0.04777	0.00395	0.12771	0.02078	0.08514	0.00111	0.05356	0.01312
0.05193	0.01315	0.12664	0.02124	0.0883	0.00504	0.06627	0.01677
0.05623	0.00935	0.12662	0.01893	0.08291	0.00469	0.05633	0.01374
0.04509	0.00529	0.12782	0.0176	0.08564	0.00242	0.06527	0.02438
0.04703	0.00272	0.12687	0.01707	0.08256	0.00641	0.05699	0.01405
0.05049	0.00451	0.12809	0.01857	0.08247	0.000318498	0.05409	0.02042
0.04926	0.0044	0.12631	0.0197	0.08042	0.00484	0.05464	0.0034
0.05381	0.0016	0.12681	0.02092	0.08578	0.000841026	0.05997	0.01188
0.05226	0.00608	0.12871	0.02017	0.08345	0.0025	0.06598	0.01244
0.05478	0.00728	0.12665	0.01809	0.0847	0.00131	0.06354	0.01123
0.05873	0.00571	0.12791	0.01752	0.08637	0.0033	0.05887	0.00706
0.05432	0.00198	0.12706	0.01753	0.08579	0.00192	0.05377	0.00788
0.05037	0.00596	0.12827	0.0178	0.08682	0.00321	0.06149	0.0069
0.06068	0.00394	0.12836	0.01882	0.08396	0.00518	0.06135	0.0134
0.05701	0.00477	0.12721	0.01903	0.08334	0.00062165	0.05838	0.00683
0.06211	0.01095	0.12722	0.01865	0.08701	0.00352	0.06073	0.02169
0.05515	0.01537	0.12654	0.01837	0.08405	0.00184	0.06135	0.0167
0.04897	0.01279	0.1259	0.02095	0.08485	0.0015	0.05958	0.03225
0.04844	0.00298	0.12631	0.02174	0.0865	0.000723501	0.05437	0.00935
0.0561	0.00516	0.12837	0.01995	0.08674	0.00197	0.04772	0.01537
0.05062	0.00963	0.12651	0.02025	0.08396	0.00122	0.04562	0.0094
0.05387	0.00599	0.12859	0.01824	0.09093	0.00813	0.05596	0.01699
0.05208	0.00932	0.12819	0.01979	0.08759	0.00751	0.05991	0.0242
0.04562	0.00261	0.12846	0.01865	0.08638	0.000549721	0.06772	0.02905
0.04359	0.00476	0.1286	0.02054	0.086	0.00363	0.05904	0.01709
0.04195	0.00106	0.12822	0.02181	0.08586	0.00555	0.05963	0.01049
0.04929	0.00917	0.12758	0.01961	0.08628	0.00048058	0.05662	0.01664
0.04843	0.00512	0.12751	0.01968	0.08916	0.00185	0.05266	0.01656
0.03809	0.0122	0.12655	0.01966	0.08959	0.00382	0.05838	0.01781
0.03901	0.00541	0.12631	0.02305	0.08669	0.00298	0.0631	0.01501
0.0401	0.00992	0.12788	0.02083	0.09139	0.000369213	0.06135	0.03621
0.03875	0.00521	0.12649	0.019	0.09033	0.00261	0.06314	0.01956
0.04542	0.000984304	0.12697	0.01902	0.09072	0.00194	0.06151	0.01672
0.05554	0.01317	0.12832	0.02009	0.0859	0.00235	0.05742	0.01805
0.05434	3.22334e-05	0.1277	0.01924	0.08708	0.00488	0.05488	0.01209
0.04376	0.00354	0.1274	0.01772	0.087	0.00446	0.05684	0.01478
0.05133	0.00973	0.12581	0.01682	0.08572	0.00378	0.06066	0.01314
0.04889	0.00422	0.12866	0.01768	0.08226	0.00178	0.05287	0.01671
0.05018	0.00424	0.12692	0.02243	0.08338	0.000685623	0.05236	0.02148
0.05206	0.00455	0.1254	0.02072	0.08465	0.00332	0.06227	0.02904
0.0473	0.00399	0.12599	0.02058	0.09059	0.000346138	0.04981	0.01801
0.0434	0.00372	0.1261	0.01937	0.08839	0.00467	0.06297	0.02068
0.05488	0.00651	0.12646	0.01841	0.08274	0.00328	0.06683	0.00843
0.04115	0.00969	0.12721	0.01973	0.08241	0.00368	0.06492	0.01499
0.03999	0.01036	0.12979	0.0174	0.08691	0.00222	0.05783	0.01536
0.05046	0.00967	0.12824	0.01684	0.08907	0.000785722	0.05969	0.01407
0.0464	0.01789	0.12716	0.01727	0.08492	0.0026	0.065	0.01509
0.05478	0.00393	0.12804	0.01846	0.08553	0.000906582	0.05967	0.00776
0.05508	0.000354797	0.12886	0.01835	0.08436	0.00738	0.05648	0.00719
0.04788	0.00545	0.12497	0.01597	0.08396	0.00392	0.05419	0.00647
0.05387	0.0047	0.12784	0.01954	0.08803	0.000248282	0.05362	0.01782
0.05224	0.00487	0.12784	0.01965	0.08535	0.00192	0.05636	0.01148
0.04936	0.00876	0.12821	0.01786	0.08252	0.00315	0.05539	0.00973
0.03922	0.00624	0.1258	0.01897	0.08555	6.39131e-05	0.056	0.02201
0.04788	0.00306	0.12643	0.01905	0.08568	0.00323	0.05087	0.0165
0.04867	0.00727	0.12828	0.01973	0.08625	0.00145	0.0498	0.02039
0.05028	0.00697	0.12903	0.02262	0.08995	0.000903017	0.05162	0.00928
0.04359	0.01086	0.12831	0.01798	0.08887	0.0013	0.05506	0.02332
0.04425	0.00733	0.12938	0.01562	0.0885	0.000571343	0.06332	0.00915
0.05528	0.00291	0.12839	0.01842	0.08748	0.00312	0.0568	0.00978
0.05318	0.00475	0.12976	0.0176	0.08175	0.000346043	0.06074	0.00908
0.04409	0.00365	0.12626	0.01982	0.08132	0.00373	0.05826	0.01029
0.05128	0.01128	0.12537	0.01871	0.07991	0.00695	0.05409	0.01356
0.04278	0.00145	0.12709	0.01939	0.08736	0.00294	0.0521	0.00712
0.04421	0.00299	0.12763	0.01653	0.08267	0.00518	0.05299	0.00645
0.04209	0.00103	0.12859	0.01901	0.08884	0.00755	0.05601	0.00708
0.05624	0.00268	0.12583	0.0191	0.0878	0.00527	0.05331	0.01862
0.05631	0.00944	0.12593	0.02199	0.09051	0.00262	0.05118	0.0181
0.04718	0.01388	0.12929	0.01728	0.08847	0.00359	0.05376	0.01228
0.05318	0.01237	0.12888	0.01748	0.0846	0.00572	0.04423	0.0129
0.04953	0.00944	0.12712	0.01734	0.08238	0.00533	0.06848	0.01348
0.05802	0.00284	0.12766	0.01941	0.08807	0.00134	0.06467	0.01889
0.05649	0.00749	0.12753	0.01599	0.08826	0.00445	0.05643	0.01932
0.05735	0.00332	0.12626	0.01623	0.08863	0.00756	0.05087	0.00467
0.05702	0.00529	0.12744	0.01842	0.08607	0.00666	0.05161	0.00429
0.05794	0.00999	0.1277	0.01864	0.09267	0.00397	0.05664	0.0192
0.04812	0.00614	0.12704	0.01871	0.08712	0.0073	0.06102	0.01479
0.04183	0.00503	0.12622	0.01645	0.08712	0.000535934	0.05014	0.01802
0.0546	0.00613	0.12768	0.01557	0.08406	0.00583	0.06708	0.0102
0.04916	0.01477	0.12703	0.01936	0.08689	0.000116608	0.06986	0.01172
0.04739	0.00145	0.12642	0.01767	0.08428	0.000378349	0.0536	0.01056
0.05056	0.00478	0.12768	0.01772	0.08606	0.00757	0.05075	0.00784
0.04183	0.0155	0.12816	0.01829	0.08608	0.00504	0.05188	0.01258
0.04571	0.00181	0.12793	0.01809	0.09074	0.00090007	0.05122	0.01708
0.05648	0.01149	0.12822	0.01782	0.09185	0.00395	0.05189	0.01801
0.05828	0.0102	0.12862	0.01787	0.0888	0.00306	0.05182	0.01066
0.05343	0.00207	0.12799	0.0191	0.09117	0.0051	0.04288	0.01024
0.05005	0.00444	0.12913	0.02123	0.09263	0.0014	0.04879	0.01369
0.04541	0.00131	0.12815	0.02185	0.08765	0.00269	0.05876	0.0157
0.04316	0.000230176	0.12862	0.02123	0.08781	0.00509	0.05551	0.01493
0.03859	0.00324	0.12708	0.02033	0.08491	0.00837	0.05793	0.01853
0.04977	0.0052	0.12816	0.01845	0.09044	0.00746	0.05732	0.01694
0.04604	0.00426	0.12706	0.01768	0.08836	0.00412	0.04729	0.00481
0.03683	0.000783879	0.12646	0.01718	0.08728	0.00262	0.05498	0.0046
0.0451	0.00277	0.12633	0.01857	0.08403	0.000484539	0.05383	0.000711285
0.05817	0.00687	0.12897	0.01958	0.08795	0.00441	0.05854	0.01505
0.0502	0.00784	0.12758	0.01887	0.08566	0.000632087	0.05627	0.01359
0.04757	0.01279	0.12805	0.01954	0.08508	0.00285	0.05301	0.01076
0.04634	0.000118532	0.12885	0.01861	0.08238	0.0034	0.04547	0.01205
0.04834	0.01724	0.12818	0.01561	0.08283	0.00434	0.04225	0.01489
0.04393	0.02006	0.12672	0.01852	0.08045	0.00481	0.04737	0.00733
0.04748	0.00319	0.12635	0.01785	0.08567	0.0034	0.05096	0.01137
0.05336	0.00172	0.1267	0.01939	0.08356	0.00553	0.04555	0.00402
0.05464	0.0062	0.1291	0.01765	0.08225	0.00212	0.05368	0.01156
0.03949	0.00321	0.1278	0.01481	0.08449	0.00518	0.05224	0.01065
0.03331	0.016	0.12654	0.01601	0.08346	0.00756	0.0585	0.01899
0.03981	0.02704	0.12697	0.01844	0.08909	0.00165	0.05738	0.01682
0.03824	0.01836	0.12891	0.01927	0.08494	0.00348	0.05949	0.02323
0.03843	0.0126	0.12742	0.02245	0.09047	0.00181	0.05322	0.02249
0.05625	0.00284	0.12898	0.01945	0.09026	0.00391	0.04743	0.01182
0.04682	0.0071	0.12824	0.01926	0.0872	0.000477115	0.05527	0.01466
0.04474	0.00731	0.12532	0.01991	0.09119	0.000337355	0.05784	0.02596
0.0456	0.00909	0.12617	0.01889	0.09245	0.000583104	0.04988	0.01409
0.05637	0.00645	0.12577	0.01996	0.0901	0.00314	0.05447	0.01261
0.04925	0.00169	0.12767	0.01885	0.08773	0.00687	0.06004	0.02187
0.04138	0.01096	0.12718	0.01931	0.08754	0.00111	0.05147	0.019
0.04871	0.000291616	0.12626	0.01908	0.08409	0.00421	0.04785	0.01875
0.05274	0.02188	0.12745	0.01788	0.08562	0.000441131	0.05213	0.01463
0.05006	0.00539	0.12785	0.01953	0.08808	0.00277	0.04848	0.00703
0.04817	0.01509	0.12752	0.01933	0.08511	0.00609	0.05181	0.00535
0.05369	0.00125	0.1298	0.01965	0.08287	0.00403	0.055	0.00652
0.04305	0.01127	0.12777	0.01856	0.08832	0.00118	0.05356	0.01194
0.04966	0.00697	0.1291	0.01665	0.08569	0.00114	0.0475	0.01719
0.05223	0.01788	0.12771	0.01664	0.08776	0.00635	0.05323	0.01307
0.04773	0.00904	0.12597	0.01498	0.08976	0.00243	0.05078	0.01454
0.04725	0.00061852	0.12632	0.01848	0.08265	0.00638	0.04658	0.02936
0.0472	0.00666	0.12705	0.01707	0.08134	0.00431	0.04989	0.01169
0.0553	0.000897638	0.1277	0.01661	0.08158	0.00197	0.05121	0.00959
0.04808	0.00276	0.12667	0.018	0.08157	0.000379308	0.05294	0.01336
0.04613	0.00709	0.12857	0.01764	0.08834	0.00090342	0.06073	0.01947
0.04816	0.00895	0.12822	0.01827	0.08496	0.004	0.05049	0.00708
0.05845	0.00705	0.12821	0.01831	0.08538	0.00189	0.04852	0.0122
0.04649	0.00133	0.12714	0.01903	0.09029	0.000395962	0.04738	0.00886
0.04979	0.01652	0.12827	0.01834	0.09179	0.000791198	0.05407	0.01105
0.04459	0.01445	0.12635	0.01793	0.08773	0.00281	0.0461	0.00809
0.04589	0.00582	0.12705	0.01806	0.08675	0.00131	0.04836	0.00861
0.04774	0.01449	0.12662	0.01726	0.08438	0.00459	0.05008	0.01378
0.04685	0.00747	0.12562	0.01605	0.09215	0.0048	0.04766	0.02349
0.04983	0.00532	0.12709	0.01861	0.09451	0.00697	0.04004	0.02234
0.04217	0.00287	0.126	0.0182	0.09222	0.00261	0.04713	0.01481
0.04557	0.00545	0.1271	0.01876	0.08832	0.00278	0.05294	0.01769
0.05275	0.00707	0.12722	0.01726	0.08513	0.00692	0.057	0.01551
0.05067	0.00874	0.12837	0.01701	0.0829	0.00301	0.05459	0.01334
0.05265	0.00345	0.12562	0.01784	0.09037	0.000670095	0.04831	0.00693
0.05644	0.01128	0.12795	0.01614	0.08734	0.00136	0.04868	0.01562
0.0582	0.00479	0.12883	0.01736	0.08735	0.00112	0.0495	0.01866
0.03622	0.00885	0.12715	0.01607	0.08769	0.000307749	0.05777	0.01229
0.05174	0.00333	0.1276	0.01759	0.0874	0.000971961	0.04608	0.00842
0.05096	0.00296	0.12788	0.01448	0.09079	0.00639	0.05884	0.00612
0.05322	0.0084	0.12701	0.01933	0.08597	0.00107	0.05109	0.00762
0.04557	0.01191	0.12678	0.02255	0.08447	0.00512	0.0475	0.01487
0.04269	0.00731	0.12598	0.02002	0.08558	0.00317	0.04473	0.0116
0.05314	0.00634	0.1253	0.01888	0.08349	0.0047	0.05262	0.01181
0.04624	0.00416	0.12622	0.01924	0.08136	6.79053e-05	0.05419	0.0202
0.05387	0.00267	0.12718	0.02049	0.08492	0.00267	0.05066	0.01075
0.05019	0.000385604	0.12589	0.02	0.08264	0.00109	0.03638	0.00566
0.05047	0.00475	0.12439	0.01919	0.08562	0.00292	0.04025	0.00707
0.04842	0.01183	0.12507	0.02022	0.08231	0.00311	0.05443	0.01179
0.05393	0.00325	0.12611	0.01933	0.08804	0.00289	0.05026	0.01363
0.04949	0.0034	0.12738	0.01849	0.08678	0.00508	0.05606	0.01447
0.05445	0.00262	0.12829	0.01662	0.08593	0.00438	0.05359	0.00478
0.05323	0.00104	0.12931	0.01696	0.08819	0.00132	0.05474	0.00392
0.05264	0.00413	0.12706	0.01772	0.08699	0.00596	0.06124	0.01585
0.05187	0.00405	0.12582	0.01757	0.08485	0.00692	0.0644	0.01493

## Sheet: fig15b
Bkg Level as last 50 points of the off decay of panel a
	value	error
rsEGFP2	0.05187	0.00405
rsGCaMP1.1	0.12582	0.01757
rsGCaMP1.4-ER	0.08485	0.00692
rsGCaMP1.4-ER2	0.0644	0.01493

## Sheet: fig15c
rsEGFP2																			rsGCaMP1.1									rsGCaMP1.4-ER																		rsGCaMP1.4-ER2
	488 nm pwr	err	488 nm pwr	err	488 nm pwr	err	488 nm pwr	err	488 nm pwr	err	488 nm pwr	err	488 nm pwr	err	488 nm pwr	err			488 nm pwr	err	488 nm pwr	err	488 nm pwr	err	488 nm pwr	err			488 nm pwr	err	488 nm pwr	err	488 nm pwr	err	488 nm pwr	err	488 nm pwr	err	488 nm pwr	err	488 nm pwr	err	488 nm pwr	err			488 nm pwr	err	488 nm pwr
time(ms)	0.02575 kW/cm2		0.07725 kW/cm2		0.12875 kW/cm2		0.2575 kW/cm2		0.38625 kW/cm2		0.515 kW/cm2		0.7725 kW/cm2		1.03 kW/cm2			time(ms)	0.38625 kW/cm2		0.515 kW/cm2		0.7725 kW/cm2		1.03 kW/cm2			time(ms)	0.02575 kW/cm2		0.07725 kW/cm2		0.12875 kW/cm2		0.2575 kW/cm2		0.38625 kW/cm2		0.515 kW/cm2		0.7725 kW/cm2		1.03 kW/cm2			time(ms)	0.02575 kW/cm2		0.07725 kW/cm2
0.107	1	0	1	5.55112e-17	1	0	1	0	1	0	1	0	1	0	1	5.55112e-17		0.107	1	0	1	8.47947e-17	1	6.40988e-17	1	6.40988e-17		0.107	1	0	1	0	1	0	1	0	1	0	1	0	1	0	1	6.40988e-17		0.107	1	0.14664	1
0.214	0.57188	0.02196	0.79696	0.01649	0.85885	0.02383	0.91272	0.00196	0.90565	0.00739	0.87019	0.02046	0.8319	0.00666	0.76615	0.000534604		0.214	0.53384	0.01281	0.78561	0.00964	0.73824	0.04344	0.71741	0.07441		0.214	0.61078	0.00638	0.79834	0.04873	0.88674	0.00149	0.88844	0.01611	0.84753	0.02226	0.81741	0.00761	0.75103	0.00813	0.68302	0.01764		0.214	0.65348	0.15368	0.86156
0.321	0.47085	0.04787	0.74059	0.02779	0.81787	0.02678	0.85514	0.00732	0.8186	0.000530881	0.77913	0.01178	0.6922	0.00708	0.65916	0.01028		0.321	0.37918	0.0273	0.63895	0.02418	0.56389	0.07211	0.55825	0.07798		0.321	0.53174	0.05683	0.74917	0.07177	0.82462	0.02083	0.79231	0.01622	0.71993	0.02616	0.66535	0.00354	0.57569	0.01381	0.54903	0.02185		0.321	0.58088	0.21664	0.80149
0.428	0.40382	0.07273	0.67536	0.01896	0.77335	0.00263	0.81028	0.00314	0.7439	0.009	0.68823	0.01037	0.57438	0.01453	0.53429	0.01085		0.428	0.29999	0.06302	0.52474	0.03297	0.47087	0.07168	0.46932	0.07359		0.428	0.46961	0.03548	0.69674	0.04251	0.7774	0.00751	0.72231	0.02141	0.61826	0.03006	0.56138	0.00344	0.46093	0.01713	0.43975	0.01544		0.428	0.47564	0.19698	0.74933
0.535	0.37948	0.01464	0.68266	0.03873	0.75141	0.01292	0.76248	0.00828	0.67484	0.00679	0.60652	0.01053	0.48677	0.0126	0.43805	0.00755		0.535	0.20004	0.0389	0.45355	0.03636	0.4042	0.05542	0.39652	0.06627		0.535	0.45932	0.00994	0.66484	0.0451	0.7377	0.00538	0.6477	0.03274	0.5365	0.03382	0.48334	0.01143	0.38642	0.01147	0.37083	0.01487		0.535	0.46859	0.1731	0.71943
0.642	0.35259	0.0564	0.64554	0.039	0.72761	0.01809	0.72357	0.01322	0.61644	0.00457	0.53866	0.01066	0.4129	0.01355	0.36039	0.01089		0.642	0.19726	0.04534	0.39084	0.03611	0.3573	0.04916	0.35428	0.05331		0.642	0.46791	0.01217	0.64962	0.06185	0.71063	0.01276	0.59308	0.02222	0.47934	0.02657	0.40641	0.03527	0.33547	0.01641	0.32198	0.00889		0.642	0.47729	0.23118	0.6732
0.749	0.29727	0.0475	0.65705	0.03276	0.70532	0.01789	0.67536	0.012	0.56965	0.00465	0.48795	0.01078	0.35488	0.01442	0.30573	0.00928		0.749	0.14643	0.05708	0.3449	0.02063	0.33165	0.04731	0.32805	0.05175		0.749	0.36346	0.01557	0.62503	0.03369	0.65444	0.02942	0.53022	0.04614	0.42866	0.02065	0.35563	0.01943	0.29754	0.01511	0.2883	0.00497		0.749	0.42814	0.31551	0.67624
0.856	0.28241	0.02878	0.65865	0.01892	0.68695	0.02837	0.63492	0.00713	0.51818	0.01467	0.436	0.01551	0.31076	0.01506	0.26481	0.01191		0.856	0.10098	0.03908	0.31089	0.0454	0.30569	0.06204	0.30309	0.06546		0.856	0.39959	0.06039	0.6029	0.01412	0.63285	0.03697	0.50276	0.0294	0.38383	0.03118	0.33362	0.01081	0.2733	0.01251	0.26426	0.00476		0.856	0.46832	0.28739	0.65003
0.963	0.25806	0.06291	0.63337	0.02273	0.66533	0.01068	0.59467	0.00555	0.47625	0.0084	0.39079	0.01813	0.27431	0.01324	0.23044	0.01021		0.963	0.06547	0.05246	0.31422	0.04326	0.28019	0.05276	0.27739	0.05645		0.963	0.40502	0.05509	0.61343	0.01767	0.60664	0.01918	0.46849	0.02853	0.34892	0.02193	0.29931	0.02649	0.2519	0.01108	0.24507	0.0031		0.963	0.42849	0.25921	0.59755
1.07	0.32695	0.03855	0.63941	0.01035	0.65807	0.00807	0.56045	0.00786	0.43552	0.00196	0.35589	0.01535	0.23846	0.00831	0.20275	0.01146		1.07	0.0745	0.07655	0.27155	0.03652	0.26016	0.05089	0.26639	0.04321		1.07	0.31015	0.01936	0.58918	0.02325	0.5734	0.02115	0.43656	0.0223	0.32604	0.02421	0.27474	0.02166	0.23966	0.01138	0.23646	0.00566		1.07	0.48915	0.26451	0.51065
1.177	0.31145	0.0767	0.63386	0.01516	0.6497	0.04166	0.54452	0.02013	0.3974	0.000953149	0.32257	0.0126	0.21686	0.0102	0.18317	0.00986		1.177	0.09587	0.0541	0.24329	0.03521	0.25024	0.04846	0.2521	0.04605		1.177	0.35308	0.02282	0.54263	0.01729	0.53106	0.03368	0.41831	0.03303	0.29982	0.0174	0.26791	0.01303	0.22335	0.00514	0.22221	0.00406		1.177	0.42634	0.26421	0.51429
1.284	0.30727	0.09449	0.63663	0.02377	0.63775	0.02662	0.52073	0.01087	0.37	0.01022	0.29279	0.01025	0.19502	0.01418	0.16457	0.00597		1.284	0.11688	0.04895	0.2471	0.03563	0.25023	0.03743	0.24339	0.0471		1.284	0.33976	0.02108	0.564	0.03827	0.4934	0.04484	0.38381	0.0229	0.28689	0.02914	0.25254	0.01442	0.21195	0.00619	0.21355	0.00595		1.284	0.42933	0.25853	0.52332
1.391	0.32804	0.08585	0.60182	0.02033	0.629	0.02454	0.4949	0.02548	0.33666	0.01083	0.27172	0.00637	0.18024	0.01163	0.15012	0.00349		1.391	0.1012	0.03932	0.24601	0.04152	0.225	0.03685	0.22461	0.03733		1.391	0.36307	0.05435	0.53804	0.05023	0.4803	0.02355	0.38231	0.03967	0.27383	0.02567	0.22882	0.01075	0.20108	0.00231	0.20427	0.00773		1.391	0.46786	0.29758	0.51322
1.498	0.35695	0.0513	0.61053	0.00717	0.60771	0.02823	0.47059	0.02606	0.31195	0.00992	0.25179	0.01021	0.16394	0.01302	0.13852	0.00545		1.498	0.10469	0.04325	0.24624	0.0467	0.22287	0.01757	0.21051	0.0325		1.498	0.37175	0.02754	0.52387	0.02306	0.47702	0.03406	0.34053	0.02959	0.24983	0.01929	0.22287	0.01205	0.19697	0.00261	0.20024	0.00422		1.498	0.39502	0.28705	0.52058
1.605	0.31803	0.07918	0.58625	0.01243	0.58209	0.02285	0.43817	0.00881	0.29435	0.01604	0.23432	0.01055	0.14943	0.01124	0.12361	0.00323		1.605	0.11555	0.03194	0.2287	0.05509	0.22336	0.01094	0.21518	0.02504		1.605	0.40424	0.01253	0.54826	0.03353	0.45085	0.03133	0.32749	0.03921	0.23649	0.01794	0.2198	0.01128	0.1923	0.00456	0.19504	0.00518		1.605	0.47493	0.24144	0.48185
1.712	0.29829	0.04542	0.58435	0.02813	0.56525	0.01619	0.41557	0.01653	0.27539	0.00649	0.21565	0.0122	0.1355	0.0129	0.1182	0.00647		1.712	0.08556	0.02175	0.22683	0.02053	0.21856	0.02605	0.21616	0.02895		1.712	0.35039	0.03297	0.51326	0.06041	0.43593	0.04383	0.30647	0.02985	0.22865	0.02129	0.21133	0.01319	0.19246	0.00618	0.1928	0.00565		1.712	0.4258	0.1969	0.46778
1.819	0.32798	0.0447	0.56817	0.0386	0.55421	0.01796	0.38545	0.00959	0.25829	0.00282	0.20051	0.00977	0.12745	0.00901	0.11385	0.00544		1.819	0.17347	0.0243	0.20632	0.02689	0.20289	0.01977	0.19891	0.02544		1.819	0.29707	0.06458	0.49116	0.01084	0.42125	0.03341	0.29332	0.02889	0.21969	0.01489	0.20939	0.01194	0.1854	0.00457	0.1866	0.00989		1.819	0.50082	0.20942	0.44877
1.926	0.35247	0.101	0.55356	0.0388	0.53823	0.01975	0.36997	0.01587	0.23841	0.00747	0.1875	0.00787	0.12126	0.0084	0.10929	0.00421		1.926	0.19301	0.04343	0.20984	0.02632	0.20632	0.02482	0.20524	0.02657		1.926	0.30845	0.01546	0.46098	0.04365	0.40531	0.02775	0.27563	0.02063	0.21022	0.00552	0.19566	0.01018	0.18286	0.00118	0.18301	0.00782		1.926	0.48345	0.20127	0.39863
2.033	0.33289	0.05509	0.54526	0.03769	0.52387	0.00262	0.36028	0.01233	0.23396	0.00434	0.18379	0.00724	0.11429	0.00384	0.10296	0.00687		2.033	0.20794	0.0713	0.19512	0.00417	0.20028	0.03279	0.20287	0.02943		2.033	0.35902	0.05898	0.43831	0.04386	0.37079	0.04474	0.26155	0.02022	0.20221	0.01527	0.1907	0.01113	0.18283	0.00366	0.17963	0.00782		2.033	0.43343	0.17771	0.38972
2.14	0.31277	0.06115	0.54252	0.03924	0.50792	0.01609	0.33711	0.01229	0.2228	0.00605	0.17086	0.00996	0.11325	0.00615	0.10134	0.00444		2.14	0.21293	0.05538	0.21356	0.02324	0.19352	0.02991	0.1966	0.02459		2.14	0.35166	0.03859	0.4246	0.05368	0.38224	0.03024	0.25328	0.02561	0.20649	0.00693	0.18762	0.01007	0.17286	0.00226	0.17582	0.00604		2.14	0.35748	0.24706	0.33089
2.247	0.36241	0.05866	0.51518	0.01287	0.48652	0.02813	0.32717	0.01541	0.21052	0.0088	0.16288	0.01639	0.10485	0.01104	0.11486	0.01667		2.247	0.2241	0.0363	0.20126	0.02921	0.18531	0.02109	0.19076	0.01166		2.247	0.38372	0.12341	0.40733	0.02548	0.38346	0.02659	0.25554	0.02161	0.18763	0.00285	0.18479	0.00635	0.17359	0.00518	0.17202	0.00711		2.247	0.37988	0.19592	0.35079
2.354	0.31189	0.10844	0.50409	0.03175	0.47069	0.01384	0.32858	0.01698	0.18992	0.00659	0.15768	0.01588	0.09922	0.00467	0.10713	0.01458		2.354	0.17182	0.04535	0.19843	0.01194	0.1873	0.01715	0.18827	0.01555		2.354	0.34466	0.07724	0.43702	0.02341	0.38032	0.011	0.23408	0.01958	0.18189	0.00583	0.18014	0.01657	0.17367	0.00932	0.16746	0.00649		2.354	0.36764	0.23711	0.38192
2.461	0.30096	0.05567	0.51086	0.00578	0.46043	0.01689	0.30807	0.01553	0.18779	0.01395	0.14601	0.01012	0.09185	0.00775	0.10141	0.01125		2.461	0.30198	0.01749	0.19873	0.02578	0.19367	0.01548	0.19086	0.0199		2.461	0.32126	0.00709	0.42367	0.02002	0.36106	0.04142	0.23351	0.01424	0.1794	0.00637	0.17272	0.01087	0.16915	0.002	0.1693	0.00766		2.461	0.34637	0.20271	0.32873
2.568	0.29145	0.0823	0.5077	0.02854	0.46678	0.00659	0.29389	0.01026	0.17559	0.01426	0.13028	0.0124	0.09124	0.01013	0.09508	0.0117		2.568	0.22049	0.02371	0.19511	0.01051	0.18868	0.02179	0.1951	0.01184		2.568	0.26154	0.1122	0.395	0.0438	0.33416	0.01661	0.22969	0.01127	0.17413	0.00385	0.16764	0.01071	0.16442	0.00189	0.16653	0.0053		2.568	0.36541	0.16539	0.34037
2.675	0.28383	0.06541	0.51	0.01829	0.46499	0.01461	0.27704	0.00474	0.16773	0.01044	0.12365	0.00625	0.08899	0.00921	0.08755	0.01086		2.675	0.18835	0.01727	0.18125	0.0105	0.18159	0.01084	0.18325	0.00812		2.675	0.2983	0.01842	0.39966	0.06659	0.30999	0.03315	0.22485	0.0127	0.17014	0.00777	0.17132	0.01468	0.16884	0.0067	0.16713	0.0088		2.675	0.26776	0.20796	0.30754
2.782	0.34207	0.0465	0.4974	0.01594	0.44158	0.02611	0.25883	0.01591	0.15333	0.00831	0.12414	0.01121	0.08396	0.01092	0.08796	0.01291		2.782	0.23121	0.03584	0.1848	0.00397	0.18283	0.01203	0.18011	0.01666		2.782	0.32261	0.00458	0.38976	0.04929	0.32586	0.04181	0.20337	0.01258	0.17966	0.00957	0.16878	0.00588	0.16541	0.00985	0.16506	0.01262		2.782	0.30378	0.22571	0.29985
2.889	0.32449	0.07289	0.47378	0.0159	0.42935	0.03291	0.25045	0.01514	0.14598	0.00623	0.11884	0.01635	0.08184	0.00519	0.08562	0.01024		2.889	0.16458	0.0413	0.17977	0.01309	0.18633	0.02828	0.18432	0.03077		2.889	0.33819	0.02845	0.36883	0.04338	0.30877	0.02342	0.20486	0.00445	0.17104	0.0049	0.166	0.01582	0.16421	0.01152	0.16826	0.00796		2.889	0.36507	0.20913	0.25237
2.996	0.30141	0.07596	0.47436	0.01664	0.41345	0.01743	0.23298	0.01237	0.13955	0.01241	0.11339	0.00903	0.07919	0.0081	0.07995	0.00791		2.996	0.22185	0.02594	0.18532	0.02081	0.19732	0.0137	0.18539	0.02915		2.996	0.22568	0.01399	0.37331	0.01455	0.29658	0.0347	0.20544	0.01433	0.16497	0.01014	0.16431	0.00691	0.16462	0.00909	0.16468	0.00872		2.996	0.33882	0.20661	0.30068
3.103	0.32823	0.03496	0.47311	0.02197	0.42037	0.02669	0.22404	0.01489	0.13397	0.01268	0.11143	0.00592	0.0753	0.00604	0.07586	0.00382		3.103	0.23378	0.00708	0.17191	0.02897	0.18314	0.01105	0.17707	0.01744		3.103	0.29314	0.0403	0.39259	0.01285	0.28458	0.03299	0.20779	0.02094	0.16805	0.01009	0.16418	0.00813	0.1648	0.01308	0.16552	0.01078		3.103	0.39117	0.1834	0.31685
3.21	0.32703	0.0338	0.45215	0.02495	0.40251	0.01473	0.22267	0.00909	0.12939	0.00812	0.1042	0.00797	0.07398	0.01047	0.07489	0.004		3.21	0.13839	0.00678	0.16212	0.02893	0.18549	0.01138	0.1805	0.01996		3.21	0.3402	0.012	0.38299	0.02364	0.2988	0.06012	0.19604	0.00601	0.15908	0.00568	0.15789	0.00748	0.16383	0.00221	0.16365	0.01289		3.21	0.31122	0.2144	0.27488
3.317	0.32934	0.08311	0.44961	0.04091	0.38733	0.01538	0.21303	0.012	0.12171	0.01061	0.1005	0.00627	0.0752	0.00866	0.07049	0.00583		3.317	0.1822	0.01445	0.16784	0.02518	0.18423	0.01739	0.18667	0.01481		3.317	0.31983	0.08061	0.36747	0.03853	0.28285	0.05871	0.18981	0.02874	0.16662	0.00208	0.16256	0.01271	0.16156	0.00907	0.16321	0.01079		3.317	0.29186	0.17091	0.24756
3.424	0.28096	0.08883	0.44015	0.04343	0.38341	0.00801	0.20759	0.01307	0.12276	0.01065	0.09608	0.00751	0.07039	0.00884	0.07117	0.00805		3.424	0.12908	0.01755	0.17436	0.01399	0.18207	0.00457	0.17851	0.00911		3.424	0.29589	0.0254	0.35497	0.03619	0.27452	0.0227	0.192	0.02458	0.15371	0.01073	0.15947	0.0087	0.15949	0.00433	0.15696	0.00908		3.424	0.42037	0.20432	0.23554
3.531	0.29394	0.07734	0.42961	0.04856	0.3632	0.01366	0.20054	0.00295	0.11444	0.00365	0.09647	0.00529	0.07041	0.0096	0.06806	0.00981		3.531	0.12109	0.03816	0.15157	0.0334	0.17497	0.01377	0.17719	0.01088		3.531	0.30122	0.04579	0.31795	0.02161	0.28406	0.01359	0.18745	0.01196	0.15264	0.00949	0.1532	0.00733	0.15693	0.00742	0.15724	0.00909		3.531	0.38387	0.21195	0.25679
3.638	0.27605	0.06051	0.44335	0.02485	0.3791	0.0159	0.19133	0.01098	0.11612	0.01171	0.08921	0.00727	0.06782	0.00919	0.06915	0.00668		3.638	0.07499	0.01605	0.16709	0.02032	0.17466	0.01808	0.17539	0.01683		3.638	0.32343	0.0023	0.34304	0.00318	0.29534	0.02045	0.17558	0.0215	0.15209	0.00183	0.15283	0.00705	0.15323	0.01195	0.15677	0.00539		3.638	0.37801	0.21815	0.24864
3.745	0.24792	0.06745	0.43842	0.000639933	0.37137	0.03522	0.19274	0.01385	0.10728	0.01132	0.09213	0.00676	0.06585	0.007	0.07081	0.00725		3.745	0.14367	0.01504	0.17129	0.02816	0.18195	0.00556	0.1769	0.01428		3.745	0.31591	0.01221	0.32345	0.03646	0.24808	0.01448	0.182	0.00954	0.15573	0.00474	0.15095	0.00804	0.14865	0.01033	0.16072	0.0064		3.745	0.35237	0.20301	0.27157
3.852	0.2471	0.06328	0.42429	0.01042	0.34813	0.01723	0.1854	0.00534	0.10236	0.01486	0.08926	0.0025	0.06513	0.00893	0.06826	0.00771		3.852	0.1389	0.04781	0.18365	0.02898	0.17121	0.01096	0.17441	0.00667		3.852	0.24801	0.00777	0.32072	0.03979	0.23099	0.01917	0.17755	0.01707	0.15388	0.00396	0.14708	0.00562	0.15161	0.00639	0.15973	0.00977		3.852	0.32977	0.13158	0.26995
3.959	0.25573	0.04491	0.37941	0.00754	0.3497	0.02167	0.16695	0.00648	0.09526	0.01281	0.08747	0.00566	0.06632	0.00953	0.06632	0.00908		3.959	0.17524	0.01371	0.17485	0.01893	0.16403	0.01001	0.16161	0.01261		3.959	0.25994	0.0846	0.28928	0.0307	0.22486	0.02406	0.17653	0.00989	0.15173	0.0047	0.14914	0.00628	0.15129	0.0061	0.1604	0.01109		3.959	0.28339	0.23308	0.22388
4.066	0.26792	0.07106	0.39674	0.0128	0.32448	0.0225	0.16102	0.01079	0.10388	0.01278	0.08158	0.00511	0.06838	0.00719	0.06554	0.00667		4.066	0.16367	0.03841	0.16466	0.01851	0.1737	0.02203	0.17386	0.02194		4.066	0.28053	0.00304	0.30344	0.02289	0.25439	0.02971	0.1767	0.01703	0.14666	0.00529	0.15385	0.01228	0.15215	0.00659	0.16179	0.00995		4.066	0.23703	0.15907	0.20317
4.173	0.2549	0.04328	0.40414	0.03151	0.30583	0.01272	0.15504	0.01001	0.10573	0.0169	0.07911	0.00393	0.06315	0.00792	0.06516	0.00671		4.173	0.15398	0.01831	0.16049	0.02564	0.17508	0.0117	0.17569	0.01066		4.173	0.24772	0.00276	0.33688	0.01444	0.24124	0.0465	0.1852	0.01609	0.14219	0.00438	0.14598	0.01175	0.15051	0.00575	0.15778	0.01613		4.173	0.32605	0.15305	0.22404
4.28	0.26257	0.02808	0.38461	0.01271	0.30406	0.03287	0.15439	0.01809	0.09891	0.01432	0.08059	0.00551	0.06547	0.00843	0.0658	0.00652		4.28	0.17324	0.02521	0.15492	0.01745	0.15957	0.00438	0.15991	0.00487		4.28	0.20653	0.12016	0.28739	0.01152	0.24303	0.03191	0.18089	0.02436	0.14775	0.00497	0.14364	0.01918	0.14923	0.00781	0.15444	0.01518		4.28	0.31857	0.20177	0.24258
4.387	0.29032	0.03929	0.34773	0.03363	0.27286	0.04639	0.15172	0.01693	0.0888	0.01673	0.07889	0.00247	0.0637	0.00742	0.06461	0.00526		4.387	0.18183	0.05205	0.16632	0.03336	0.16552	0.0053	0.16318	0.00502		4.387	0.25301	0.13536	0.30035	0.07724	0.21919	0.04304	0.16549	0.01773	0.14893	0.01223	0.15036	0.00828	0.1487	0.00485	0.15636	0.0106		4.387	0.25735	0.22932	0.23099
4.494	0.28925	0.04621	0.35951	0.03199	0.30156	0.03279	0.15629	0.01773	0.08534	0.00409	0.07454	0.000919033	0.06202	0.0047	0.06165	0.00495		4.494	0.20028	0.06935	0.1753	0.00797	0.1718	0.00586	0.17088	0.00663		4.494	0.3044	0.01845	0.29667	0.03968	0.22816	0.04274	0.16038	0.011	0.14774	0.00764	0.15045	0.01139	0.15107	0.00427	0.157	0.01036		4.494	0.34818	0.21369	0.22023
4.601	0.27771	0.03591	0.35812	0.02926	0.3062	0.03812	0.15234	0.01163	0.08373	0.01108	0.06916	0.00304	0.06279	0.0053	0.06124	0.0086		4.601	0.1441	0.0287	0.15886	0.01534	0.178	0.01138	0.17736	0.01232		4.601	0.32721	0.05823	0.30043	0.06782	0.22123	0.02388	0.1641	0.00965	0.14157	0.00741	0.14582	0.01016	0.15239	0.00155	0.15904	0.01051		4.601	0.30309	0.18454	0.19712
4.708	0.25767	0.0338	0.37042	0.04736	0.29504	0.02901	0.13584	0.02602	0.08391	0.01411	0.06397	0.00634	0.05912	0.00357	0.06072	0.00687		4.708	0.09853	0.03238	0.15614	0.04073	0.18256	0.01835	0.17666	0.02787		4.708	0.26811	0.02778	0.29991	0.0543	0.21097	0.06352	0.16034	0.01373	0.13955	0.00493	0.1456	0.01531	0.14816	0.00289	0.15627	0.01255		4.708	0.22294	0.16387	0.18873
4.815	0.26133	0.0396	0.36669	0.02752	0.28178	0.02204	0.13463	0.01923	0.07801	0.01597	0.06724	0.00394	0.05981	0.00546	0.06161	0.00787		4.815	0.12015	0.03014	0.15801	0.04323	0.17367	0.03075	0.18036	0.01915		4.815	0.28634	0.01532	0.31184	0.06241	0.21786	0.04443	0.1634	0.00842	0.13291	0.00238	0.14858	0.0139	0.14954	0.00448	0.15628	0.01324		4.815	0.23681	0.20421	0.15176
4.922	0.2316	0.06933	0.35273	0.03891	0.27074	0.02685	0.13682	0.0146	0.07398	0.02206	0.06757	0.00505	0.05674	0.00633	0.06011	0.00629		4.922	0.1694	0.00964	0.16255	0.03922	0.16807	0.02392	0.17517	0.01183		4.922	0.21898	0.000120419	0.31249	0.05111	0.20964	0.04103	0.16393	0.01026	0.14482	0.0043	0.14116	0.005	0.14957	0.00673	0.15542	0.01335		4.922	0.28474	0.20996	0.14425
5.029	0.254	0.08686	0.34705	0.04253	0.24613	0.02713	0.12923	0.00827	0.0767	0.01499	0.07374	0.00636	0.05629	0.00605	0.06084	0.00658		5.029	0.11856	0.04425	0.14145	0.03731	0.15967	0.01175	0.16446	0.00373		5.029	0.25382	0.00444	0.27873	0.04559	0.21222	0.04234	0.16713	0.0127	0.1424	0.00529	0.13703	0.00652	0.14907	0.00587	0.15725	0.01281		5.029	0.22267	0.24698	0.16916
5.136	0.27307	0.0419	0.34049	0.01375	0.25821	0.03744	0.12586	0.01488	0.07833	0.0016	0.06957	0.00124	0.05503	0.01015	0.05935	0.0054		5.136	0.11404	0.01085	0.15117	0.03356	0.15972	0.01302	0.16453	0.00742		5.136	0.31233	0.13482	0.24825	0.04982	0.23402	0.03332	0.15738	0.01542	0.1444	0.00752	0.14108	0.00901	0.15017	0.00553	0.15298	0.01093		5.136	0.28036	0.20093	0.18034
5.243	0.29485	0.09218	0.32698	0.03288	0.24924	0.04021	0.12184	0.0145	0.07309	0.01459	0.07002	0.0077	0.0574	0.00874	0.05715	0.00762		5.243	0.10823	0.03286	0.14148	0.03666	0.16118	0.01124	0.16591	0.00403		5.243	0.25222	0.08853	0.27135	0.00519	0.22653	0.04084	0.16952	0.00506	0.14156	0.00919	0.14349	0.00568	0.14939	0.00564	0.15386	0.01151		5.243	0.30888	0.23096	0.16252
5.35	0.24298	0.05192	0.31263	0.02199	0.24443	0.03736	0.12372	0.01261	0.06931	0.01554	0.06482	0.00668	0.05431	0.00685	0.05774	0.00688		5.35	0.11271	0.03027	0.15323	0.0226	0.15801	0.00791	0.16572	0.00545		5.35	0.21658	0.04322	0.24527	0.04144	0.18258	0.02637	0.16103	0.02907	0.13691	0.01179	0.14015	0.00311	0.14921	0.00648	0.15374	0.01133		5.35	0.31779	0.24559	0.17129
5.457	0.24314	0.06383	0.32329	0.0406	0.25847	0.0384	0.11683	0.00824	0.07105	0.02301	0.0598	0.00731	0.05696	0.00625	0.05598	0.00245		5.457	0.07345	0.0239	0.16963	0.02261	0.14881	0.01443	0.15311	0.01506		5.457	0.28191	0.04076	0.27443	0.0447	0.17587	0.0242	0.15581	0.00966	0.1363	0.00765	0.14018	0.00984	0.14917	0.002	0.15056	0.00869		5.457	0.16262	0.23076	0.19623
5.564	0.2817	0.09888	0.32911	0.05394	0.22557	0.01625	0.11659	0.01418	0.07173	0.01313	0.0624	0.00802	0.05281	0.01143	0.05679	0.0046		5.564	0.09672	0.01279	0.15367	0.01376	0.15971	0.00874	0.1635	0.00909		5.564	0.23109	0.02724	0.25021	0.08418	0.17463	0.01261	0.15029	0.00648	0.1387	0.01473	0.13414	0.01292	0.14722	0.00654	0.14964	0.01247		5.564	0.18876	0.17599	0.16829
5.671	0.26925	0.10571	0.311	0.06352	0.24504	0.02886	0.10901	0.01451	0.06831	0.01022	0.06395	0.00242	0.05202	0.01124	0.05731	0.00597		5.671	0.08387	0.01622	0.13313	0.00977	0.15848	0.01593	0.16208	0.00975		5.671	0.1992	0.06343	0.26339	0.09095	0.1853	0.02584	0.15295	0.00464	0.13747	0.00728	0.13567	0.01425	0.14581	0.00485	0.15035	0.00857		5.671	0.234	0.12958	0.1419
5.778	0.25416	0.10269	0.31196	0.0342	0.23443	0.02901	0.09663	0.01843	0.06925	0.01021	0.06617	0.00656	0.05928	0.01032	0.05421	0.00348		5.778	0.10707	0.0235	0.14052	0.01689	0.16243	0.00381	0.1574	0.01026		5.778	0.19008	0.0649	0.24053	0.04007	0.18718	0.01908	0.14218	0.00395	0.13468	0.015	0.13824	0.01023	0.14756	0.00749	0.15374	0.00979		5.778	0.22751	0.18142	0.13379
5.885	0.25422	0.0963	0.30265	0.03392	0.23777	0.03408	0.09649	0.01377	0.07658	0.0023	0.06397	0.00998	0.05581	0.01172	0.05423	0.00783		5.885	0.08256	0.00762	0.13979	0.01075	0.15178	0.02915	0.155	0.0277		5.885	0.2075	0.04745	0.2128	0.02238	0.19693	0.03589	0.15319	0.01024	0.13431	0.01333	0.13832	0.00752	0.14565	0.00844	0.15058	0.01019		5.885	0.27458	0.14153	0.16531
5.992	0.24646	0.04843	0.2834	0.04363	0.25106	0.00707	0.09486	0.00903	0.0721	0.00977	0.05772	0.000737503	0.05304	0.00705	0.05573	0.00741		5.992	0.12676	0.03247	0.12849	0.02811	0.16093	0.00751	0.15504	0.01465		5.992	0.19285	0.05577	0.22079	0.0464	0.18585	0.0365	0.1369	0.00234	0.13557	0.00489	0.13725	0.0101	0.1448	0.00722	0.1504	0.01443		5.992	0.2436	0.21761	0.16726
6.099	0.23719	0.05055	0.28472	0.03737	0.21858	0.01766	0.08908	0.00908	0.07954	0.0109	0.06093	0.00802	0.05311	0.01029	0.05402	0.00941		6.099	0.11208	0.02447	0.14545	0.02882	0.16041	0.01461	0.15788	0.01577		6.099	0.2098	0.04573	0.21951	0.04162	0.18677	0.03052	0.15261	0.00993	0.14149	0.00859	0.13769	0.00826	0.14202	0.00545	0.15143	0.01405		6.099	0.25717	0.17937	0.17248
6.206	0.22227	0.04386	0.27516	0.07072	0.22238	0.02783	0.09363	0.00477	0.06684	0.00432	0.05729	0.0049	0.05554	0.0099	0.05747	0.01057		6.206	0.15912	0.04475	0.14958	0.00908	0.16072	0.01543	0.15681	0.01353		6.206	0.1798	0.07164	0.21732	0.0669	0.17622	0.02515	0.1412	0.01677	0.14208	0.00701	0.13524	0.00704	0.14419	0.00558	0.15311	0.01342		6.206	0.16155	0.22332	0.16285
6.313	0.2113	0.04783	0.25312	0.03635	0.20998	0.0104	0.10467	0.00513	0.06915	0.00123	0.05926	0.00793	0.05395	0.01013	0.0567	0.00857		6.313	0.15159	0.01822	0.16193	0.02649	0.161	0.01825	0.16128	0.01802		6.313	0.14529	0.2398	0.23708	0.01993	0.16649	0.01163	0.13317	0.01956	0.13346	0.00816	0.13469	0.01006	0.14303	0.00846	0.15029	0.00924		6.313	0.27172	0.17597	0.1685
6.42	0.22036	0.03928	0.25364	0.04475	0.17602	0.02316	0.0965	0.00725	0.06879	0.00451	0.05694	0.00883	0.053	0.00426	0.05429	0.0083		6.42	0.08387	0.0435	0.15073	0.02743	0.16431	0.01935	0.16414	0.01951		6.42	0.18869	0.11634	0.23022	0.06757	0.1572	0.04366	0.13806	0.01736	0.13496	0.00468	0.13553	0.00732	0.14835	0.00781	0.14877	0.01113		6.42	0.29699	0.14806	0.13331
6.527	0.2706	0.07378	0.25856	0.0204	0.20682	0.0378	0.09106	0.00758	0.06573	0.0014	0.05188	0.00235	0.05108	0.00558	0.05395	0.0069		6.527	0.05386	0.03906	0.15855	0.01193	0.16001	0.01414	0.16662	0.01269		6.527	0.15556	0.1302	0.23193	0.03981	0.17275	0.02647	0.13319	0.01248	0.13222	0.00582	0.13275	0.00426	0.14535	0.00563	0.14877	0.01221		6.527	0.26428	0.21706	0.15479
6.634	0.24267	0.06056	0.29911	0.04112	0.19218	0.00277	0.09178	0.00434	0.06636	0.00369	0.0533	0.00633	0.05079	0.00875	0.05272	0.00667		6.634	0.05136	0.00506	0.16573	0.02007	0.16645	0.01682	0.17153	0.00972		6.634	0.17823	0.000239117	0.27049	0.08199	0.1691	0.03849	0.13886	0.01473	0.12957	0.00982	0.1314	0.00328	0.14464	0.00388	0.15002	0.009		6.634	0.21406	0.19743	0.17549
6.741	0.2141	0.04399	0.27053	0.00466	0.21989	0.01021	0.09155	0.01	0.05756	0.01439	0.04961	0.00766	0.05048	0.00933	0.05277	0.00526		6.741	0.09256	0.0195	0.15542	0.01965	0.17658	0.02235	0.17867	0.01964		6.741	0.17234	0.07317	0.2589	0.06037	0.18467	0.03602	0.1278	0.0102	0.12681	0.01318	0.13061	0.0011	0.14653	0.00499	0.15195	0.01327		6.741	0.23028	0.23626	0.16101
6.848	0.22063	0.08266	0.25651	0.02897	0.19321	0.01937	0.08918	0.00781	0.06602	0.00756	0.0526	0.00558	0.04952	0.00978	0.05371	0.00401		6.848	0.05958	0.01385	0.15815	0.02212	0.15534	0.00909	0.1634	0.00852		6.848	0.12988	0.0474	0.25109	0.05094	0.15951	0.0233	0.1283	0.0198	0.13001	0.01244	0.13067	0.00229	0.14922	0.00446	0.14857	0.01499		6.848	0.14335	0.20035	0.1501
6.955	0.23418	0.02845	0.25907	0.02465	0.17446	0.03406	0.08502	0.00202	0.06308	0.00965	0.05228	0.00451	0.05018	0.00658	0.05422	0.00417		6.955	0.10037	0.00484	0.15728	0.03255	0.17015	0.01688	0.17754	0.01009		6.955	0.15261	0.1156	0.20834	0.03813	0.15793	0.05187	0.12462	0.01398	0.12779	0.00872	0.12976	0.00914	0.14824	0.00628	0.14651	0.01605		6.955	0.23066	0.21878	0.14268
7.062	0.23972	0.05764	0.24756	0.02024	0.17694	0.01739	0.08301	0.0019	0.06221	0.02662	0.05394	0.01004	0.05043	0.00768	0.05378	0.0064		7.062	0.11559	0.0193	0.14875	0.02722	0.16331	0.01264	0.16877	0.00381		7.062	0.20447	0.01709	0.21658	0.01027	0.14614	0.04034	0.12705	0.02468	0.13203	0.00786	0.13681	0.00679	0.14674	0.00496	0.15038	0.01082		7.062	0.23485	0.21668	0.1465
7.169	0.22291	0.02292	0.23378	0.04159	0.18849	0.02367	0.07813	0.00675	0.06463	0.0111	0.05604	0.01124	0.05044	0.00298	0.0523	0.00411		7.169	0.09922	0.02473	0.16003	0.02001	0.17694	0.01863	0.17794	0.01693		7.169	0.2416	0.01862	0.20528	0.01334	0.15996	0.05273	0.1403	0.0073	0.13351	0.02023	0.13471	0.00202	0.14539	0.00385	0.14696	0.00952		7.169	0.2333	0.1565	0.1671
7.276	0.2106	0.05291	0.23227	0.0168	0.17077	0.02652	0.08435	0.00361	0.06068	0.01604	0.05698	0.00958	0.05039	0.00681	0.04861	0.00595		7.276	0.11411	0.03034	0.16811	0.01838	0.16249	0.00684	0.1637	0.00473		7.276	0.19187	0.04766	0.20482	0.01683	0.16219	0.06146	0.12649	0.00816	0.13327	0.0093	0.14295	0.00761	0.14367	0.00581	0.14703	0.00809		7.276	0.28029	0.17722	0.15121
7.383	0.23173	0.00791	0.22783	0.02272	0.15586	0.01515	0.0831	0.00537	0.06527	0.01104	0.05209	0.000691895	0.04746	0.01052	0.05156	0.00621		7.383	0.08454	0.02827	0.16966	0.0416	0.16187	0.03187	0.1735	0.01425		7.383	0.25438	0.04546	0.17435	0.01478	0.15137	0.04826	0.12956	0.00311	0.13213	0.00442	0.13102	0.00657	0.14228	0.00702	0.14776	0.00912		7.383	0.23289	0.2151	0.162
7.49	0.21781	0.01146	0.22988	0.04005	0.17175	0.02665	0.08193	0.00878	0.06354	0.01279	0.05488	0.00404	0.04558	0.00914	0.05141	0.0049		7.49	0.10947	0.01697	0.16234	0.03429	0.17174	0.02466	0.17377	0.02116		7.49	0.21286	0.05648	0.14824	0.01976	0.15773	0.05842	0.14238	0.01045	0.13142	0.00989	0.13578	0.01553	0.14038	0.00837	0.14724	0.01344		7.49	0.2677	0.15357	0.12368
7.597	0.21567	0.00954	0.23054	0.02813	0.15645	0.03797	0.08341	0.01084	0.06576	0.01088	0.04876	0.01085	0.05216	0.00661	0.04952	0.00519		7.597	0.13883	0.0381	0.16713	0.0222	0.17002	0.01855	0.17169	0.01567		7.597	0.25243	0.00367	0.16812	0.0191	0.12771	0.04542	0.1483	0.0261	0.13784	0.00373	0.13218	0.01101	0.14595	0.00502	0.14801	0.01147		7.597	0.17335	0.18293	0.17764
7.704	0.23218	0.04939	0.22524	0.02525	0.16584	0.03222	0.08029	0.00294	0.0546	0.00743	0.05048	0.00358	0.05345	0.00729	0.05018	0.00492		7.704	0.08532	0.01316	0.156	0.01714	0.16116	0.01435	0.16891	0.00153		7.704	0.26447	0.04487	0.2266	0.02016	0.15876	0.02127	0.13274	0.00972	0.13357	0.00444	0.1344	0.00719	0.14144	0.00353	0.1478	0.01236		7.704	0.18187	0.18889	0.15371
7.811	0.24287	0.04034	0.2261	0.04637	0.16954	0.0242	0.07539	0.00784	0.06037	0.0186	0.05235	0.00109	0.05334	0.00616	0.05186	0.00233		7.811	0.10437	0.02569	0.14125	0.02615	0.16965	0.0198	0.1777	0.00585		7.811	0.28474	0.07445	0.23518	0.02805	0.1666	0.04595	0.14277	0.00676	0.14154	0.0085	0.1379	0.00421	0.14269	0.00639	0.14532	0.01358		7.811	0.12138	0.18486	0.13133
7.918	0.23906	0.03538	0.21699	0.0353	0.14722	0.04567	0.06832	0.00868	0.06133	0.01569	0.05096	0.00566	0.04874	0.00777	0.05323	0.00484		7.918	0.0742	0.01575	0.15646	0.01347	0.15201	0.01419	0.15551	0.01375		7.918	0.22933	0.05756	0.17707	0.01099	0.14579	0.02822	0.12461	0.00867	0.13587	0.00341	0.13192	0.00155	0.14327	0.00915	0.1488	0.01597		7.918	0.18641	0.27617	0.15635
8.025	0.23959	0.06542	0.21942	0.02154	0.12415	0.0137	0.07019	0.01303	0.05504	0.01206	0.05579	0.00627	0.04939	0.0062	0.05208	0.00245		8.025	0.18395	0.03116	0.14612	0.02514	0.15861	0.01334	0.16226	0.0138		8.025	0.21414	0.05466	0.20476	0.02347	0.16857	0.04258	0.13417	0.00294	0.1282	0.00113	0.13574	0.00765	0.14475	0.00701	0.1465	0.01457		8.025	0.1187	0.18292	0.15799
8.132	0.22887	0.0276	0.24326	0.04006	0.12286	0.01174	0.07744	0.01271	0.04821	0.00932	0.05415	0.0044	0.05196	0.00553	0.05209	0.00414		8.132	0.11065	0.02026	0.15122	0.02392	0.16232	0.01386	0.16404	0.01141		8.132	0.21364	0.02342	0.20059	0.03174	0.14622	0.02221	0.13438	0.01493	0.12784	0.0138	0.13445	0.00685	0.14286	0.00908	0.14772	0.01382		8.132	0.11517	0.16963	0.13752
8.239	0.22174	0.02927	0.21954	0.02233	0.12618	0.00378	0.06566	0.00473	0.04906	0.00451	0.04946	0.00599	0.05016	0.00732	0.05136	0.0086		8.239	0.14585	0.01162	0.14765	0.00911	0.15385	0.00918	0.1589	0.00375		8.239	0.15427	0.00335	0.15324	0.0283	0.13482	0.01732	0.12219	0.00298	0.12727	0.01043	0.13332	0.00978	0.14225	0.0118	0.14803	0.01142		8.239	0.08474	0.1613	0.09134
8.346	0.219	0.03421	0.21779	0.01471	0.13761	0.02559	0.07089	0.00272	0.05542	0.00377	0.05304	0.000790649	0.04729	0.00863	0.04853	0.00721		8.346	0.1697	0.02841	0.13548	0.02096	0.16577	0.02168	0.16646	0.02068		8.346	0.20682	0.00755	0.15935	0.02621	0.15897	0.0187	0.13812	0.00278	0.12301	0.00522	0.12858	0.00741	0.14341	0.00897	0.14731	0.01326		8.346	0.14466	0.25323	0.13945
8.453	0.20894	0.07114	0.21276	0.01281	0.13085	0.02422	0.07679	0.00635	0.06043	0.00595	0.04574	0.00393	0.04672	0.0069	0.04795	0.00853		8.453	0.12104	0.03578	0.12157	0.02434	0.16329	0.01858	0.17045	0.01033		8.453	0.16443	0.0734	0.20837	0.02601	0.16044	0.04032	0.13241	0.00281	0.12291	0.000658782	0.13193	0.00671	0.1379	0.00856	0.14592	0.0162		8.453	0.18365	0.19741	0.14361
8.56	0.19178	0.07064	0.18322	0.01154	0.15721	0.00501	0.06714	0.00527	0.05662	0.01112	0.04486	0.00664	0.04805	0.00475	0.04885	0.0065		8.56	0.0793	0.02526	0.12409	0.03559	0.15735	0.00932	0.15962	0.00688		8.56	0.15197	0.09333	0.16058	0.04256	0.16179	0.0333	0.12572	0.01044	0.12448	0.00503	0.14021	0.01031	0.13699	0.01074	0.14924	0.01551		8.56	0.24725	0.11916	0.1744
8.667	0.21617	0.03601	0.20939	0.02058	0.14927	0.01723	0.06986	0.005	0.06062	0.00572	0.04513	0.00507	0.05023	0.007	0.04842	0.00915		8.667	0.05834	0.02026	0.13549	0.01878	0.15206	0.00566	0.15554	0.00112		8.667	0.20796	0.02213	0.18326	0.03198	0.14164	0.0338	0.14161	0.02088	0.1249	0.00198	0.12797	0.01341	0.14143	0.00817	0.14875	0.01467		8.667	0.23351	0.17695	0.09595
8.774	0.19234	0.06214	0.20029	0.03508	0.13843	0.02417	0.05989	0.01526	0.05001	0.00974	0.04483	0.0042	0.0483	0.0095	0.04973	0.00749		8.774	0.15486	0.02977	0.12421	0.03326	0.15303	0.00208	0.15834	0.01127		8.774	0.23581	0.07396	0.21108	0.0212	0.14469	0.03357	0.13547	0.02337	0.12338	0.00233	0.13578	0.0128	0.1409	0.01125	0.14912	0.01576		8.774	0.21405	0.15204	0.10907
8.881	0.2197	0.05479	0.20566	0.0139	0.14389	0.02151	0.06652	0.01508	0.05422	0.00488	0.04103	0.00577	0.04846	0.00814	0.04867	0.00757		8.881	0.08105	0.01292	0.13023	0.05196	0.15431	0.01064	0.1608	0.01		8.881	0.11299	0.10325	0.17075	0.019	0.12217	0.01499	0.13584	0.03761	0.11708	0.00581	0.13285	0.00152	0.14177	0.01253	0.1529	0.0118		8.881	0.18136	0.20008	0.13727
8.988	0.16637	0.05969	0.22036	0.01719	0.1536	0.03888	0.06907	0.00404	0.04941	0.00988	0.03703	0.00732	0.04675	0.0109	0.04904	0.00674		8.988	0.11654	0.016	0.14114	0.04917	0.15858	0.01673	0.16308	0.01022		8.988	0.14588	0.0682	0.21644	0.02852	0.1381	0.02052	0.13767	0.01473	0.12582	0.00884	0.14005	0.00769	0.14741	0.01259	0.15272	0.01763		8.988	0.23465	0.22078	0.15622
9.095	0.17227	0.02402	0.18727	0.03816	0.14899	0.02291	0.07312	0.01442	0.05306	0.00673	0.04247	0.00489	0.04609	0.00948	0.04961	0.0066		9.095	0.07187	0.01028	0.13474	0.02299	0.16306	0.01527	0.16222	0.01646		9.095	0.24123	0.00819	0.18569	0.02261	0.13699	0.02335	0.12666	0.01213	0.12765	0.00366	0.13928	0.00532	0.13874	0.00922	0.15034	0.01388		9.095	0.26267	0.15795	0.12768
9.202	0.19935	0.04423	0.15763	0.01017	0.14204	0.02607	0.06986	0.00909	0.05352	0.00661	0.04188	0.00342	0.05016	0.00462	0.04921	0.00759		9.202	0.12579	0.02837	0.14252	0.03306	0.15596	0.0077	0.16118	0.00343		9.202	0.19862	0.02134	0.18116	0.02083	0.14366	0.01119	0.13268	0.01445	0.12017	0.00763	0.13933	0.00403	0.13928	0.00647	0.14689	0.01489		9.202	0.20216	0.16067	0.11754
9.309	0.23646	0.03299	0.17592	0.02429	0.13229	0.03034	0.06877	0.02099	0.05172	0.01077	0.0525	0.00527	0.04506	0.00473	0.04943	0.00407		9.309	0.12538	0.02196	0.14236	0.03106	0.17311	0.01834	0.17385	0.01726		9.309	0.12948	0.04776	0.17643	0.0654	0.14346	0.01606	0.13211	0.00147	0.12832	0.01319	0.13046	0.00324	0.14405	0.0042	0.14541	0.00975		9.309	0.16523	0.14417	0.13026
9.416	0.20154	0.03908	0.18583	0.00791	0.12945	0.01377	0.07557	0.00907	0.04845	0.00701	0.04974	0.000997057	0.04872	0.00497	0.04979	0.00432		9.416	0.1317	0.02538	0.14982	0.03655	0.15922	0.01174	0.1664	0.00103		9.416	0.14055	0.02397	0.18214	0.08315	0.14206	0.05284	0.12752	0.00787	0.12804	0.00845	0.13518	0.00329	0.13801	0.01107	0.15051	0.00604		9.416	0.19069	0.16194	0.089
9.523	0.1887	0.0637	0.17388	0.01795	0.12952	0.0196	0.06813	0.01734	0.05377	0.00257	0.04445	0.00484	0.04531	0.00689	0.0497	0.00687		9.523	0.10297	0.01997	0.14476	0.0248	0.14699	0.01259	0.14717	0.01272		9.523	0.08697	0.0151	0.17244	0.07652	0.12759	0.05384	0.14007	0.00927	0.13056	0.00735	0.13445	0.00975	0.1413	0.00457	0.14752	0.01248		9.523	0.12972	0.15087	0.10287
9.63	0.22303	0.03677	0.16287	0.00668	0.13737	0.04613	0.07074	0.01193	0.05016	0.0021	0.04276	0.0029	0.04752	0.00486	0.04845	0.00657		9.63	0.09979	0.01513	0.14691	0.03048	0.15438	0.01278	0.15245	0.0138		9.63	0.1636	0.0476	0.16733	0.03132	0.14636	0.0353	0.1239	0.00205	0.12624	0.00431	0.13134	0.00502	0.13979	0.00689	0.15087	0.01208		9.63	0.16534	0.18366	0.13475
9.737	0.17514	0.01414	0.16158	0.0238	0.11672	0.03627	0.06281	0.00987	0.04734	0.00391	0.04648	0.00418	0.04907	0.0079	0.04674	0.00904		9.737	0.0776	0.01322	0.12899	0.03233	0.16475	0.017	0.16854	0.01049		9.737	0.15488	0.05497	0.16686	0.073	0.15474	0.03863	0.1379	0.01749	0.12358	0.01041	0.12641	0.01141	0.13915	0.00905	0.15087	0.01344		9.737	0.22164	0.20741	0.14083
9.844	0.18038	0.02268	0.1755	0.02081	0.12665	0.02089	0.06061	0.003	0.04787	0.00747	0.04833	0.00583	0.04862	0.00629	0.04813	0.01055		9.844	0.11693	0.02196	0.13293	0.0547	0.16221	0.00803	0.16583	0.00634		9.844	0.09772	0.08974	0.1794	0.05834	0.14903	0.02797	0.12365	0.00908	0.12169	0.00636	0.13761	0.00477	0.13879	0.00295	0.14805	0.0163		9.844	0.2157	0.14719	0.13665
9.951	0.1653	0.01625	0.16747	0.0118	0.11619	0.0142	0.06233	0.00968	0.04834	0.01764	0.04699	0.00754	0.04704	0.0052	0.04838	0.00629		9.951	0.14472	0.0139	0.14937	0.0074	0.16626	0.01828	0.16452	0.01793		9.951	0.1054	0.01773	0.19769	0.05646	0.14303	0.02444	0.12797	0.01157	0.12196	0.01105	0.13631	0.00704	0.14372	0.00338	0.14526	0.01493		9.951	0.22208	0.18038	0.15051
10.058	0.16608	0.01338	0.18195	0.01424	0.10295	0.01998	0.05228	0.01748	0.05424	0.00712	0.04981	0.00589	0.04654	0.00548	0.0505	0.00605		10.058	0.08928	0.01513	0.14393	0.02317	0.17393	0.00255	0.17108	0.00577		10.058	0.12511	0.01466	0.18648	0.04835	0.13198	0.02698	0.12861	0.00872	0.12154	0.00673	0.1363	0.00914	0.14179	0.012	0.14527	0.01888		10.058	0.21621	0.18368	0.1189
10.165	0.14223	0.0117	0.18762	0.01098	0.10378	0.02123	0.04941	0.01344	0.04855	0.01195	0.04924	0.00682	0.04541	0.00654	0.05014	0.00182		10.165	0.03769	0.00629	0.14996	0.01829	0.16275	0.00263	0.16125	0.00504		10.165	0.18081	0.02356	0.1907	0.02915	0.14484	0.04598	0.13519	0.01332	0.12357	0.00981	0.13135	0.01002	0.1421	0.00939	0.14772	0.01255		10.165	0.17857	0.15648	0.1277
10.272	0.14462	0.07009	0.18024	0.03281	0.0907	0.02732	0.04929	0.01249	0.0479	0.002	0.04899	0.00326	0.04777	0.00443	0.05082	0.00853		10.272	0.0661	0.00888	0.14007	0.02781	0.17683	0.02051	0.17489	0.02368		10.272	0.18468	0.0131	0.16822	0.03386	0.15214	0.05665	0.13524	0.02054	0.12177	0.0191	0.13087	0.01411	0.14251	0.01105	0.14133	0.0124		10.272	0.09625	0.20782	0.09998
10.379	0.14124	0.07575	0.21221	0.0196	0.11722	0.03473	0.05581	0.00782	0.05554	0.00859	0.04972	0.00252	0.047	0.00509	0.0471	0.00306		10.379	0.06595	0.01153	0.12592	0.03051	0.17143	0.01521	0.17097	0.01587		10.379	0.15797	0.03559	0.17508	0.0106	0.15419	0.02989	0.13293	0.0154	0.1218	0.00968	0.1352	0.00997	0.14243	0.00514	0.14367	0.01284		10.379	0.13887	0.2432	0.10331
10.486	0.15394	0.08237	0.19674	0.01871	0.10679	0.03022	0.05691	0.00342	0.05281	0.01015	0.04884	0.00214	0.0434	0.00603	0.04606	0.0029		10.486	0.11457	0.00911	0.12309	0.03199	0.16361	0.01916	0.16023	0.01881		10.486	0.11795	0.01141	0.19006	0.01237	0.1344	0.03119	0.13629	0.00271	0.12526	0.01006	0.13845	0.00915	0.14056	0.00465	0.14112	0.01941		10.486	0.09872	0.19825	0.08094
10.593	0.16908	0.08283	0.17851	0.00401	0.09999	0.05236	0.05735	0.0065	0.05751	0.00216	0.04572	0.00954	0.04317	0.00511	0.04618	0.00483		10.593	0.10976	0.02188	0.13575	0.0436	0.16292	0.00556	0.16104	0.0075		10.593	0.2075	0.01365	0.19365	0.04957	0.13705	0.03507	0.12805	0.01	0.12157	0.00666	0.13614	0.00413	0.13772	0.00423	0.145	0.01224		10.593	0.05492	0.18583	0.06812
10.7	0.16414	0.06909	0.17202	0.02568	0.10333	0.01976	0.06005	0.01129	0.04946	0.00573	0.04844	0.00354	0.04555	0.0089	0.04843	0.00468		10.7	0.1258	0.00564	0.14152	0.05023	0.15993	0.00729	0.16283	0.00229		10.7	0.10851	0.02816	0.19273	0.05416	0.14705	0.03649	0.12248	0.01495	0.11559	0.0141	0.1361	0.00884	0.13491	0.00428	0.14946	0.01146		10.7	0.09971	0.2296	0.08903
10.807	0.247	0.02667	0.17091	0.03852	0.09517	0.01124	0.06196	0.00364	0.04865	0.01758	0.05084	0.00501	0.04504	0.00608	0.04735	0.00509		10.807	0.14394	0.02529	0.14979	0.04525	0.15549	0.00611	0.16186	0.00985		10.807	0.14887	0.04596	0.16522	0.00159	0.13556	0.02801	0.12587	0.01766	0.12357	0.01102	0.13362	0.01383	0.13646	0.00474	0.14855	0.0125		10.807	0.13492	0.20555	0.10631
10.914	0.18613	0.06047	0.17148	0.03154	0.09488	0.01228	0.0464	0.01943	0.05563	0.01751	0.04897	0.000626434	0.0431	0.00731	0.04706	0.00778		10.914	0.09851	0.03376	0.15858	0.04122	0.15733	0.0103	0.16149	0.007		10.914	0.11152	0.08633	0.15158	0.04889	0.13533	0.03385	0.12019	0.02126	0.12265	0.01531	0.13735	0.00802	0.13772	0.00765	0.14872	0.01212		10.914	0.18742	0.21543	0.10333
11.021	0.1328	0.07282	0.16637	0.04667	0.09368	0.03093	0.05412	0.01489	0.05039	0.01965	0.04355	0.00228	0.04226	0.00477	0.05089	0.00713		11.021	0.05617	0.02084	0.13718	0.05102	0.14425	0.01837	0.14683	0.01937		11.021	0.1864	0.01089	0.17148	0.05408	0.14465	0.0368	0.12388	0.0188	0.11993	0.01613	0.13633	0.00326	0.14054	0.00569	0.14804	0.01081		11.021	0.07299	0.19308	0.08814
11.128	0.15531	0.035	0.16336	0.04694	0.10561	0.01169	0.05636	0.00679	0.05465	0.0065	0.0413	0.00689	0.04467	0.00652	0.04568	0.00366		11.128	0.09136	0.01076	0.14128	0.05556	0.1504	0.02011	0.15251	0.01724		11.128	0.12184	0.04706	0.18034	0.04844	0.14687	0.04695	0.12819	0.00646	0.12368	0.01378	0.13658	0.00455	0.14394	0.00743	0.14859	0.00714		11.128	0.06324	0.18587	0.03731
11.235	0.14913	0.05732	0.14995	0.02785	0.0959	0.00579	0.04939	0.01008	0.04948	0.00373	0.04636	0.00243	0.04499	0.00457	0.04818	0.00517		11.235	0.04682	0.0131	0.14572	0.03385	0.16278	0.03013	0.17024	0.0172		11.235	0.21582	0.05807	0.19422	0.07089	0.14815	0.05764	0.12637	0.02149	0.12043	0.01598	0.13359	0.00374	0.14547	0.00873	0.14693	0.00975		11.235	0.12963	0.19484	0.07775
11.342	0.16256	0.05824	0.15855	0.04246	0.07355	0.0116	0.04134	0.00846	0.04537	0.00914	0.0472	0.0017	0.04359	0.00376	0.04865	0.00864		11.342	0.04892	0.02459	0.12975	0.01806	0.15195	0.0134	0.15379	0.01148		11.342	0.22264	0.10289	0.1851	0.03732	0.13798	0.04939	0.11349	0.00225	0.12095	0.0065	0.13552	0.0061	0.14163	0.00912	0.14744	0.01309		11.342	0.25069	0.25449	0.09774
11.449	0.16946	0.04626	0.13647	0.01096	0.09683	0.02718	0.03929	0.00961	0.04549	0.00718	0.04554	0.00393	0.04451	0.01012	0.04996	0.0076		11.449	0.10788	0.00668	0.12516	0.02819	0.16505	0.0201	0.16436	0.02086		11.449	0.14572	0.10879	0.15007	0.0273	0.15121	0.01463	0.12106	0.0022	0.12513	0.00855	0.12851	0.00474	0.14156	0.00571	0.14667	0.01216		11.449	0.18314	0.17318	0.08434
11.556	0.1381	0.05893	0.14965	0.0394	0.10358	0.02467	0.04136	0.02116	0.0495	0.00966	0.04692	0.0033	0.04399	0.00197	0.04915	0.00629		11.556	0.03711	0.0097	0.14772	0.02393	0.16413	0.01678	0.16061	0.02026		11.556	0.17452	0.03407	0.13284	0.07503	0.14965	0.03515	0.11939	0.01092	0.12363	0.00587	0.13024	0.00648	0.14288	0.00387	0.14948	0.01347		11.556	0.05459	0.22151	0.1065
11.663	0.12215	0.05825	0.14763	0.02821	0.09812	0.03558	0.04959	0.00842	0.04908	0.00899	0.04822	0.0043	0.04492	0.00506	0.05159	0.00783		11.663	0.08483	0.01516	0.12585	0.04214	0.15376	0.01865	0.15332	0.01856		11.663	0.13719	0.06009	0.1759	0.05685	0.13401	0.01669	0.1209	0.01955	0.1302	0.01241	0.12882	0.00873	0.14289	0.01027	0.14409	0.01456		11.663	0.1176	0.20991	0.10331
11.77	0.13337	0.01584	0.17183	0.01264	0.09346	0.02161	0.04594	0.02244	0.04584	0.01512	0.04283	0.00374	0.04576	0.00598	0.05017	0.00614		11.77	0.0871	0.01614	0.13439	0.03647	0.16986	0.02425	0.17333	0.0211		11.77	0.12977	0.00773	0.15716	0.00503	0.13447	0.02222	0.13106	0.02545	0.12009	0.01951	0.13127	0.00329	0.14167	0.00966	0.1416	0.01428		11.77	0.01904	0.19938	0.0999
11.877	0.1597	0.04021	0.16571	0.01165	0.09072	0.02188	0.05997	0.01289	0.05331	0.01498	0.04724	0.000303632	0.0469	0.0042	0.04594	0.00638		11.877	0.06797	0.01442	0.14846	0.01198	0.15586	0.018	0.15909	0.01456		11.877	0.10662	0.0042	0.14218	0.05697	0.12181	0.00515	0.13246	0.01961	0.13081	0.01603	0.12732	0.00184	0.14544	0.00673	0.14457	0.01498		11.877	0.05934	0.20039	0.10237
11.984	0.16019	0.03073	0.12877	0.02902	0.11212	0.02247	0.05996	0.00778	0.05566	0.01419	0.0487	0.00366	0.04576	0.00373	0.04515	0.00584		11.984	0.11165	0.05047	0.14964	0.01243	0.15229	0.0057	0.15211	0.00565		11.984	0.11417	0.00574	0.14163	0.0625	0.10583	0.01477	0.13093	0.00827	0.12642	0.01123	0.13193	0.00972	0.14495	0.00897	0.14559	0.01356		11.984	0.07565	0.23386	0.05094
12.091	0.14931	0.03152	0.13137	0.0473	0.09855	0.02108	0.05557	0.01603	0.05157	0.01783	0.04443	0.00681	0.04516	0.00537	0.04511	0.00332		12.091	0.087	0.0267	0.1545	0.00857	0.1557	0.00711	0.15951	0.00138		12.091	0.12284	0.0844	0.16453	0.03359	0.10449	0.03107	0.1294	0.01981	0.12768	0.00397	0.13601	0.01082	0.13953	0.01013	0.14421	0.01806		12.091	0.10163	0.20063	0.09589
12.198	0.17863	0.02572	0.15729	0.0419	0.11257	0.0143	0.04865	0.02276	0.04815	0.01053	0.04028	0.00728	0.04403	0.0044	0.04602	0.00642		12.198	0.10602	0.03806	0.14247	0.03454	0.15782	0.02004	0.15785	0.02004		12.198	0.12558	0.0883	0.17619	0.04453	0.13908	0.02218	0.12664	0.01104	0.11807	0.0201	0.12973	0.0053	0.1382	0.00751	0.14416	0.01616		12.198	0.09443	0.18527	0.09799
12.305	0.17068	0.01828	0.15997	0.01693	0.10747	0.02417	0.05137	0.00518	0.04743	0.00768	0.04224	0.00307	0.04625	0.00532	0.04325	0.00841		12.305	0.11926	0.02891	0.14516	0.03486	0.16677	0.00613	0.16679	0.00611		12.305	0.10876	0.01031	0.17034	0.06755	0.10714	0.02167	0.1186	0.01109	0.11215	0.00697	0.13608	0.00584	0.14021	0.00581	0.14713	0.01725		12.305	0.13734	0.18457	0.13545
12.412	0.14596	0.03271	0.15038	0.02775	0.08689	0.03573	0.05178	0.00672	0.05201	0.00962	0.03943	0.00289	0.04948	0.00828	0.04508	0.00502		12.412	0.12307	0.01197	0.14003	0.03257	0.17238	0.00926	0.17687	0.00634		12.412	0.16162	0.01833	0.16854	0.04897	0.12636	0.01062	0.12301	0.0139	0.12332	0.01655	0.1351	0.01209	0.13922	0.00688	0.14925	0.01425		12.412	0.14656	0.17755	0.11889
12.519	0.14858	0.0238	0.11565	0.00666	0.09936	0.01672	0.05604	0.00778	0.04754	0.01259	0.04186	0.00815	0.04488	0.00574	0.04882	0.0046		12.519	0.11396	0.01496	0.1317	0.04447	0.16921	0.01724	0.17166	0.01382		12.519	0.12598	0.00333	0.17432	0.0419	0.15175	0.05171	0.11499	0.02763	0.12721	0.01386	0.127	0.0118	0.13551	0.00567	0.14872	0.01739		12.519	0.08852	0.2152	0.09851
12.626	0.17728	0.03733	0.13649	0.00349	0.09084	0.03496	0.06107	0.02724	0.05095	0.02034	0.03869	0.01057	0.04662	0.00891	0.04421	0.00496		12.626	0.08171	0.02165	0.12586	0.04648	0.16169	0.01225	0.15831	0.01387		12.626	0.12589	0.06928	0.16527	0.05342	0.12305	0.0202	0.11629	0.01675	0.12137	0.01837	0.11902	0.01153	0.13946	0.00372	0.14994	0.01308		12.626	0.08957	0.20378	0.11304
12.733	0.11436	0.04007	0.12061	0.03139	0.09194	0.02739	0.05646	0.01768	0.05425	0.02037	0.04305	0.00811	0.04396	0.00858	0.04632	0.00451		12.733	0.15925	0.02372	0.13796	0.00731	0.1482	0.00737	0.15341	0.01345		12.733	0.19527	0.02358	0.17116	0.02657	0.12069	0.01528	0.11183	0.0266	0.11754	0.00993	0.13055	0.01521	0.14048	0.00605	0.14849	0.01566		12.733	0.10458	0.11744	0.08935
12.84	0.14199	0.02312	0.13135	0.02325	0.09748	0.02638	0.05444	0.01516	0.04623	0.00947	0.04388	0.00453	0.04616	0.0032	0.04597	0.00336		12.84	0.17673	0.0026	0.12828	0.03503	0.17777	0.01826	0.17536	0.02239		12.84	0.12254	0.03973	0.15048	0.01695	0.11739	0.03166	0.11815	0.01848	0.1185	0.00607	0.12305	0.00756	0.13888	0.00264	0.14725	0.01264		12.84	0.03051	0.16368	0.10531
12.947	0.14807	0.01494	0.12869	0.0076	0.07556	0.03146	0.04618	0.00259	0.04874	0.00112	0.04416	0.00581	0.04495	0.00173	0.04802	0.00594		12.947	0.13352	0.01815	0.13995	0.03299	0.1408	0.0088	0.14629	0.01766		12.947	0.08052	0.03973	0.13596	0.01686	0.10292	0.03389	0.11799	0.03306	0.11869	0.00639	0.12169	0.01046	0.13952	0.0034	0.14658	0.01409		12.947	0.11332	0.22954	0.14598
13.054	0.14024	0.05399	0.13192	0.0156	0.07657	0.00972	0.05037	0.00792	0.04592	0.00305	0.04153	0.00273	0.04298	0.000454219	0.04752	0.00502		13.054	0.13474	0.01268	0.14314	0.06273	0.16023	0.00106	0.16156	0.00174		13.054	0.13979	0.04276	0.15902	0.02927	0.11047	0.052	0.11461	0.01118	0.12375	0.01239	0.12199	0.01646	0.14102	0.00584	0.14606	0.01507		13.054	0.11117	0.18401	0.10304
13.161	0.14704	0.03163	0.11316	0.02454	0.07236	0.0136	0.04551	0.01142	0.05248	0.0078	0.04029	0.00496	0.04495	0.00839	0.04718	0.0048		13.161	0.10564	0.01093	0.15211	0.05624	0.16853	0.01563	0.17328	0.01091		13.161	0.12562	0.01814	0.17447	0.01705	0.12474	0.03168	0.12989	0.01861	0.12017	0.0152	0.12131	0.00623	0.13618	0.00668	0.14486	0.0154		13.161	0.09994	0.15259	0.11224
13.268	0.10021	0.04151	0.12215	0.0497	0.05511	0.01632	0.05346	0.01814	0.04885	0.000257745	0.04424	0.00567	0.04449	0.00445	0.04761	0.00766		13.268	0.07437	0.02056	0.164	0.04874	0.15306	0.01424	0.15571	0.01356		13.268	0.16254	0.015	0.14917	0.02552	0.13517	0.03847	0.12692	0.01186	0.12062	0.01544	0.12165	0.01194	0.13932	0.00957	0.14638	0.01959		13.268	0.07374	0.23344	0.12943
13.375	0.11254	0.06101	0.11416	0.04154	0.07188	0.01154	0.05059	0.0164	0.04896	0.00679	0.0424	0.00767	0.04674	0.00888	0.04685	0.00679		13.375	0.04304	0.03569	0.14945	0.01371	0.15136	0.00587	0.14745	0.00844		13.375	0.13814	0.10058	0.14613	0.02828	0.14187	0.03469	0.12704	0.01445	0.12153	0.00212	0.12348	0.0118	0.13965	0.00822	0.14924	0.01479		13.375	0.09617	0.24684	0.09468
13.482	0.14464	0.01664	0.12301	0.04733	0.07391	0.01363	0.05354	0.02275	0.03938	0.01511	0.04301	0.00579	0.0425	0.00649	0.04663	0.00779		13.482	0.07227	0.04038	0.15787	0.00985	0.1497	0.01949	0.14433	0.02115		13.482	0.1164	0.07653	0.13326	0.03142	0.10643	0.04207	0.11721	0.01662	0.11622	0.00858	0.12234	0.01134	0.13545	0.00628	0.14781	0.01108		13.482	0.10254	0.19259	0.09981
13.589	0.1659	0.05026	0.15198	0.05098	0.07239	0.02478	0.05687	0.00529	0.04207	0.01731	0.03956	0.00563	0.04272	0.00592	0.04688	0.00624		13.589	0.1082	0.0223	0.15706	0.02312	0.14989	0.01365	0.14769	0.01424		13.589	0.12399	0.13537	0.12834	0.01266	0.14966	0.03369	0.12019	0.02318	0.12255	0.01354	0.12332	0.00737	0.13767	0.00875	0.14529	0.01111		13.589	0.13273	0.1809	0.10221
13.696	0.1285	0.05938	0.14634	0.02167	0.07806	0.02094	0.03989	0.00658	0.04366	0.00837	0.0406	0.00254	0.0429	0.00568	0.04802	0.0035		13.696	0.10602	0.01872	0.14125	0.01603	0.15572	0.00724	0.15052	0.01605		13.696	0.05216	0.09695	0.10623	0.02768	0.11089	0.03958	0.11518	0.0089	0.11927	0.01734	0.13052	0.00611	0.13669	0.0053	0.14607	0.01232		13.696	0.08579	0.14297	0.12817
13.803	0.16263	0.05993	0.12097	0.01396	0.07854	0.00921	0.05211	0.00651	0.04392	0.00319	0.04178	0.0034	0.04526	0.00606	0.04582	0.00549		13.803	0.07421	0.01964	0.14389	0.05478	0.1616	0.00848	0.15703	0.01605		13.803	0.04294	0.00503	0.15082	0.01242	0.13297	0.02878	0.11381	0.01826	0.1276	0.01223	0.12545	0.00293	0.13789	0.00501	0.14746	0.01039		13.803	0.15973	0.18032	0.11827
13.91	0.15608	0.03309	0.15166	0.04565	0.08734	0.03532	0.04539	0.0078	0.04483	0.00636	0.04658	0.00686	0.0458	0.00814	0.04746	0.00276		13.91	0.08869	0.03421	0.14094	0.00231	0.15239	0.0045	0.1492	0.00965		13.91	0.05267	0.10866	0.16216	0.01556	0.13671	0.0407	0.12723	0.01792	0.12763	0.01115	0.13128	0.00333	0.13644	0.01298	0.14716	0.0142		13.91	0.05472	0.15942	0.13405
14.017	0.12823	0.06718	0.11732	0.03221	0.07751	0.02408	0.03628	0.00321	0.04593	0.01056	0.04222	0.00467	0.041	0.00766	0.04552	0.00271		14.017	0.11447	0.00819	0.13854	0.01992	0.14707	0.00502	0.1441	0.0048		14.017	0.07417	0.11926	0.1571	0.03814	0.11833	0.03249	0.13263	0.01813	0.11933	0.01411	0.12887	0.00465	0.13762	0.00494	0.1437	0.01244		14.017	0.14133	0.14893	0.11258
14.124	0.14731	0.01228	0.13948	0.04469	0.07684	0.01118	0.04008	0.01642	0.04667	0.00261	0.0491	0.00642	0.04254	0.00698	0.04813	0.00262		14.124	0.12784	0.0291	0.11426	0.02262	0.16289	0.00362	0.15681	0.01186		14.124	0.06255	0.11366	0.14033	0.01542	0.10641	0.00885	0.13377	0.01542	0.12076	0.01992	0.1294	0.00624	0.14114	0.00312	0.14802	0.01624		14.124	0.17024	0.1676	0.07821
14.231	0.14142	0.03718	0.09245	0.06066	0.06506	0.02354	0.05529	0.01594	0.03861	0.00866	0.04563	0.01081	0.04483	0.0074	0.04832	0.00748		14.231	0.05847	0.02201	0.14192	0.02546	0.16453	0.01116	0.16346	0.01293		14.231	0.06984	0.12338	0.15122	0.02282	0.09063	0.00647	0.12945	0.00934	0.1184	0.01401	0.13221	0.00846	0.14284	0.00545	0.14485	0.01256		14.231	0.18764	0.21921	0.08155
14.338	0.1609	0.02807	0.09581	0.03432	0.09648	0.03473	0.05245	0.0081	0.03711	0.0089	0.04595	0.00847	0.04319	0.0028	0.04929	0.00392		14.338	0.08613	0.02639	0.13896	0.03488	0.15781	0.01347	0.16117	0.01265		14.338	0.06684	0.08564	0.14899	0.02407	0.11291	0.00778	0.1302	0.02648	0.11569	0.01847	0.13203	0.00463	0.13624	0.0085	0.14649	0.01127		14.338	0.09592	0.23012	0.07596
14.445	0.13706	0.04393	0.12137	0.03064	0.08376	0.01546	0.04459	0.00522	0.036	0.00106	0.04772	0.00969	0.04271	0.00714	0.04477	0.00393		14.445	0.06048	0.00675	0.13341	0.03656	0.16228	0.00808	0.16233	0.00799		14.445	0.09744	0.03368	0.12253	0.02847	0.1203	0.03393	0.1251	0.0331	0.1238	0.01076	0.12879	0.00668	0.13856	0.00573	0.1467	0.0119		14.445	0.08431	0.15683	0.06793
14.552	0.11303	0.05344	0.10974	0.01997	0.07987	0.01155	0.04633	0.00515	0.03263	0.000998272	0.04217	0.0065	0.04486	0.00557	0.04794	0.00433		14.552	0.085	0.03886	0.14004	0.04388	0.15087	0.02319	0.15917	0.02243		14.552	0.12231	0.027	0.13195	0.03081	0.12184	0.01147	0.12401	0.01537	0.12373	0.00605	0.13025	0.01012	0.13974	0.00366	0.14548	0.01589		14.552	0.14658	0.19104	0.09297
14.659	0.11967	0.03876	0.116	0.00706	0.076	0.02678	0.05202	0.00912	0.03506	0.00316	0.0446	0.00213	0.04428	0.00625	0.04388	0.00659		14.659	0.10807	0.0257	0.15078	0.03793	0.15067	0.02199	0.15089	0.02193		14.659	0.11415	0.01117	0.15588	0.03231	0.1219	0.01867	0.12144	0.01499	0.12513	0.01318	0.12822	0.01452	0.13671	0.00699	0.14354	0.01853		14.659	0.14147	0.23993	0.07945
14.766	0.13095	0.03696	0.10657	0.05021	0.0809	0.02566	0.05528	0.02032	0.04443	0.01223	0.04269	0.00566	0.04365	0.00434	0.04466	0.00545		14.766	0.08516	0.02219	0.12993	0.03926	0.1562	0.01628	0.14805	0.01446		14.766	0.15476	0.0679	0.15799	0.04407	0.12716	0.05958	0.11801	0.02075	0.12703	0.00846	0.13072	0.00316	0.14181	0.00527	0.14794	0.01513		14.766	0.13401	0.18737	0.12554
14.873	0.12992	0.03786	0.11444	0.02657	0.08956	0.03888	0.04724	0.00783	0.04581	0.01634	0.03972	0.00479	0.04221	0.00723	0.04661	0.00503		14.873	0.08809	0.01734	0.1161	0.05058	0.15732	0.00368	0.15523	0.00341		14.873	0.11571	0.06565	0.15277	0.02788	0.11787	0.0224	0.11496	0.02593	0.12846	0.00838	0.12687	0.00865	0.14034	0.0031	0.14784	0.01336		14.873	0.0715	0.19841	0.13956
14.98	0.122	0.05764	0.14008	0.01233	0.06561	0.03079	0.03943	0.01608	0.04178	0.01263	0.04023	0.00441	0.04163	0.00655	0.04572	0.00717		14.98	0.14931	0.04307	0.14326	0.03947	0.16847	0.00656	0.16425	0.01285		14.98	0.0908	0.00215	0.16121	0.06859	0.11317	0.01198	0.1098	0.01443	0.13026	0.01519	0.13467	0.00333	0.13977	0.00631	0.14763	0.00872		14.98	0.09782	0.2044	0.09233
15.087	0.09036	0.03921	0.11006	0.03997	0.06346	0.03195	0.05152	0.00911	0.04683	0.01721	0.04775	0.00292	0.04604	0.00552	0.04487	0.0071		15.087	0.10487	0.00903	0.10527	0.05843	0.1617	0.01114	0.16119	0.01097		15.087	0.08433	0.07036	0.14131	0.00622	0.10625	0.0292	0.10942	0.01008	0.12349	0.01519	0.12868	0.00653	0.14038	0.00649	0.14913	0.01202		15.087	0.05855	0.23833	0.08556
15.194	0.10397	0.01835	0.12521	0.04146	0.05855	0.04789	0.05843	0.01261	0.04638	0.01119	0.04017	0.00038264	0.04327	0.00379	0.04318	0.00704		15.194	0.10802	0.01935	0.1319	0.04913	0.16631	0.00438	0.16468	0.00711		15.194	0.10216	0.04461	0.15373	0.03657	0.09915	0.01405	0.12028	0.01075	0.1177	0.01419	0.12943	0.00907	0.14155	0.00564	0.14866	0.01437		15.194	-0.00356	0.19474	0.10859
15.301	0.11824	0.02698	0.12599	0.01372	0.06464	0.02412	0.04365	0.01936	0.04157	0.01696	0.03737	0.00923	0.0423	0.00547	0.04591	0.00173		15.301	0.12243	0.01377	0.12924	0.04185	0.16002	0.02232	0.16766	0.02386		15.301	0.11978	0.07135	0.16661	0.02365	0.10738	0.03164	0.12945	0.00826	0.12041	0.01586	0.1261	0.00564	0.13937	0.00907	0.14798	0.01406		15.301	0.0287	0.19032	0.07552
15.408	0.13589	0.01491	0.12083	0.01985	0.0759	0.02419	0.0408	0.01322	0.04513	0.01728	0.04029	0.00555	0.04418	0.00856	0.04815	0.00533		15.408	0.1167	0.00959	0.15203	0.02626	0.15678	0.01554	0.16355	0.01867		15.408	0.06561	0.0735	0.16991	0.03416	0.11445	0.01141	0.12405	0.01087	0.10594	0.01081	0.12244	0.00178	0.14025	0.00361	0.14991	0.01117		15.408	0.08105	0.1784	0.08132
15.515	0.14604	0.03647	0.11116	0.04484	0.07786	0.02304	0.04215	0.00329	0.04733	0.00905	0.04711	0.00388	0.04176	0.01105	0.0434	0.00309		15.515	0.10952	0.01327	0.15232	0.01905	0.16825	0.01692	0.17311	0.00855		15.515	0.13884	0.01403	0.15078	0.01371	0.09887	0.03464	0.12411	0.01156	0.11494	0.01505	0.12511	0.01298	0.13984	0.0042	0.14837	0.01329		15.515	0.10391	0.1465	0.05884
15.622	0.13143	0.06088	0.11791	0.02727	0.06717	0.01677	0.03574	0.00662	0.04712	0.0132	0.04398	0.00207	0.04312	0.0058	0.0463	0.00711		15.622	0.1573	0.02669	0.13572	0.0342	0.16655	0.01143	0.17333	0.000346472		15.622	0.09993	0.00202	0.15775	0.0392	0.10714	0.02286	0.12679	0.03292	0.11972	0.00339	0.12063	0.0089	0.13902	0.00749	0.14406	0.01251		15.622	0.06697	0.14912	0.06693
15.729	0.11358	0.02699	0.11071	0.02712	0.08453	0.01485	0.03779	0.01414	0.04211	0.00536	0.03999	0.00422	0.04106	0.00774	0.04491	0.00587		15.729	0.12529	0.04814	0.14787	0.02226	0.16852	0.01363	0.16721	0.01534		15.729	0.08238	0.04201	0.14098	0.0203	0.11415	0.01962	0.11745	0.01129	0.1212	0.0126	0.12396	0.00565	0.13874	0.00622	0.14261	0.01548		15.729	0.07728	0.2152	0.02187
15.836	0.15873	0.07661	0.12608	0.02569	0.07656	0.00789	0.04909	0.00801	0.03868	0.00828	0.04461	0.00693	0.04067	0.00226	0.0438	0.00747		15.836	0.06737	0.04766	0.14062	0.04384	0.1681	0.00743	0.16724	0.00891		15.836	0.13849	0.00505	0.13642	0.04144	0.12267	0.01779	0.13232	0.01616	0.11309	0.00927	0.12333	0.00639	0.13796	0.00936	0.1444	0.01325		15.836	0.10741	0.18301	0.06992
15.943	0.10513	0.07057	0.12486	0.01347	0.07204	0.02939	0.04485	0.01412	0.04199	0.01083	0.04166	0.00514	0.03974	0.00203	0.04289	0.0044		15.943	0.09082	0.02705	0.14088	0.0045	0.16641	0.01178	0.16394	0.01306		15.943	0.12976	0.05934	0.12978	0.00593	0.10947	0.01018	0.12257	0.00135	0.12207	0.01463	0.12761	0.00857	0.13991	0.01246	0.14424	0.01339		15.943	0.08728	0.16494	0.06814
16.05	0.12371	0.03411	0.11119	0.01789	0.05295	0.01096	0.05231	0.01231	0.03807	0.01401	0.04393	0.00636	0.04012	0.00375	0.04435	0.00511		16.05	0.07666	0.0084	0.15684	0.00152	0.16844	0.01526	0.16558	0.01741		16.05	0.17361	0.10495	0.1514	0.04162	0.11078	0.03455	0.12396	0.000654359	0.12075	0.01254	0.12617	0.01247	0.14255	0.00525	0.1413	0.01247		16.05	0.04389	0.16739	0.07709
16.157	0.15985	0.04372	0.0993	0.04138	0.05452	0.01485	0.03608	0.00553	0.04225	0.00981	0.0403	0.00496	0.04094	0.006	0.04504	0.00345		16.157	0.05073	0.0203	0.13689	0.04245	0.14921	0.02222	0.1501	0.02236		16.157	0.11723	0.04239	0.15886	0.05893	0.11447	0.03719	0.12536	0.00673	0.12221	0.01156	0.12575	0.01055	0.14074	0.00827	0.14562	0.01157		16.157	0.06842	0.17444	0.07817
16.264	0.09509	0.00681	0.10342	0.02426	0.07337	0.02365	0.03858	0.00297	0.0431	0.01252	0.04179	0.00599	0.04007	0.00592	0.04586	0.00306		16.264	0.05158	0.04384	0.14088	0.02355	0.16182	0.01299	0.1631	0.01078		16.264	0.08444	0.0111	0.18014	0.01053	0.12277	0.03845	0.12367	0.0063	0.13256	0.00852	0.12045	0.01395	0.13682	0.00366	0.15106	0.00854		16.264	0.1011	0.24564	0.03569
16.371	0.12251	0.02948	0.1168	0.05546	0.06266	0.00321	0.04257	0.01538	0.04149	0.00882	0.04063	0.00438	0.04472	0.0092	0.04715	0.00373		16.371	0.05077	0.02614	0.14974	0.03073	0.15141	0.00844	0.15513	0.00201		16.371	0.1303	0.02111	0.19106	0.03676	0.12092	0.03121	0.12003	0.01353	0.12303	0.00328	0.12373	0.01832	0.13901	0.00681	0.15068	0.00916		16.371	0.10627	0.18109	0.08308
16.478	0.11456	0.08666	0.09716	0.07161	0.05618	0.03511	0.04119	0.02168	0.04522	0.00658	0.04174	0.00796	0.04661	0.00773	0.04677	0.00738		16.478	0.09673	0.03953	0.15397	0.02906	0.15485	0.02192	0.16498	0.015		16.478	0.04169	0.08805	0.17704	0.01057	0.11895	0.01087	0.12376	0.01134	0.11485	0.00387	0.12076	0.0075	0.13734	0.00192	0.14449	0.01278		16.478	0.15941	0.25102	0.09962
16.585	0.08914	0.0303	0.10492	0.02728	0.06558	0.02805	0.04839	0.01795	0.04137	0.01279	0.04049	0.00433	0.04276	0.00431	0.04508	0.00619		16.585	0.0824	0.04996	0.15099	0.01458	0.17021	0.01549	0.16526	0.02016		16.585	0.08036	0.15747	0.17118	0.02859	0.13295	0.00811	0.12815	0.00614	0.12103	0.00939	0.12213	0.01243	0.13851	0.00335	0.14465	0.01569		16.585	0.07605	0.1802	0.09151
16.692	0.07929	0.00547	0.10179	0.05628	0.06742	0.02048	0.04778	0.0136	0.03937	0.0088	0.03565	0.0082	0.04209	0.00915	0.04315	0.00729		16.692	0.06048	0.01215	0.15888	0.02481	0.15217	0.00494	0.1495	0.00821		16.692	0.11306	0.07094	0.15152	0.00889	0.14419	0.01276	0.12705	0.00183	0.12246	0.00656	0.11923	0.00643	0.13823	0.0091	0.14442	0.00883		16.692	0.1103	0.20024	0.05255
16.799	0.13221	0.03595	0.09005	0.02499	0.07673	0.0146	0.04354	0.0044	0.04613	0.01406	0.04174	0.0046	0.04112	0.00663	0.04785	0.00487		16.799	0.00348	0.0027	0.15845	0.01659	0.15173	0.01447	0.15192	0.01429		16.799	0.14218	0.0125	0.14528	0.02327	0.13634	0.04195	0.12179	0.00183	0.1292	0.01006	0.12004	0.00529	0.13823	0.00355	0.14374	0.01295		16.799	0.09875	0.20882	0.10416
16.906	0.11349	0.06339	0.10731	0.0429	0.04565	0.01633	0.04194	0.00337	0.04063	0.01082	0.04073	0.000944251	0.04334	0.00361	0.05077	0.0039		16.906	0.07549	0.000680522	0.14957	0.0253	0.15895	0.01854	0.16252	0.01277		16.906	0.17761	0.04311	0.10813	0.00871	0.11782	0.04374	0.11219	0.00639	0.12141	0.00523	0.12507	0.00845	0.13611	0.00722	0.14623	0.00945		16.906	0.04288	0.12224	0.09497
17.013	0.11839	0.01763	0.11223	0.02701	0.07657	0.01556	0.03648	0.01595	0.04319	0.00738	0.04026	0.00437	0.04086	0.00555	0.05094	0.000852218		17.013	0.05816	0.01356	0.13267	0.04059	0.14952	0.00751	0.14769	0.00753		17.013	0.0899	0.03363	0.11719	0.04824	0.12499	0.03768	0.13129	0.01299	0.1209	0.0118	0.12238	0.00706	0.14017	0.01026	0.14558	0.01223		17.013	0.11201	0.19521	0.10958
17.12	0.10024	0.0277	0.10037	0.01647	0.06111	0.03236	0.03462	0.01022	0.0522	0.00451	0.03837	0.00644	0.04491	0.0116	0.04826	0.0046		17.12	0.06131	0.0416	0.14707	0.04626	0.1568	0.01549	0.15424	0.01598		17.12	0.1055	0.00471	0.148	0.07048	0.11466	0.02092	0.1193	0.00449	0.12796	0.00645	0.12253	0.00861	0.14154	0.00578	0.14252	0.01432		17.12	0.2304	0.20874	0.07037
17.227	0.12869	0.01726	0.06571	0.01702	0.07377	0.02475	0.02717	0.00751	0.04981	0.00666	0.03605	0.00607	0.04257	0.00912	0.04334	0.00585		17.227	0.01876	0.01395	0.13069	0.05926	0.15628	0.03035	0.15328	0.0301		17.227	0.10928	0.05356	0.1198	0.04221	0.13684	0.02494	0.11606	0.00255	0.12181	0.01476	0.12689	0.00645	0.13927	0.0072	0.14439	0.00851		17.227	0.12892	0.19797	0.0952
17.334	0.10743	0.01452	0.08994	0.04463	0.07659	0.01512	0.03814	0.01636	0.04577	0.0102	0.04035	0.00158	0.04339	0.00884	0.04529	0.0068		17.334	0.03005	0.01532	0.1268	0.02771	0.14424	0.02444	0.15689	0.01916		17.334	0.07924	0.02721	0.12741	0.02405	0.09471	0.02546	0.10153	0.00382	0.12358	0.00973	0.12446	0.00719	0.13881	0.00812	0.14635	0.01446		17.334	0.14548	0.24233	0.0693
17.441	0.11516	0.03777	0.09211	0.02086	0.06559	0.01463	0.0266	0.01589	0.04672	0.00306	0.04451	0.00304	0.04298	0.00727	0.04474	0.00477		17.441	0.05965	0.02905	0.13526	0.01922	0.15392	0.00957	0.16077	0.00916		17.441	0.13398	0.03314	0.14757	0.05348	0.12466	0.02969	0.1036	0.01466	0.12461	0.00739	0.12757	0.0081	0.13878	0.01126	0.14596	0.01546		17.441	0.15264	0.14331	0.08369
17.548	0.1332	0.05773	0.07472	0.04142	0.05633	0.00883	0.03681	0.00869	0.04237	0.00528	0.04838	0.00124	0.04224	0.00537	0.04508	0.00274		17.548	0.10482	0.02409	0.13874	0.01809	0.15805	0.01872	0.16153	0.0155		17.548	0.10033	0.0892	0.10566	0.02079	0.12676	0.01606	0.10889	0.00857	0.12303	0.01056	0.126	0.01139	0.14082	0.0107	0.14924	0.01343		17.548	0.16747	0.23095	0.09078
17.655	0.13231	0.02781	0.06134	0.04631	0.05361	0.00675	0.04014	0.01068	0.04112	0.0028	0.04538	0.00623	0.04533	0.01126	0.04617	0.00335		17.655	0.16103	0.01064	0.1239	0.02995	0.15284	0.01401	0.1614	0.00407		17.655	0.15404	0.11168	0.12301	0.04903	0.11375	0.04739	0.10722	0.01017	0.12111	0.00786	0.13263	0.01159	0.14034	0.00821	0.14766	0.01484		17.655	0.1512	0.14227	0.09056
17.762	0.15532	0.06059	0.08672	0.04717	0.03356	0.01528	0.03188	0.01698	0.04417	0.01077	0.04582	0.00929	0.04432	0.00709	0.04773	0.00251		17.762	0.1009	0.02453	0.1309	0.03607	0.1582	0.01629	0.15793	0.01639		17.762	0.1456	0.06062	0.17047	0.02286	0.12722	0.04681	0.11762	0.00772	0.12323	0.01126	0.12796	0.01261	0.13626	0.00558	0.14709	0.01488		17.762	0.08812	0.16439	0.08812
17.869	0.15459	0.04722	0.08935	0.01853	0.04556	0.01335	0.04513	0.02077	0.04541	0.00802	0.04281	0.01104	0.0446	0.00579	0.04331	0.0061		17.869	0.06944	0.0193	0.13634	0.02833	0.15622	0.01735	0.16218	0.00725		17.869	0.07484	0.10168	0.1614	0.03219	0.10015	0.01837	0.10589	0.01741	0.12042	0.01514	0.13727	0.01702	0.13464	0.00904	0.14762	0.0149		17.869	0.0801	0.25334	0.10885
17.976	0.15226	0.04275	0.11296	0.01981	0.06103	0.03226	0.03937	0.01341	0.04229	0.00131	0.04222	0.01297	0.0406	0.00685	0.04274	0.00727		17.976	0.06857	0.00925	0.14295	0.01001	0.16355	0.00869	0.15968	0.01314		17.976	0.09641	0.04956	0.12902	0.04861	0.11127	0.00657	0.11145	0.02714	0.11911	0.01689	0.13287	0.01294	0.13634	0.01152	0.1495	0.01061		17.976	0.10835	0.25957	0.06519
18.083	0.13926	0.096	0.09186	0.03562	0.05144	0.02285	0.04895	0.01045	0.03362	0.00268	0.0432	0.00364	0.04409	0.00396	0.04499	0.00512		18.083	0.09235	0.02109	0.1477	0.01111	0.1754	0.01916	0.17553	0.01894		18.083	0.08217	0.09842	0.16916	0.06406	0.11912	0.017	0.11218	0.01282	0.11643	0.01087	0.12925	0.00383	0.13649	0.01038	0.14476	0.01321		18.083	0.15502	0.24194	0.10641
18.19	0.10479	0.03159	0.06617	0.03909	0.06858	0.02669	0.03899	0.00857	0.03897	0.00737	0.04127	0.00846	0.04308	0.00415	0.04596	0.00778		18.19	0.06619	0.01586	0.16047	0.01013	0.15827	0.01797	0.16232	0.01198		18.19	0.04379	0.13866	0.13761	0.04354	0.11545	0.01856	0.11336	0.00357	0.12198	0.01092	0.13366	0.00419	0.13728	0.00674	0.14366	0.01269		18.19	0.05786	0.16887	0.15069
18.297	0.12619	0.03534	0.10298	0.00948	0.07769	0.04825	0.04511	0.009	0.04344	0.01031	0.04391	0.0033	0.04182	0.00406	0.04557	0.00714		18.297	0.1159	0.01559	0.14934	0.01686	0.15697	0.00755	0.15395	0.01272		18.297	0.05133	0.01155	0.15712	0.01471	0.12921	0.05404	0.10653	0.01183	0.12427	0.00478	0.125	0.00676	0.13686	0.00571	0.14274	0.01126		18.297	0.07537	0.20806	0.09372
18.404	0.13349	0.09518	0.09535	0.02767	0.06183	0.03322	0.04246	0.01279	0.04028	0.01181	0.0412	0.00725	0.0418	0.00631	0.04339	0.00863		18.404	0.13877	0.02083	0.14121	0.0211	0.15697	0.01045	0.15214	0.00931		18.404	0.04702	0.07329	0.17609	0.02837	0.10691	0.01992	0.12116	0.00337	0.12148	0.00476	0.12561	0.00876	0.13917	0.00519	0.14629	0.01624		18.404	0.04852	0.18497	0.07009
18.511	0.12805	0.02095	0.07383	0.0322	0.0516	0.03708	0.05107	0.01453	0.03289	0.00759	0.03979	0.00745	0.04235	0.00589	0.04599	0.00558		18.511	0.09101	0.02968	0.12902	0.03595	0.14583	0.01514	0.15109	0.01431		18.511	0.09421	0.04937	0.15347	0.03136	0.11081	0.03075	0.11633	0.01172	0.12631	0.00352	0.12454	0.01711	0.13641	0.00189	0.14621	0.01251		18.511	0.06984	0.15906	0.08178
18.618	0.13308	0.03749	0.08857	0.03516	0.07333	0.03897	0.04098	0.01022	0.04155	0.00449	0.0429	0.00395	0.04395	0.00967	0.04726	0.0024		18.618	0.18194	0.01727	0.11051	0.04483	0.16872	0.01077	0.16889	0.01055		18.618	0.02269	0.07155	0.12405	0.0657	0.11114	0.03446	0.10537	0.00898	0.12266	0.01157	0.12148	0.01832	0.13821	0.00206	0.14625	0.01392		18.618	0.15582	0.17461	0.068
18.725	0.16536	0.04637	0.08534	0.03977	0.05962	0.00785	0.04253	0.0098	0.03751	0.01359	0.0448	0.000176002	0.04253	0.00954	0.0451	0.00742		18.725	0.08054	0.01984	0.12966	0.03615	0.15954	0.02509	0.16908	0.0166		18.725	0.0217	0.0277	0.15537	0.08233	0.11334	0.01269	0.11152	0.00705	0.11649	0.00818	0.12666	0.01969	0.13806	0.00318	0.14623	0.01398		18.725	0.09312	0.15572	0.07365
18.832	0.13632	0.02688	0.0778	0.01382	0.06404	0.0221	0.04268	0.01049	0.03782	0.0186	0.03856	0.00403	0.04177	0.00993	0.04603	0.00625		18.832	0.04157	0.00264	0.14229	0.00651	0.15357	0.01334	0.15947	0.01269		18.832	0.04054	0.02213	0.15833	0.04552	0.11195	0.03604	0.12453	0.02619	0.1148	0.00698	0.1237	0.01546	0.13582	0.00267	0.14624	0.0136		18.832	0.14597	0.1933	0.08556
18.939	0.07182	0.07057	0.0726	0.01281	0.06712	0.006	0.04	0.00928	0.03514	0.00394	0.04528	0.00436	0.04377	0.00637	0.04577	0.00796		18.939	0.02667	0.03251	0.14659	0.01462	0.14911	0.01801	0.14884	0.01798		18.939	0.06264	0.08377	0.13048	0.08124	0.09549	0.03095	0.11305	0.02206	0.1192	0.00732	0.12476	0.01068	0.13877	0.00589	0.14763	0.01475		18.939	0.14004	0.18162	0.07035
19.046	0.11585	0.02958	0.071	0.052	0.06323	0.01986	0.03553	0.00782	0.03821	0.00801	0.04469	0.00347	0.04374	0.0096	0.04554	0.00713		19.046	0.01671	0.02313	0.16011	0.01522	0.1498	0.02914	0.15351	0.02721		19.046	0.11609	0.01471	0.12054	0.06613	0.11077	0.02702	0.11316	0.01692	0.11331	0.00478	0.12928	0.0012	0.13774	0.00344	0.14767	0.0143		19.046	0.12406	0.11298	0.09739
19.153	0.09632	0.02342	0.09284	0.03672	0.06483	0.01669	0.03497	0.00819	0.04035	0.01542	0.04205	0.00491	0.04376	0.00897	0.04602	0.00586		19.153	0.04149	0.01546	0.14809	0.000940095	0.14391	0.01809	0.14706	0.01833		19.153	0.16557	0.11755	0.13541	0.04952	0.11833	0.02588	0.12211	0.01102	0.12732	0.00384	0.12667	0.00337	0.13842	0.00424	0.14661	0.01705		19.153	0.09586	0.22007	0.09078
19.26	0.12508	0.0894	0.08756	0.05014	0.08301	0.02139	0.02768	0.00904	0.03716	0.01481	0.04267	0.00906	0.04166	0.006	0.04508	0.00515		19.26	0.09053	0.03555	0.14735	0.01803	0.15997	0.0072	0.15388	0.01611		19.26	0.09623	0.07637	0.14214	0.0596	0.12473	0.02068	0.11874	0.01429	0.11824	0.0079	0.12705	0.00429	0.13657	0.0056	0.14422	0.01574		19.26	0.1307	0.12017	0.08559
19.367	0.11433	0.00848	0.08489	0.04125	0.07378	0.02201	0.03556	0.01524	0.03981	0.01206	0.04008	0.0077	0.04177	0.006	0.04559	0.00812		19.367	0.08879	0.04177	0.15724	0.02245	0.15719	0.00813	0.1543	0.01298		19.367	0.09702	0.06686	0.14845	0.04293	0.10079	0.02261	0.11761	0.00513	0.11171	0.01108	0.12571	0.0117	0.13611	0.00302	0.14656	0.01213		19.367	0.05292	0.12856	0.09436
19.474	0.13423	0.00405	0.09642	0.04576	0.06373	0.00776	0.05341	0.01404	0.04194	0.00173	0.0397	0.00204	0.04107	0.0094	0.04287	0.00664		19.474	0.0711	0.01542	0.14183	0.03817	0.15781	0.01081	0.1605	0.00615		19.474	0.13532	0.0226	0.10143	0.03442	0.11433	0.02288	0.11676	0.02169	0.11247	0.00742	0.12383	0.00828	0.14173	0.00568	0.1436	0.01216		19.474	0.03293	0.19488	0.07573
19.581	0.1516	0.06054	0.0446	0.07171	0.07218	0.01278	0.04333	0.01466	0.04156	0.000942483	0.03927	0.00642	0.03975	0.00551	0.04616	0.00617		19.581	0.08547	0.0323	0.15788	0.03557	0.15627	0.00972	0.15775	0.00827		19.581	0.12861	0.02479	0.1519	0.03353	0.14009	0.02849	0.12959	0.0236	0.11487	0.00518	0.12915	0.00384	0.13962	0.00534	0.14396	0.01415		19.581	0.07286	0.17258	0.07298
19.688	0.10285	0.0251	0.06156	0.04245	0.04738	0.01586	0.04888	0.00913	0.04204	0.01004	0.04076	0.0081	0.04193	0.00529	0.04573	0.00367		19.688	0.08228	0.02747	0.13357	0.03734	0.16365	0.00493	0.16501	0.00335		19.688	0.06976	0.01056	0.15384	0.03349	0.11218	0.02595	0.12087	0.01706	0.11445	0.01272	0.13378	0.01059	0.1412	0.00397	0.14777	0.01544		19.688	0.08347	0.22274	0.06552
19.795	0.12057	0.04697	0.0782	0.01715	0.06885	0.01345	0.04727	0.00928	0.03663	0.01414	0.04053	0.0048	0.03981	0.00404	0.04812	0.00444		19.795	0.09927	0.01878	0.14266	0.03299	0.16174	0.00809	0.16012	0.00818		19.795	-0.00451	0.15659	0.09791	0.02897	0.10372	0.02133	0.12126	0.01665	0.11794	0.00767	0.13016	0.0053	0.13559	0.00844	0.14714	0.01537		19.795	0.06515	0.12442	0.11654
19.902	0.16032	0.09742	0.0768	0.03242	0.04291	0.02036	0.03874	0.00783	0.04559	0.01347	0.04413	0.00119	0.04405	0.0025	0.04737	0.00878		19.902	0.03466	0.02418	0.15029	0.02204	0.17067	0.0213	0.17023	0.02163		19.902	0.02863	0.06163	0.11277	0.01289	0.12048	0.02107	0.1247	0.02162	0.11703	0.00442	0.12693	0.00486	0.13755	0.0059	0.14976	0.0125		19.902	0.04382	0.16939	0.07394
20.009	0.15831	0.06152	0.07825	0.02538	0.04275	0.02959	0.0404	0.0071	0.0429	0.01033	0.041	0.00335	0.03997	0.00497	0.0471	0.0059		20.009	0.12395	0.03904	0.14085	0.01136	0.16353	0.01612	0.16291	0.01662		20.009	0.07834	0.0955	0.11768	0.00932	0.09191	0.02026	0.112	0.01709	0.12321	0.00305	0.11794	0.00557	0.1398	0.01052	0.1479	0.0096		20.009	0.0897	0.20548	0.0655
20.116	0.14641	0.0347	0.06747	0.04369	0.05433	0.02534	0.04817	0.0038	0.03603	0.00941	0.0414	0.00456	0.04103	0.00569	0.0454	0.00396		20.116	0.03817	0.03917	0.15422	0.02021	0.1762	0.018	0.17145	0.026		20.116	0.09567	0.05963	0.12339	0.03109	0.09386	0.03475	0.11627	0.01536	0.1177	0.00975	0.12296	0.01213	0.14059	0.00952	0.15001	0.01075		20.116	0.12778	0.19593	0.07639
20.223	0.11154	0.04223	0.07267	0.01984	0.05199	0.01908	0.03043	0.00868	0.03774	0.00503	0.04484	0.00203	0.04174	0.00613	0.04518	0.00558		20.223	0.02916	0.00834	0.12704	0.04291	0.16837	0.01942	0.17156	0.01393		20.223	0.14056	0.04166	0.14953	0.04781	0.09606	0.0231	0.12419	0.01054	0.12088	0.0045	0.122	0.01411	0.13766	0.00817	0.14663	0.01289		20.223	0.13718	0.20725	0.07157
20.33	0.08736	0.06434	0.09249	0.03517	0.07191	0.03981	0.04041	0.00948	0.0314	0.00754	0.03954	0.0014	0.04526	0.00983	0.04343	0.00236		20.33	0.12681	0.05813	0.13122	0.03111	0.16704	0.02731	0.15962	0.02696		20.33	0.14358	0.02455	0.13159	0.03333	0.09013	0.0305	0.11984	0.01068	0.11866	0.00445	0.12684	0.01661	0.13571	0.01013	0.14703	0.01379		20.33	0.07643	0.22201	0.06792
20.437	0.07762	0.02241	0.07086	0.04848	0.0591	0.0345	0.03434	0.01068	0.03682	0.00306	0.0408	0.00239	0.04323	0.01145	0.0442	0.00518		20.437	0.03887	0.03738	0.11019	0.04591	0.16311	0.01855	0.16548	0.01761		20.437	0.11464	0.05523	0.11231	0.04311	0.0799	0.02455	0.11366	0.0178	0.11274	0.01189	0.12571	0.00584	0.13701	0.00848	0.14674	0.00693		20.437	0.12569	0.24208	0.07816
20.544	0.06556	0.06022	0.07188	0.05169	0.05144	0.04001	0.0359	0.00775	0.04329	0.01645	0.04474	0.00722	0.04305	0.01076	0.04315	0.00921		20.544	0.02396	0.01879	0.12975	0.02916	0.1623	0.03326	0.1608	0.03371		20.544	0.14489	0.03852	0.10739	0.02861	0.09396	0.01709	0.11568	0.00503	0.11859	0.00974	0.12396	0.01043	0.13813	0.00524	0.14702	0.01038		20.544	0.10485	0.22825	0.08272
20.651	0.0755	0.00636	0.094	0.05167	0.05378	0.05709	0.03522	0.00716	0.04461	0.00678	0.03954	0.00231	0.04456	0.00268	0.04602	0.00579		20.651	0.01135	0.02315	0.14088	0.04006	0.16621	0.01959	0.15729	0.02086		20.651	0.12911	0.06363	0.14503	0.05682	0.0866	0.01522	0.1163	0.00761	0.12566	0.01406	0.13049	0.00682	0.14019	0.00855	0.1456	0.01265		20.651	0.05656	0.13934	0.05875
20.758	0.09535	0.01433	0.08103	0.03477	0.05985	0.03512	0.02191	0.00669	0.04148	0.005	0.03969	0.00162	0.04264	0.00479	0.04591	0.00885		20.758	0.10482	0.02656	0.16605	0.01161	0.1596	0.024	0.14956	0.02275		20.758	0.14008	0.09915	0.12931	0.02612	0.10945	0.01449	0.10368	0.01161	0.12116	0.0076	0.12455	0.00559	0.14487	0.00581	0.14237	0.01127		20.758	0.198	0.18494	0.05977
20.865	0.10108	0.0291	0.07444	0.05132	0.06109	0.0247	0.02854	0.0028	0.03826	0.01063	0.03573	0.00299	0.04373	0.00407	0.04439	0.00544		20.865	0.04481	0.0378	0.15037	0.0204	0.15403	0.02275	0.15404	0.02275		20.865	0.1525	0.15455	0.10654	0.01181	0.06912	0.02471	0.12066	0.01152	0.11474	0.01038	0.12243	0.00188	0.13735	0.00414	0.14763	0.01216		20.865	0.11624	0.21803	0.06559
20.972	0.06529	0.09326	0.05427	0.0663	0.06488	0.02023	0.03234	0.01234	0.04189	0.000360284	0.04354	0.00541	0.04397	0.00715	0.04623	0.0016		20.972	0.05427	0.03352	0.15028	0.04978	0.15178	0.0056	0.14999	0.00862		20.972	0.15402	0.07278	0.09696	0.02692	0.08286	0.0142	0.11726	0.0124	0.11825	0.00854	0.12421	0.01336	0.14017	0.00136	0.146	0.0146		20.972	0.19733	0.22822	0.06359
21.079	0.08029	0.05345	0.05295	0.04599	0.05845	0.01082	0.03411	0.01562	0.04303	0.01772	0.04195	0.00531	0.04271	0.00599	0.04671	0.00292		21.079	0.08134	0.03585	0.13559	0.02802	0.16278	0.01353	0.1591	0.01867		21.079	0.19645	0.11819	0.11447	0.02979	0.07581	0.02377	0.12368	0.01506	0.11807	0.00817	0.12252	0.01309	0.14063	0.0052	0.14429	0.01473		21.079	0.1184	0.17185	0.05504
21.186	0.09017	0.02803	0.04461	0.02861	0.0529	0.02124	0.03313	0.00932	0.04327	0.00717	0.0412	0.00687	0.03941	0.00377	0.04501	0.00653		21.186	0.07567	0.03393	0.13007	0.02073	0.15783	0.00937	0.15428	0.01549		21.186	0.12395	0.00752	0.1206	0.04427	0.10356	0.0571	0.11681	0.01177	0.11689	0.01669	0.12314	0.01337	0.13795	0.01118	0.14207	0.01157		21.186	0.1095	0.16961	0.06596
21.293	0.11685	0.04071	0.04029	0.03151	0.04569	0.02379	0.03757	0.01854	0.04021	0.01773	0.04125	0.00317	0.04121	0.0028	0.04544	0.00613		21.293	0.06604	0.00514	0.117	0.03057	0.16262	0.02957	0.16535	0.02604		21.293	0.09318	0.00982	0.13877	0.05799	0.08946	0.03806	0.11802	0.02894	0.11432	0.01449	0.1245	0.01075	0.13938	0.00755	0.14282	0.0095		21.293	0.10948	0.17599	0.11848
21.4	0.11087	0.04229	0.08453	0.0118	0.04776	0.01363	0.03439	0.01982	0.04148	0.01366	0.03574	0.00496	0.0417	0.00382	0.04539	0.00817		21.4	0.13542	0.01095	0.12417	0.02929	0.15597	0.01931	0.1612	0.01516		21.4	0.16341	0.07933	0.10327	0.03191	0.07648	0.06643	0.10864	0.02592	0.1215	0.00403	0.12039	0.00258	0.14003	0.00775	0.14238	0.0105		21.4	0.03572	0.13936	0.10808
21.507	0.08732	0.02195	0.0783	0.03529	0.03454	0.02406	0.02786	0.01259	0.03403	0.01655	0.03807	0.00918	0.04233	0.0051	0.04598	0.00996		21.507	0.06113	0.04999	0.13873	0.01751	0.1561	0.00739	0.1617	0.00588		21.507	0.16028	0.01713	0.10712	0.01621	0.09243	0.05225	0.12652	0.01396	0.12581	0.01375	0.12487	0.00607	0.13794	0.00405	0.14116	0.01216		21.507	0.05213	0.13843	0.0893
21.614	0.09215	0.05536	0.05862	0.029	0.03881	0.0185	0.0393	0.01308	0.04377	0.00513	0.03669	0.00423	0.04209	0.00375	0.04464	0.00507		21.614	0.06483	0.03213	0.14775	0.01249	0.14905	0.01999	0.15105	0.01992		21.614	0.15961	0.06892	0.13592	0.03542	0.1182	0.03946	0.11442	0.00155	0.12447	0.00409	0.12387	0.00983	0.13659	0.00767	0.14219	0.01106		21.614	0.09958	0.15328	0.11514
21.721	0.0644	0.06669	0.06946	0.04578	0.03255	0.0184	0.04973	0.01184	0.03874	0.01224	0.0431	0.00644	0.04414	0.00664	0.04876	0.00467		21.721	0.08334	0.03477	0.13545	0.02193	0.15552	0.0138	0.15123	0.01319		21.721	0.13949	0.05184	0.15743	0.04302	0.11413	0.02622	0.11648	0.01062	0.11759	0.02027	0.12607	0.0071	0.13629	0.0067	0.14476	0.01247		21.721	0.08899	0.22591	0.06131
21.828	0.08145	0.01863	0.07248	0.03419	0.05203	0.01905	0.0389	0.00874	0.04021	0.00749	0.04198	0.00768	0.04501	0.00725	0.04486	0.00398		21.828	0.08821	0.02356	0.14934	0.03704	0.15966	0.01739	0.1695	0.01314		21.828	0.12731	0.05464	0.14204	0.07813	0.12241	0.04222	0.12274	0.01587	0.11986	0.00852	0.12817	0.00675	0.13597	0.0102	0.14482	0.00995		21.828	0.04375	0.19686	0.08024
21.935	0.14146	0.0503	0.10457	0.0066	0.04406	0.03022	0.04912	0.0118	0.03746	0.00707	0.04783	0.00197	0.04744	0.00811	0.0442	0.00283		21.935	0.04922	0.0196	0.12806	0.02054	0.15473	0.0094	0.16136	0.00488		21.935	0.07078	0.00486	0.13485	0.04734	0.11873	0.07503	0.12063	0.01686	0.11734	0.01105	0.12349	0.00751	0.13643	0.00799	0.14242	0.01072		21.935	0.09439	0.18299	0.11952
22.042	0.07165	0.07218	0.10022	0.03427	0.04987	0.00435	0.03568	0.01426	0.04595	0.00845	0.0427	0.00147	0.04459	0.00596	0.04658	0.00546		22.042	0.02426	0.01678	0.13549	0.01411	0.15817	0.01947	0.16084	0.01897		22.042	0.17102	0.06505	0.09969	0.0418	0.1035	0.03881	0.12916	0.01155	0.12231	0.00737	0.12997	0.00443	0.13836	0.00516	0.14663	0.01132		22.042	0.11372	0.17915	0.09086
22.149	0.05912	0.02082	0.0897	0.03833	0.06291	0.03889	0.04035	0.0219	0.04005	0.01586	0.04214	0.00222	0.04508	0.000918123	0.04561	0.0029		22.149	0.05914	0.02686	0.14043	0.04994	0.15625	0.02212	0.16001	0.02137		22.149	0.10277	0.09528	0.09807	0.03169	0.12032	0.03537	0.11925	0.00982	0.12102	0.00733	0.12874	0.009	0.13868	0.0051	0.14782	0.01431		22.149	0.14854	0.23804	0.11612
22.256	0.06522	0.0629	0.06968	0.05089	0.06494	0.02033	0.04178	0.01604	0.04581	0.01248	0.04126	0.00357	0.04308	0.00626	0.04608	0.00606		22.256	0.04663	0.06235	0.14999	0.02803	0.1448	0.02473	0.14353	0.02389		22.256	0.12056	0.0663	0.11948	0.02838	0.11656	0.02626	0.11465	0.00865	0.12152	0.0069	0.12366	0.00936	0.13809	0.0045	0.14524	0.01034		22.256	0.13737	0.17002	0.06728
22.363	0.11279	0.07852	0.06414	0.05947	0.06883	0.01994	0.03413	0.01612	0.04728	0.00208	0.03696	0.00478	0.04453	0.00693	0.0461	0.00715		22.363	0.08635	0.03581	0.13128	0.03593	0.15429	0.01397	0.14898	0.00957		22.363	0.04747	0.04619	0.12092	0.0233	0.11295	0.04265	0.1069	0.00645	0.12133	0.00874	0.12425	0.00446	0.13517	0.00538	0.14544	0.01495		22.363	0.1564	0.19344	0.09436
22.47	0.08845	0.06421	0.03939	0.06557	0.07703	0.00353	0.04311	0.00597	0.03965	0.00331	0.03754	0.00422	0.04167	0.00132	0.04343	0.00834		22.47	0.07175	0.01738	0.13048	0.037	0.15596	0.01739	0.15802	0.01716		22.47	0.15599	0.06107	0.08021	0.0393	0.08836	0.02806	0.12393	0.01122	0.12186	0.01276	0.12974	0.01172	0.13527	0.0063	0.14606	0.01708		22.47	0.08359	0.16763	0.07818
22.577	0.092	0.03359	0.04484	0.01749	0.07013	0.00062202	0.04576	0.00306	0.04134	0.00156	0.04306	0.00438	0.04013	0.00498	0.04647	0.00795		22.577	0.11329	0.03103	0.14295	0.01772	0.16617	0.02182	0.17428	0.01795		22.577	0.16548	0.14267	0.10851	0.03296	0.11486	0.03957	0.1281	0.00745	0.11743	0.01092	0.13254	0.01318	0.13805	0.000180931	0.14793	0.01187		22.577	0.06537	0.17056	0.06369
22.684	0.1126	0.01734	0.05406	0.01327	0.04973	0.00913	0.03696	0.00783	0.03573	0.00217	0.03991	0.004	0.03814	0.008	0.04736	0.00599		22.684	0.07768	0.03552	0.15928	0.02625	0.1649	0.02929	0.1723	0.01744		22.684	0.1217	0.03276	0.11832	0.04162	0.10023	0.0496	0.12707	0.01278	0.11648	0.00925	0.13222	0.00904	0.13365	0.00378	0.14221	0.01567		22.684	0.06049	0.18245	0.04589
22.791	0.12556	0.0534	0.06604	0.02666	0.06015	0.00959	0.03389	0.00769	0.03914	0.000599079	0.04109	0.00356	0.03619	0.00669	0.04799	0.00387		22.791	0.09809	0.03467	0.13174	0.03091	0.15338	0.02751	0.16191	0.01649		22.791	0.06713	0.06714	0.1071	0.02602	0.10833	0.03627	0.12617	0.00173	0.1179	0.0062	0.13006	0.00547	0.13707	0.00808	0.14539	0.0155		22.791	0.08508	0.2068	0.07999
22.898	0.08876	0.04008	0.06134	0.02263	0.05844	0.01923	0.0406	0.00824	0.04317	0.000616963	0.04044	0.00504	0.0409	0.0052	0.04924	0.00608		22.898	0.08078	0.05029	0.13464	0.00805	0.15846	0.02268	0.16842	0.01398		22.898	0.13925	0.03379	0.12992	0.04879	0.10558	0.0605	0.11629	0.00936	0.11267	0.00775	0.12445	0.00685	0.13986	0.00762	0.14561	0.01151		22.898	0.03112	0.18821	0.04702
23.005	0.05276	0.08343	0.06866	0.03141	0.06897	0.03006	0.0355	0.01171	0.03713	0.01048	0.0373	0.00666	0.04116	0.00563	0.04633	0.0057		23.005	0.07775	0.01468	0.13134	0.01858	0.15656	0.02391	0.16808	0.00403		23.005	0.17915	0.03185	0.13943	0.09983	0.10781	0.04077	0.12094	0.02403	0.11125	0.00573	0.12129	0.00406	0.14286	0.00662	0.14835	0.01044		23.005	0.10039	0.18669	0.05007
23.112	0.0858	0.0274	0.07961	0.03753	0.06178	0.02036	0.03614	0.00762	0.04365	0.00633	0.04083	0.00165	0.041	0.00678	0.04542	0.00625		23.112	0.08284	0.01814	0.12165	0.01182	0.15514	0.01741	0.16892	0.00992		23.112	0.12933	0.02543	0.13083	0.05936	0.1134	0.04425	0.1146	0.01253	0.11145	0.01496	0.12454	0.00978	0.13778	0.00658	0.14529	0.01241		23.112	0.05192	0.19286	0.04408
23.219	0.11574	0.02229	0.07611	0.01744	0.04149	0.02323	0.0399	0.00428	0.03523	0.00981	0.04001	0.00313	0.04429	0.00611	0.04557	0.00571		23.219	0.10874	0.02424	0.13712	0.01346	0.16321	0.0196	0.16716	0.01482		23.219	0.11521	0.01832	0.10319	0.06778	0.10111	0.01949	0.11796	0.01133	0.11438	0.01498	0.1258	0.01439	0.13829	0.01097	0.1452	0.01246		23.219	0.07054	0.23381	0.07925
23.326	0.1107	0.03559	0.07443	0.00814	0.04142	0.02426	0.04046	0.00372	0.03757	0.00501	0.03437	0.00178	0.04234	0.00866	0.04552	0.00849		23.326	0.08633	0.05843	0.12289	0.03049	0.16319	0.01013	0.16236	0.01115		23.326	0.11598	0.06154	0.13286	0.04997	0.08817	0.03032	0.11265	0.00953	0.1188	0.01271	0.12446	0.01093	0.13921	0.00985	0.1446	0.01409		23.326	0.117	0.19535	0.05448
23.433	0.07969	0.04067	0.09226	0.03528	0.04519	0.00772	0.04658	0.00746	0.03462	0.0152	0.03543	0.00209	0.04638	0.00825	0.04756	0.00615		23.433	0.0952	0.0411	0.12385	0.04222	0.1547	0.0159	0.15818	0.01007		23.433	0.08937	0.024	0.12823	0.0573	0.07595	0.03019	0.11052	0.01039	0.12187	0.00847	0.12517	0.01429	0.13863	0.00729	0.14723	0.0142		23.433	0.11746	0.20373	0.07607
23.54	0.06181	0.06125	0.08797	0.04494	0.04799	0.01017	0.04624	0.00209	0.04185	0.01527	0.04354	0.0042	0.04391	0.00747	0.04599	0.00572		23.54	0.09305	0.02435	0.12593	0.03577	0.15369	0.00888	0.15759	0.00707		23.54	0.10022	0.02222	0.11194	0.00678	0.09099	0.01251	0.11268	0.00834	0.12245	0.01633	0.13132	0.01105	0.13517	0.00513	0.14434	0.01682		23.54	0.01288	0.191	0.07692
23.647	0.02966	0.02496	0.07856	0.03985	0.04812	0.02817	0.04339	0.01422	0.03447	0.00242	0.04596	0.00345	0.04222	0.00557	0.04607	0.00857		23.647	0.09619	0.02385	0.12611	0.02195	0.14976	0.03149	0.15295	0.02999		23.647	0.03377	0.13306	0.11954	0.03043	0.11201	0.02799	0.10395	0.00765	0.11522	0.02304	0.13345	0.007	0.13801	0.00818	0.14695	0.01066		23.647	0.02124	0.20712	0.03062
23.754	0.09142	0.06197	0.05469	0.04969	0.04619	0.01453	0.04373	0.00702	0.03505	0.00222	0.03723	0.00605	0.04052	0.00807	0.04604	0.00693		23.754	0.13874	0.03858	0.13264	0.0136	0.159	0.04154	0.15838	0.04177		23.754	0.08283	0.05117	0.13145	0.03537	0.11665	0.00918	0.11514	0.01228	0.11627	0.0154	0.1236	0.00928	0.13374	0.00724	0.1483	0.01257		23.754	-0.000104436	0.18372	0.09176
23.861	0.08823	0.05237	0.08833	0.04039	0.05574	0.01949	0.03298	0.00694	0.04499	0.00332	0.0416	0.00452	0.04375	0.00472	0.04576	0.00829		23.861	0.06878	0.04511	0.13637	0.01696	0.1562	0.02952	0.15525	0.03011		23.861	0.1017	0.01716	0.14033	0.02825	0.11686	0.04352	0.11521	0.00909	0.12271	0.01837	0.13209	0.00768	0.13794	0.00487	0.14727	0.01116		23.861	0.09422	0.19983	0.0918
23.968	0.08695	0.08704	0.05561	0.01833	0.04627	0.02794	0.03682	0.00418	0.04299	0.00498	0.0465	0.00331	0.04071	0.00464	0.04687	0.00755		23.968	0.08605	0.05008	0.13581	0.02739	0.15232	0.01952	0.15126	0.02067		23.968	0.07424	0.09635	0.13324	0.00469	0.09221	0.04881	0.1126	0.01164	0.12885	0.0079	0.13156	0.0183	0.13608	0.00595	0.14758	0.01076		23.968	0.11028	0.18615	0.09116
24.075	0.10161	0.04578	0.05191	0.01204	0.05287	0.03224	0.03654	0.00929	0.03618	0.00108	0.0442	0.000740333	0.04294	0.0054	0.04591	0.00857		24.075	0.11818	0.00785	0.14821	0.03472	0.15312	0.02224	0.15086	0.02261		24.075	0.11946	0.05667	0.10331	0.03355	0.09571	0.05073	0.11076	0.00953	0.12638	0.01081	0.13283	0.00784	0.13695	0.00508	0.14611	0.01344		24.075	0.10291	0.23525	0.09736
24.182	0.07344	0.03983	0.05294	0.0409	0.06684	0.02291	0.04419	0.01201	0.04746	0.000919841	0.04008	0.00376	0.04336	0.00481	0.04639	0.00404		24.182	0.03802	0.01626	0.1454	0.05212	0.1519	0.01238	0.15294	0.01192		24.182	0.11948	0.01689	0.10029	0.0119	0.10348	0.01725	0.11365	0.00709	0.12576	0.00472	0.12553	0.00737	0.13652	0.00622	0.14482	0.01713		24.182	0.08237	0.16899	0.0921
24.289	0.08386	0.03617	0.0857	0.03678	0.06887	0.01755	0.04937	0.00889	0.04253	0.00113	0.04244	0.00548	0.03853	0.0053	0.04695	0.00746		24.289	0.01914	0.03803	0.14388	0.03448	0.16154	0.01073	0.15389	0.02		24.289	0.1214	0.05019	0.11397	0.02169	0.10677	0.0488	0.10768	0.00634	0.12481	0.000903738	0.12078	0.01158	0.14088	0.00899	0.14707	0.01922		24.289	0.14596	0.13746	0.08222
24.396	0.05271	0.04989	0.07383	0.03738	0.05143	0.02428	0.04595	0.01099	0.04632	0.00442	0.04108	0.00782	0.03995	0.00732	0.0437	0.00806		24.396	0.11502	0.01424	0.13007	0.03314	0.15577	0.01672	0.15709	0.01563		24.396	0.07158	0.03227	0.0906	0.01293	0.09395	0.02925	0.10924	0.00291	0.11734	0.00873	0.12593	0.01278	0.13935	0.01428	0.14579	0.01677		24.396	0.12704	0.18697	0.0644
24.503	0.10695	0.087	0.06509	0.04032	0.06533	0.02383	0.03946	0.00392	0.03608	0.00688	0.0442	0.00581	0.04198	0.00542	0.04404	0.00659		24.503	0.12195	0.01147	0.13798	0.02312	0.15272	0.02627	0.15817	0.02529		24.503	0.09016	0.00587	0.12829	0.02114	0.08427	0.02654	0.10905	0.00905	0.10795	0.01494	0.12797	0.00435	0.13537	0.00931	0.14492	0.01582		24.503	0.14969	0.15675	0.0295
24.61	0.11054	0.05912	0.05869	0.04668	0.05582	0.02849	0.02822	0.02186	0.04033	0.01288	0.05002	0.00982	0.04204	0.00263	0.0429	0.00754		24.61	0.1172	0.01528	0.13578	0.0497	0.15849	0.01359	0.1628	0.0116		24.61	0.13952	0.02998	0.14177	0.02691	0.09279	0.03483	0.11517	0.01545	0.10601	0.0066	0.12849	0.0059	0.13955	0.00889	0.14403	0.01414		24.61	0.08156	0.17538	0.08568
24.717	0.1158	0.05291	0.07556	0.00736	0.04771	0.01869	0.03448	0.02351	0.03966	0.01594	0.04356	0.00637	0.04136	0.00661	0.04877	0.00489		24.717	0.05681	0.01674	0.14205	0.02931	0.15207	0.01885	0.15486	0.01873		24.717	0.10798	0.13817	0.14169	0.06584	0.09437	0.03597	0.1167	0.02024	0.11312	0.01065	0.1291	0.00253	0.13752	0.0077	0.14522	0.01056		24.717	0.10309	0.17884	0.07617
24.824	0.09267	0.0614	0.05598	0.02885	0.01919	0.02464	0.03869	0.02415	0.04036	0.01562	0.04118	0.0086	0.04095	0.0065	0.04573	0.00674		24.824	0.05635	0.01346	0.13507	0.02515	0.15765	0.02072	0.16438	0.00962		24.824	0.13614	0.04528	0.12435	0.03323	0.09882	0.06558	0.11195	0.02141	0.11556	0.01448	0.13023	0.00617	0.13337	0.0075	0.1459	0.01595		24.824	0.07903	0.2057	0.08624
24.931	0.07004	0.06963	0.04134	0.03189	0.02685	0.01936	0.0377	0.01611	0.04376	0.01551	0.04063	0.00774	0.03922	0.00677	0.04456	0.00858		24.931	0.06626	0.00668	0.14438	0.00972	0.16305	0.01231	0.16523	0.00862		24.931	0.07913	0.09007	0.13929	0.01167	0.11006	0.04551	0.10295	0.00936	0.11901	0.00843	0.13334	0.00819	0.13841	0.00845	0.14577	0.01372		24.931	-0.00958	0.16239	0.08118
25.038	0.08737	0.0786	0.04591	0.0636	0.03916	0.02131	0.04034	0.01827	0.04008	0.01308	0.03834	0.00432	0.039	0.00491	0.04581	0.00619		25.038	0.14225	0.01201	0.12626	0.04249	0.16353	0.01746	0.16571	0.01369		25.038	0.05923	0.0238	0.11541	0.01739	0.10465	0.04141	0.11562	0.01233	0.12132	0.01297	0.12764	0.01114	0.13827	0.00824	0.14342	0.01429		25.038	0.0588	0.19409	0.07497
25.145	0.10633	0.05184	0.05508	0.03926	0.03456	0.02663	0.03942	0.00713	0.04624	0.00936	0.03588	0.0022	0.04058	0.00793	0.04509	0.00601		25.145	0.12011	0.00942	0.13961	0.01704	0.16144	0.02577	0.16796	0.01796		25.145	0.06928	0.09742	0.09606	0.05627	0.09655	0.04345	0.12707	0.01299	0.12185	0.01091	0.12117	0.01132	0.13704	0.00871	0.14527	0.01328		25.145	0.01079	0.18548	0.06494
25.252	0.07129	0.07291	0.07773	0.01522	0.0439	0.03873	0.03873	0.00654	0.04212	0.02059	0.03313	0.00633	0.04135	0.00822	0.04412	0.00348		25.252	0.17017	0.01721	0.13413	0.02464	0.15578	0.00901	0.14936	0.01008		25.252	0.07012	0.00197	0.115	0.04379	0.09359	0.02873	0.13101	0.00439	0.11744	0.0083	0.12504	0.01168	0.13682	0.00377	0.14343	0.0138		25.252	0.0157	0.13521	0.07007
25.359	0.08131	0.02852	0.02597	0.0191	0.04127	0.02705	0.03464	0.01088	0.03915	0.0129	0.03892	0.00409	0.04136	0.01048	0.04392	0.00401		25.359	0.08997	0.01978	0.13044	0.02687	0.15777	0.00512	0.15048	0.00753		25.359	0.0368	0.02962	0.12463	0.04005	0.1241	0.01888	0.12694	0.01166	0.11084	0.01438	0.13039	0.01412	0.1389	0.00711	0.14486	0.01863		25.359	0.03103	0.14375	0.04927
25.466	0.04437	0.03864	0.05392	0.05101	0.05625	0.02865	0.04508	0.01979	0.03834	0.00649	0.03334	0.00555	0.04293	0.00594	0.04572	0.00421		25.466	0.10371	0.03945	0.12525	0.04624	0.16158	0.01524	0.16263	0.0149		25.466	0.0486	0.02729	0.10055	0.03076	0.09904	0.02675	0.12114	0.01201	0.11602	0.01284	0.12613	0.00796	0.13864	0.00292	0.14563	0.01488		25.466	0.06612	0.18106	0.05709
25.573	0.08143	0.04665	0.04186	0.03495	0.02787	0.00854	0.03549	0.01262	0.03881	0.01587	0.03602	0.00432	0.04562	0.00415	0.04631	0.00917		25.573	0.08834	0.0034	0.1346	0.04074	0.16101	0.01079	0.16527	0.00742		25.573	0.08086	0.03066	0.12057	0.04748	0.08591	0.04132	0.12659	0.0061	0.11697	0.01115	0.12896	0.01099	0.13801	0.00323	0.14823	0.01395		25.573	0.07507	0.15171	0.01758
25.68	0.09464	0.03443	0.08482	0.05001	0.02171	0.01842	0.03773	0.01893	0.03943	0.01601	0.03699	0.00511	0.04335	0.00589	0.04891	0.00618		25.68	0.05456	0.02367	0.12131	0.04474	0.15606	0.01071	0.1575	0.01072		25.68	0.05073	0.03792	0.12409	0.02872	0.10428	0.0173	0.11961	0.00394	0.11948	0.00853	0.13069	0.00827	0.13483	0.00256	0.14998	0.00975		25.68	0.11205	0.15442	0.08203
25.787	0.07525	0.01499	0.07335	0.03989	0.02428	0.01268	0.04743	0.01985	0.03786	0.02245	0.03822	0.00341	0.04438	0.00338	0.04496	0.00959		25.787	0.0939	0.03944	0.12364	0.02779	0.16027	0.01398	0.15779	0.01339		25.787	0.09615	0.07708	0.12631	0.01147	0.12247	0.03833	0.1064	0.02206	0.11662	0.01777	0.12663	0.00571	0.13625	0.0041	0.14873	0.01134		25.787	0.06477	0.20947	0.06883
25.894	0.09755	0.02828	0.05984	0.04515	0.01959	0.00559	0.04058	0.02431	0.03538	0.00779	0.04146	0.00441	0.0414	0.01018	0.04694	0.00913		25.894	0.06279	0.02943	0.13579	0.02841	0.15551	0.02241	0.15905	0.01858		25.894	0.01588	0.04032	0.07284	0.05091	0.09668	0.0245	0.10859	0.00619	0.12037	0.02099	0.12439	0.01334	0.13619	0.00238	0.14457	0.01001		25.894	0.02582	0.19679	0.10868
26.001	0.05542	0.04592	0.06645	0.05661	0.03555	0.02572	0.04805	0.01122	0.03542	0.01102	0.04035	0.00398	0.04262	0.00635	0.04576	0.00646		26.001	0.11175	0.06102	0.12358	0.05001	0.15757	0.02628	0.15574	0.02647		26.001	0.10825	0.01126	0.1277	0.05975	0.11229	0.03746	0.10486	0.00797	0.11624	0.01714	0.12563	0.00949	0.13285	0.00634	0.14744	0.01018		26.001	0.01236	0.25171	0.12121
26.108	0.1013	0.04247	0.06273	0.04121	0.02631	0.01831	0.04577	0.00587	0.03363	0.01168	0.04144	0.00747	0.0396	0.00879	0.04368	0.00539		26.108	0.05013	0.00965	0.12686	0.05825	0.15802	0.02599	0.1607	0.02485		26.108	0.07574	0.00542	0.11816	0.03846	0.09303	0.01693	0.10453	0.01216	0.11861	0.01367	0.13212	0.01282	0.13585	0.00676	0.14698	0.01053		26.108	0.05183	0.19479	0.0876
26.215	0.0973	0.03559	0.07702	0.04327	0.0421	0.01696	0.0428	0.02214	0.03322	0.00667	0.04148	0.0096	0.04118	0.00521	0.04753	0.00571		26.215	0.00669	0.01108	0.13616	0.0427	0.15736	0.02485	0.15357	0.02698		26.215	0.04504	0.04704	0.12345	0.01517	0.09651	0.02366	0.10647	0.01442	0.11448	0.01561	0.13122	0.01312	0.14079	0.00405	0.14807	0.01691		26.215	0.03968	0.13402	0.0608
26.322	0.10343	0.02227	0.08396	0.00655	0.04914	0.02119	0.0364	0.02049	0.03091	0.00341	0.04068	0.00607	0.04389	0.00636	0.04624	0.00592		26.322	0.00753	0.01945	0.14561	0.03834	0.1588	0.02906	0.15416	0.03047		26.322	0.03746	0.01689	0.11729	0.02338	0.09985	0.00162	0.119	0.00219	0.12407	0.00701	0.13075	0.01176	0.13787	0.0017	0.14715	0.01733		26.322	0.00313	0.18568	0.02812
26.429	0.0653	0.04614	0.09945	0.02678	0.03373	0.03715	0.0478	0.01787	0.0392	0.01186	0.04036	0.00571	0.04073	0.00323	0.04618	0.00505		26.429	0.0476	0.00517	0.12961	0.05065	0.15119	0.0309	0.15129	0.03084		26.429	0.06811	3.40274e-05	0.07937	0.022	0.0905	0.04207	0.11743	0.00503	0.12039	0.01236	0.12666	0.00909	0.14017	0.0048	0.14608	0.01941		26.429	0.02881	0.18018	0.05967
26.536	0.08523	0.036	0.09462	0.04341	0.03071	0.03986	0.05258	0.0177	0.04665	0.01346	0.03775	0.00794	0.0426	0.000869238	0.04501	0.00546		26.536	0.06778	0.01115	0.14964	0.0466	0.15034	0.02422	0.15022	0.02426		26.536	0.10052	0.03328	0.07842	0.00967	0.10851	0.05295	0.12467	0.01022	0.12444	0.01613	0.13114	0.01316	0.13889	0.00191	0.15014	0.0147		26.536	-0.02498	0.16059	0.02962
26.643	0.05947	0.03362	0.0651	0.02104	0.03289	0.05476	0.03868	0.01034	0.03896	0.01518	0.04001	0.00426	0.04132	0.00501	0.04393	0.00688		26.643	0.0369	0.0106	0.14772	0.01658	0.16494	0.01874	0.16629	0.01712		26.643	-0.0013	0.01227	0.08702	0.04626	0.10328	0.04417	0.10544	0.0252	0.12115	0.01198	0.1295	0.01329	0.13757	0.00462	0.14616	0.01486		26.643	-0.02571	0.17513	0.02706
26.75	0.06887	0.0079	0.02996	0.01555	0.05308	0.01435	0.04481	0.00371	0.04068	0.01729	0.036	0.00494	0.04248	0.00767	0.04515	0.00986		26.75	0.10341	0.0095	0.14738	0.03238	0.16434	0.01921	0.16457	0.01898		26.75	0.09399	0.02952	0.08969	0.04162	0.09845	0.04317	0.11247	0.01375	0.12281	0.01705	0.12866	0.01077	0.13922	0.00542	0.14496	0.01558		26.75	0.04112	0.18342	0.10218
26.857	0.04965	0.05905	0.05019	0.01298	0.0294	0.03812	0.02564	0.01075	0.0372	0.02104	0.04054	0.009	0.0439	0.00659	0.0449	0.00671		26.857	0.06774	0.01793	0.1394	0.03079	0.17294	0.02582	0.17681	0.0208		26.857	0.08085	0.03749	0.09874	0.04584	0.09992	0.05025	0.10556	0.01198	0.11476	0.00798	0.12153	0.00636	0.14357	0.00578	0.14793	0.01302		26.857	-0.01347	0.21572	0.09184
26.964	0.05526	0.04337	0.05346	0.03097	0.04302	0.02113	0.03531	0.01653	0.04489	0.00457	0.04131	0.00752	0.045	0.0087	0.04415	0.00611		26.964	0.12098	0.03862	0.13431	0.02079	0.16357	0.01643	0.16167	0.0177		26.964	0.10847	0.02731	0.12029	0.00497	0.10172	0.03275	0.11275	0.00675	0.11193	0.00765	0.12918	0.01382	0.13353	0.00429	0.14858	0.01169		26.964	0.01367	0.14863	0.07562
27.071	0.09527	0.05984	0.0557	0.03989	0.05284	0.0129	0.03779	0.01791	0.03882	0.00706	0.04148	0.00322	0.04384	0.00302	0.04182	0.00643		27.071	0.10168	0.01939	0.13787	0.03084	0.16533	0.00419	0.16006	0.01321		27.071	0.07492	0.03352	0.09266	0.00493	0.11039	0.028	0.11	0.02644	0.11968	0.0095	0.12692	0.00843	0.13654	0.0072	0.14885	0.01381		27.071	0.1105	0.13343	0.09633
27.178	0.07907	0.09668	0.05123	0.01666	0.04827	0.03144	0.04004	0.01188	0.03978	0.00816	0.04017	0.00453	0.04331	0.00641	0.04432	0.00599		27.178	0.1778	0.00949	0.12847	0.05288	0.1484	0.01287	0.14453	0.01042		27.178	0.09277	0.07334	0.10644	0.03543	0.10618	0.03385	0.11407	0.01901	0.11533	0.00535	0.12426	0.01533	0.13779	0.01007	0.14718	0.01174		27.178	0.08921	0.16546	0.11704
27.285	0.06013	0.06321	0.03094	0.02385	0.05143	0.03537	0.03704	0.02128	0.03009	0.01179	0.03738	0.00477	0.03995	0.00954	0.04468	0.0049		27.285	0.07754	0.01604	0.13761	0.02267	0.15684	0.01305	0.15855	0.0118		27.285	0.11858	0.02162	0.10625	0.02035	0.1016	0.01805	0.10958	0.00561	0.11391	0.00608	0.13212	0.00837	0.13716	0.00933	0.14583	0.01102		27.285	0.0707	0.15765	0.06371
27.392	0.09522	0.03461	0.03541	0.04692	0.055	0.02083	0.04479	0.01538	0.03083	0.01386	0.03572	0.00142	0.0422	0.0028	0.04384	0.00435		27.392	0.11953	0.04367	0.12737	0.04788	0.15374	0.01181	0.15195	0.01089		27.392	0.15541	0.0439	0.08073	0.00728	0.0877	0.01802	0.11348	0.01179	0.12474	0.00928	0.13059	0.0204	0.13876	0.00692	0.14581	0.01562		27.392	-0.01216	0.17796	0.04495
27.499	0.10064	0.05844	0.04316	0.01084	0.04724	0.02541	0.03118	0.01725	0.03895	0.00233	0.04242	0.0106	0.04281	0.0051	0.04488	0.00463		27.499	0.10516	0.02398	0.11985	0.0387	0.14834	0.01853	0.1506	0.01899		27.499	0.06828	0.0931	0.09215	0.0282	0.09183	0.02614	0.10846	0.01479	0.12229	0.00382	0.12824	0.00143	0.13948	0.00596	0.1473	0.01318		27.499	-0.0101	0.15747	0.0804
27.606	0.05811	0.07127	0.04578	0.02496	0.06812	0.01675	0.02781	0.01503	0.03612	0.01076	0.0411	0.00877	0.04219	0.00813	0.0449	0.00664		27.606	0.09048	0.03907	0.13239	0.03481	0.15183	0.00792	0.15018	0.00641		27.606	0.11207	0.01719	0.11428	0.05629	0.09192	0.02742	0.11707	0.00933	0.11498	0.00222	0.12963	0.00284	0.14043	0.00294	0.14849	0.01026		27.606	-0.05464	0.17787	0.07353
27.713	0.07584	0.04479	0.0503	0.01835	0.01838	0.0333	0.03976	0.01286	0.04063	0.00584	0.04094	0.00907	0.04199	0.00677	0.04486	0.00473		27.713	0.08982	0.06511	0.14377	0.02194	0.1541	0.01792	0.15159	0.01673		27.713	0.15096	0.00408	0.13081	0.04333	0.08089	0.01961	0.12631	0.00669	0.12623	0.0043	0.12302	0.00472	0.13945	0.00881	0.14697	0.01179		27.713	0.03968	0.16059	0.08292
27.82	0.08716	0.02806	0.04947	0.06059	0.04916	0.00932	0.04103	0.01227	0.03781	0.0121	0.04145	0.00428	0.04025	0.00631	0.04627	0.00574		27.82	0.05277	0.01671	0.127	0.02788	0.15844	0.02538	0.15834	0.02538		27.82	0.12569	0.04716	0.13951	0.0245	0.09805	0.02684	0.11928	0.00704	0.11949	0.00715	0.12355	0.00638	0.13721	0.00837	0.14729	0.01359		27.82	0.12577	0.1467	0.08249
27.927	0.05862	0.07062	0.06764	0.03968	0.04514	0.00756	0.04199	0.01422	0.04122	0.00958	0.03738	0.00208	0.0429	0.00834	0.0457	0.00517		27.927	0.05631	0.01657	0.13525	0.00434	0.15452	0.01887	0.1569	0.01956		27.927	0.10321	0.03611	0.13106	0.01152	0.09816	0.00934	0.12052	0.01167	0.12208	0.00507	0.12447	0.00692	0.14054	0.00651	0.14833	0.01464		27.927	0.03085	0.15744	0.08675
28.034	0.029	0.08418	0.05369	0.01219	0.0328	0.00304	0.03598	0.01356	0.04196	0.00805	0.03791	0.00667	0.0428	0.00831	0.04306	0.00575		28.034	0.12616	0.02983	0.12156	0.02776	0.16302	0.01854	0.16178	0.02009		28.034	0.07187	0.02581	0.1143	0.04432	0.10958	0.01816	0.11161	0.02254	0.11971	0.01383	0.12258	0.01941	0.13469	0.01088	0.14761	0.01743		28.034	0.08278	0.16785	0.07281
28.141	0.04743	0.06544	0.04257	0.01754	0.03781	0.02377	0.04771	0.02059	0.03788	0.000835058	0.0408	0.00226	0.04404	0.00686	0.04634	0.00331		28.141	0.09722	0.02912	0.13365	0.02254	0.171	0.02383	0.1757	0.01635		28.141	0.08052	0.06132	0.09415	0.06762	0.10135	0.02322	0.11625	0.0023	0.11545	0.02398	0.13019	0.01406	0.13479	0.01073	0.14778	0.01493		28.141	0.05982	0.14667	0.06176
28.248	0.05981	0.03863	0.03871	0.03728	0.02835	0.03254	0.0512	0.01339	0.04053	0.00656	0.04219	0.00399	0.0463	0.0037	0.0448	0.00503		28.248	0.06784	0.04913	0.15517	0.01955	0.1658	0.01974	0.17046	0.01256		28.248	0.10571	0.05357	0.12678	0.0567	0.10466	0.038	0.11339	0.00559	0.10783	0.0182	0.12899	0.01686	0.13274	0.00782	0.15058	0.01326		28.248	0.09272	0.17725	0.11507
28.355	0.07537	0.02821	0.03981	0.03516	0.04435	0.0318	0.03846	0.00468	0.0418	0.0069	0.04272	0.00111	0.04456	0.0066	0.04481	0.0012		28.355	0.11058	0.05434	0.12798	0.01944	0.16926	0.02271	0.17113	0.02134		28.355	0.13183	0.02789	0.12342	0.05252	0.11302	0.03765	0.11905	0.0171	0.11512	0.0066	0.13076	0.01561	0.1341	0.00671	0.1524	0.01256		28.355	0.11559	0.15591	0.09116
28.462	0.05343	0.00986	0.03583	0.01844	0.00378	0.02516	0.04768	0.01017	0.03655	0.01224	0.04014	0.00442	0.04242	0.00578	0.04496	0.00563		28.462	0.0938	0.05306	0.13575	0.00485	0.16473	0.01786	0.16601	0.01643		28.462	0.12042	0.02224	0.09801	0.02539	0.11893	0.02017	0.12202	0.00891	0.11606	0.00683	0.12825	0.01262	0.13827	0.00483	0.14799	0.01477		28.462	0.16322	0.19086	0.05438
28.569	0.0689	0.0367	0.03405	0.04167	0.02815	0.02639	0.02649	0.00954	0.03962	0.01052	0.03845	0.00303	0.04514	0.00728	0.04538	0.0066		28.569	0.10512	0.05993	0.12463	0.03676	0.14796	0.02657	0.15414	0.02339		28.569	0.08009	0.01786	0.12668	0.01728	0.10099	0.01591	0.13398	0.0078	0.12236	0.00683	0.12958	0.01161	0.13527	0.00181	0.14677	0.01517		28.569	0.11987	0.15594	0.11136
28.676	0.07813	0.05339	0.06894	0.01221	0.03758	0.01351	0.03769	0.01596	0.04323	0.01128	0.03644	0.00529	0.04457	0.00454	0.04287	0.00324		28.676	0.10262	0.05351	0.13668	0.0205	0.15096	0.02971	0.16113	0.02757		28.676	0.07296	0.04719	0.1213	0.02407	0.11239	0.01679	0.12268	0.01345	0.12011	0.00691	0.12747	0.00578	0.13434	0.00186	0.1466	0.02029		28.676	0.10909	0.19086	0.06422
28.783	0.12273	0.01776	0.06956	0.00341	0.04567	0.00884	0.0379	0.02003	0.04976	0.00822	0.03942	0.00271	0.04107	0.00343	0.04774	0.00227		28.783	0.08221	0.06215	0.13352	0.04057	0.14669	0.02892	0.15887	0.03724		28.783	0.10229	0.08662	0.09369	0.0045	0.1096	0.00737	0.1142	0.00475	0.12188	0.0082	0.12874	0.01191	0.13756	0.00898	0.14536	0.01621		28.783	0.09833	0.20755	0.04196
28.89	0.08514	0.01535	0.06666	0.0356	0.06027	0.02755	0.03078	0.01695	0.04201	0.01623	0.03758	0.00884	0.04088	0.00275	0.04684	0.00582		28.89	0.09933	0.0422	0.12658	0.0606	0.15398	0.03582	0.15638	0.03629		28.89	0.06503	0.01089	0.14218	0.03186	0.09342	0.02409	0.1179	0.0151	0.11484	0.01235	0.12881	0.00695	0.13217	0.00462	0.14796	0.01612		28.89	0.10049	0.19011	0.11563
28.997	0.07479	0.03179	0.08406	0.05277	0.03994	0.03419	0.04086	0.00821	0.03914	0.00925	0.03748	0.00408	0.04074	0.00597	0.04546	0.00345		28.997	0.13306	0.02831	0.13561	0.04679	0.15332	0.01939	0.1543	0.01924		28.997	0.09088	0.02327	0.13782	0.03655	0.12648	0.0394	0.12833	0.02059	0.11949	0.01162	0.12525	0.00766	0.13716	0.00211	0.14949	0.01142		28.997	0.14703	0.22287	0.05634
29.104	0.02311	0.04668	0.05208	0.02905	0.05108	0.01762	0.03585	0.01203	0.04939	0.01787	0.03883	0.00398	0.04285	0.00689	0.04684	0.00429		29.104	0.12388	0.04617	0.13865	0.04548	0.17079	0.02387	0.17317	0.01996		29.104	0.08936	0.04329	0.13144	0.01885	0.12505	0.05672	0.11965	0.01568	0.12304	0.00881	0.12475	0.01276	0.14056	0.000339107	0.14946	0.01604		29.104	0.05516	0.23565	0.04553
29.211	0.02591	0.01456	0.0402	0.05733	0.04839	0.04633	0.03255	0.00517	0.04037	0.02285	0.044	0.0041	0.04307	0.00686	0.04588	0.00323		29.211	0.16248	0.04496	0.1453	0.02417	0.17063	0.02641	0.16767	0.02932		29.211	0.08664	0.04262	0.14635	0.04072	0.10303	0.00563	0.12311	0.02031	0.11833	0.01293	0.11797	0.01289	0.14023	0.00973	0.14768	0.01757		29.211	0.00521	0.16023	0.06784
29.318	0.06735	0.02965	0.04837	0.0464	0.04527	0.01041	0.02578	0.00281	0.03814	0.01309	0.03902	0.00611	0.0426	0.00439	0.04356	0.00476		29.318	0.1002	0.02423	0.14542	0.01942	0.15194	0.02094	0.15815	0.01407		29.318	0.10672	0.02229	0.11071	0.01223	0.124	0.02595	0.12624	0.0297	0.11334	0.00791	0.12206	0.01421	0.13923	0.00229	0.15074	0.01691		29.318	0.10257	0.19744	0.02092
29.425	0.03477	0.06784	0.05134	0.04355	0.03906	0.02707	0.02575	0.01368	0.03678	0.00405	0.04155	0.00167	0.04298	0.00809	0.04372	0.00687		29.425	0.07977	0.03536	0.13533	0.04199	0.1561	0.02439	0.16314	0.02236		29.425	0.10648	0.0035	0.14985	0.03262	0.11262	0.02332	0.12651	0.02697	0.12475	0.00357	0.12254	0.0217	0.14122	0.00503	0.14987	0.01885		29.425	0.06546	0.19562	0.03825
29.532	0.01951	0.12052	0.02168	0.02119	0.02917	0.03979	0.02338	0.01765	0.03805	0.01337	0.04382	0.00339	0.04189	0.00433	0.04396	0.00568		29.532	0.08859	0.0409	0.13753	0.04828	0.16184	0.02754	0.16503	0.02413		29.532	0.000856803	0.01834	0.12426	0.02116	0.12535	0.03282	0.11733	0.03483	0.12395	0.00707	0.12181	0.01619	0.13735	0.00674	0.14593	0.01763		29.532	0.08067	0.23473	0.08335
29.639	0.03816	0.06771	0.05041	0.05966	0.03245	0.01177	0.03384	0.00691	0.03534	0.00509	0.0413	0.00525	0.04011	0.00331	0.04546	0.00287		29.639	0.04832	0.01739	0.12409	0.05143	0.16432	0.01999	0.16489	0.01926		29.639	0.08379	0.01982	0.1161	0.05498	0.10183	0.01104	0.12447	0.0196	0.11935	0.0091	0.12458	0.01063	0.13976	0.01109	0.14946	0.01339		29.639	0.12878	0.18643	0.08278
29.746	0.06557	0.1031	0.02273	0.02368	0.01981	0.0277	0.02599	0.01189	0.04285	0.00733	0.03923	0.00493	0.03968	0.000511429	0.04367	0.00267		29.746	0.11544	0.04281	0.15246	0.02287	0.15378	0.02392	0.15201	0.02481		29.746	0.08531	0.01657	0.11555	0.03616	0.09809	0.01754	0.11767	0.01404	0.11993	0.00359	0.1239	0.00952	0.14242	0.00511	0.14817	0.01415		29.746	0.13386	0.17702	0.08047
29.853	0.05545	0.07661	0.03371	0.00997	0.0336	0.0189	0.02964	0.01167	0.03715	0.00473	0.04587	0.00691	0.04534	0.00269	0.04369	0.00686		29.853	0.06301	0.01854	0.13102	0.04563	0.15693	0.02222	0.15285	0.02479		29.853	0.09796	0.05919	0.11746	0.04742	0.10349	0.00983	0.11204	0.00803	0.12156	0.00412	0.12018	0.00758	0.13834	0.00589	0.14567	0.01466		29.853	-0.01047	0.16802	0.09939
29.96	0.03549	0.05303	0.05596	0.05784	0.03557	0.01445	0.03277	0.01071	0.0422	0.00364	0.04003	0.000428476	0.04133	0.00861	0.04404	0.0071		29.96	0.05912	0.02276	0.11013	0.05585	0.16697	0.00756	0.16624	0.00871		29.96	0.10677	0.01212	0.13508	0.01796	0.10294	0.02013	0.11724	0.00635	0.12275	0.00516	0.12205	0.01103	0.13682	0.00342	0.14411	0.01272		29.96	0.04151	0.1798	0.0358
30.067	0.03925	0.03289	0.06589	0.01918	0.0347	0.01515	0.02732	0.01089	0.04201	0.00571	0.04025	0.00601	0.04119	0.00558	0.04563	0.00541		30.067	0.06861	0.01959	0.12148	0.04236	0.16359	0.00821	0.16168	0.0092		30.067	0.06032	0.04809	0.07643	0.02654	0.07872	0.03618	0.10749	0.00772	0.11724	0.01078	0.12876	0.00855	0.13864	0.00393	0.14462	0.01548		30.067	0.07525	0.20871	0.09123
30.174	0.04349	0.056	0.03142	0.01786	0.02922	0.02325	0.0305	0.0114	0.03157	0.01326	0.04028	0.000428267	0.03933	0.00404	0.04605	0.00553		30.174	0.04962	0.02738	0.12784	0.02038	0.16136	0.02147	0.16814	0.00978		30.174	0.07891	0.07095	0.11231	0.01994	0.12131	0.04005	0.11558	0.01373	0.11552	0.00672	0.11932	0.00766	0.1394	0.00584	0.14741	0.01241		30.174	0.00805	0.18126	0.05312
30.281	0.05537	0.07221	0.04998	0.01001	0.0372	0.02094	0.02984	0.01141	0.03579	0.00384	0.04252	0.00382	0.04201	0.00514	0.04777	0.00205		30.281	0.08239	0.00376	0.10857	0.03384	0.15425	0.01481	0.15894	0.00882		30.281	0.03397	0.12465	0.12179	0.04076	0.0998	0.03203	0.1101	0.0121	0.11284	0.01385	0.12575	0.01284	0.14085	0.00578	0.14375	0.01212		30.281	0.05771	0.21408	0.057
30.388	0.05479	0.03666	0.06201	0.00829	0.04488	0.00896	0.0405	0.01941	0.04166	0.01353	0.03895	0.00174	0.04166	0.00452	0.04768	0.00674		30.388	0.0923	0.01855	0.11843	0.04536	0.1465	0.02737	0.15272	0.02536		30.388	0.07161	0.00512	0.11788	0.03572	0.09189	0.0102	0.11555	0.01237	0.11333	0.01086	0.13459	0.0067	0.13617	0.00637	0.14463	0.01146		30.388	-0.00661	0.16286	0.11478
30.495	0.06849	0.07608	0.06099	0.01581	0.03779	0.02212	0.02983	0.01242	0.04659	0.00788	0.03983	0.00312	0.04131	0.0076	0.04542	0.00674		30.495	0.05101	0.03627	0.1299	0.03443	0.14589	0.02252	0.15233	0.02097		30.495	0.09842	0.01606	0.12213	0.04162	0.09328	0.00742	0.12295	0.02215	0.11674	0.02245	0.13557	0.0082	0.13906	0.0063	0.14483	0.00866		30.495	0.01031	0.18831	0.06548
30.602	0.05402	0.04945	0.06626	0.03165	0.05135	0.02471	0.04189	0.01533	0.0426	0.01323	0.03898	0.00428	0.0402	0.00547	0.04629	0.006		30.602	0.06758	0.03134	0.13964	0.02067	0.14603	0.019	0.15469	0.02194		30.602	0.11239	0.06223	0.13269	0.02415	0.09858	0.00195	0.12083	0.02496	0.11261	0.0201	0.13676	0.00274	0.13995	0.00322	0.1475	0.01133		30.602	0.05842	0.17917	0.09436
30.709	0.05527	0.05272	0.06216	0.03142	0.05407	0.00991	0.03299	0.0159	0.04292	0.01182	0.03563	0.0056	0.04357	0.00936	0.04745	0.00507		30.709	0.06928	0.01416	0.14549	0.02936	0.16606	0.0109	0.16355	0.01163		30.709	0.14726	0.07105	0.11109	0.0175	0.10433	0.01489	0.11071	0.02212	0.10828	0.01514	0.12433	0.00416	0.13589	0.00767	0.1451	0.01559		30.709	0.051	0.16874	0.09891
30.816	0.03645	0.04624	0.04983	0.02459	0.04702	0.01857	0.04639	0.01723	0.04023	0.00911	0.03934	0.00473	0.04111	0.00121	0.04405	0.00398		30.816	0.08325	0.02958	0.12301	0.02696	0.16232	0.0148	0.16361	0.01307		30.816	0.09466	0.1281	0.10518	0.01676	0.11093	0.00399	0.11605	0.01682	0.11843	0.01161	0.12504	0.00317	0.13951	0.00213	0.14804	0.01621		30.816	0.06575	0.16585	0.08718
30.923	0.03431	0.03449	0.05289	0.02831	0.05281	0.03293	0.04302	0.0224	0.04212	0.01523	0.03897	0.00327	0.04192	0.01025	0.04247	0.00536		30.923	0.11705	0.01795	0.14614	0.0232	0.15961	0.01583	0.1574	0.01797		30.923	0.09298	0.02066	0.10289	0.03388	0.11964	0.00369	0.11818	0.00563	0.11452	0.00189	0.13438	0.000606759	0.13624	0.00833	0.14619	0.01601		30.923	0.06785	0.17202	0.08982
31.03	0.04422	0.07857	0.05837	0.01727	0.02449	0.01816	0.03469	0.02559	0.04518	0.01849	0.04374	0.01341	0.04225	0.00572	0.04267	0.00805		31.03	0.05116	0.02224	0.13324	0.00741	0.16089	0.02789	0.16506	0.02143		31.03	0.08577	0.16937	0.12756	0.03462	0.09287	0.03133	0.12259	0.01709	0.11394	0.01038	0.12396	0.00796	0.13691	0.00487	0.14525	0.01658		31.03	0.05293	0.1965	0.10206
31.137	0.0269	0.07994	0.03103	0.05394	0.03331	0.00905	0.03945	0.01008	0.03977	0.02501	0.04165	0.00262	0.04076	0.00842	0.04357	0.00519		31.137	0.09008	0.02632	0.10892	0.01338	0.16636	0.01592	0.16342	0.02029		31.137	0.0509	0.00159	0.12451	0.06116	0.1021	0.01532	0.11152	0.00964	0.11749	0.00104	0.12793	0.01292	0.13687	0.00325	0.14466	0.0169		31.137	0.10051	0.18834	0.08727
31.244	0.04252	0.03757	0.04595	0.04225	0.04791	0.01254	0.03697	0.01333	0.04119	0.00741	0.04361	0.00547	0.04266	0.00987	0.04278	0.0048		31.244	0.10756	0.0229	0.12385	0.02721	0.15555	0.01531	0.15458	0.01606		31.244	0.00172	0.05401	0.13737	0.03534	0.10953	0.03276	0.11005	0.00892	0.11609	0.00617	0.12907	0.01158	0.1356	0.00602	0.14427	0.01598		31.244	0.09527	0.15401	0.0872
31.351	0.04266	0.05542	0.04818	0.03933	0.02923	0.01308	0.03642	0.00295	0.04803	0.00498	0.04034	0.00428	0.04313	0.00712	0.04666	0.00406		31.351	0.05383	0.0127	0.11178	0.02527	0.16275	0.00395	0.16107	0.00651		31.351	0.0464	0.03351	0.12437	0.03831	0.1089	0.00434	0.1121	0.0065	0.11131	0.00676	0.1255	0.00641	0.14243	0.00153	0.14688	0.01411		31.351	0.07473	0.1707	0.06453
31.458	0.02519	0.05694	0.01243	0.05405	0.05085	0.0064	0.03288	0.00735	0.04053	0.00401	0.0401	0.00415	0.04334	0.00767	0.04422	0.00823		31.458	0.11645	0.00546	0.14252	0.0278	0.16302	0.00863	0.16637	0.00553		31.458	0.0486	0.01138	0.11608	0.02937	0.12524	0.00402	0.11022	0.00545	0.1185	0.01187	0.12684	0.01088	0.14003	0.00619	0.14657	0.01396		31.458	0.09966	0.19777	0.0406
31.565	0.03103	0.06488	0.0628	0.05006	0.03962	0.00516	0.03211	0.00822	0.03539	0.00387	0.04131	0.00821	0.04148	0.00573	0.04337	0.00499		31.565	0.1153	0.03172	0.14325	0.04184	0.15081	0.00859	0.15398	0.00932		31.565	0.01369	0.03797	0.11728	0.02564	0.10957	0.01492	0.12344	0.00817	0.11668	0.01252	0.12811	0.0153	0.13956	0.00388	0.14737	0.01125		31.565	0.07848	0.23243	0.03695
31.672	0.08277	0.03789	0.04884	0.05765	0.04857	0.03022	0.0331	0.00822	0.03843	0.00568	0.0386	0.00403	0.04224	0.00719	0.04371	0.00535		31.672	0.13026	0.00481	0.13855	0.02599	0.15669	0.00957	0.16159	0.003		31.672	0.04076	0.05174	0.0937	0.0273	0.09651	0.01938	0.12758	0.00832	0.11752	0.01535	0.12579	0.00738	0.13932	0.00333	0.14673	0.01528		31.672	0.07091	0.16639	0.03308
31.779	0.07315	0.02421	0.04857	0.03225	0.03846	0.02655	0.03273	0.01749	0.04384	0.00237	0.04036	0.00342	0.04021	0.01053	0.04402	0.00625		31.779	0.06875	0.01346	0.1376	0.01001	0.1569	0.0166	0.15945	0.01637		31.779	0.10108	0.10623	0.1222	0.04208	0.12865	0.03915	0.12335	0.01339	0.10881	0.01408	0.12878	0.01365	0.14432	0.00639	0.14671	0.01317		31.779	0.02498	0.18681	0.04644
31.886	0.0814	0.04285	0.05298	0.03382	0.03892	0.02425	0.03205	0.0068	0.03723	0.0067	0.0412	0.00693	0.04324	0.00971	0.04696	0.00477		31.886	0.04601	0.03415	0.14334	0.01273	0.16136	0.01186	0.16171	0.01128		31.886	0.08351	0.04101	0.11389	0.05552	0.09641	0.02808	0.12171	0.00337	0.11554	0.012	0.12332	0.01407	0.13985	0.00223	0.14915	0.01209		31.886	0.04301	0.21503	0.04146
31.993	0.03704	0.05045	0.04139	0.03297	0.03695	0.01721	0.03422	0.00513	0.03855	0.000600468	0.04607	0.0029	0.04684	0.00636	0.04588	0.0038		31.993	0.07188	0.02343	0.14381	0.02128	0.16525	0.00483	0.16194	0.00459		31.993	0.04496	0.09768	0.12488	0.04938	0.10422	0.05786	0.11466	0.02626	0.12332	0.01936	0.1258	0.00822	0.14049	0.01003	0.14809	0.0124		31.993	0.04916	0.17735	0.07078
32.1	0.02757	0.04117	0.04462	0.03396	0.04824	0.01447	0.0303	0.00657	0.03773	0.0061	0.04342	0.0065	0.04235	0.00522	0.04437	0.00458		32.1	0.09337	0.02153	0.1557	0.03686	0.161	0.01257	0.16185	0.01218		32.1	0.0178	0.01753	0.10815	0.06363	0.09472	0.01366	0.11905	0.00828	0.11507	0.02156	0.12201	0.00215	0.13414	0.00841	0.14299	0.01079		32.1	0.02904	0.16713	0.07134
32.207	0.06404	0.07219	0.033	0.03446	0.04664	0.01422	0.03431	0.012	0.03773	0.00914	0.03662	0.00182	0.04553	0.00873	0.04314	0.00463		32.207	0.05653	0.02719	0.1464	0.01813	0.16344	0.02698	0.15899	0.02723		32.207	0.08751	0.02195	0.13059	0.03557	0.12616	0.02593	0.11983	0.0088	0.11396	0.0107	0.12052	0.00485	0.13829	0.00317	0.14272	0.01148		32.207	0.0773	0.1911	0.07052
32.314	0.04207	0.05052	0.01695	0.01484	0.04291	0.01298	0.03763	0.01123	0.03533	0.00633	0.04425	0.000378737	0.04515	0.01239	0.04402	0.0056		32.314	0.1268	0.00718	0.14157	0.03304	0.14928	0.02373	0.15042	0.02329		32.314	0.07653	0.00511	0.11047	0.01844	0.11043	0.04187	0.11874	0.01061	0.119	0.00405	0.12462	0.0109	0.13478	0.00325	0.14448	0.01586		32.314	0.02854	0.15642	0.07475
32.421	0.03635	0.06668	0.03097	0.01123	0.04558	0.03717	0.03912	0.01089	0.03364	0.00682	0.04464	0.00739	0.04292	0.01016	0.04389	0.00932		32.421	0.07138	0.00872	0.11697	0.04624	0.15037	0.01587	0.15354	0.01294		32.421	0.10505	0.04557	0.10535	0.04804	0.10801	0.034	0.11842	0.02567	0.11378	0.01284	0.12596	0.00571	0.13335	0.00454	0.14224	0.0156		32.421	0.11576	0.17763	0.06882
32.528	0.06607	0.06805	0.04576	0.01708	0.05513	0.02756	0.03954	0.01274	0.04739	0.000137187	0.04044	0.00715	0.04427	0.00788	0.04257	0.00916		32.528	0.07185	0.01635	0.12227	0.04761	0.15604	0.0238	0.16558	0.00838		32.528	-0.00147	0.05601	0.12129	0.03136	0.10186	0.04119	0.11777	0.01695	0.11987	0.01136	0.1271	0.00125	0.13966	0.00341	0.14202	0.01714		32.528	0.14627	0.12563	0.07735
32.635	0.02263	0.05588	0.0536	0.0218	0.04399	0.02125	0.04196	0.01361	0.04193	0.01638	0.04447	0.00509	0.04011	0.00874	0.04441	0.00846		32.635	0.09341	0.01042	0.13092	0.03568	0.15562	0.01351	0.1635	0.00675		32.635	0.03655	0.10117	0.09975	0.03589	0.12667	0.03841	0.11882	0.00653	0.11372	0.02304	0.12119	0.00956	0.13883	0.00368	0.14342	0.01523		32.635	0.02296	0.1756	0.10301
32.742	0.03375	0.07439	0.03484	0.0115	0.04849	0.01866	0.03672	0.0136	0.04605	0.0074	0.03826	0.00403	0.04263	0.01249	0.045	0.00654		32.742	0.09202	0.00988	0.14244	0.02909	0.16183	0.01094	0.16276	0.00937		32.742	0.03987	0.08541	0.13045	0.03663	0.10305	0.03663	0.11838	0.00671	0.11232	0.00704	0.12476	0.01532	0.13848	0.00653	0.1427	0.01176		32.742	0.04583	0.25408	0.07212
32.849	0.0263	0.09783	0.01747	0.0144	0.0405	0.01391	0.02874	0.00763	0.04212	0.01177	0.04147	0.00525	0.04139	0.01031	0.0439	0.00788		32.849	0.06843	0.00719	0.13982	0.01758	0.15642	0.00992	0.15773	0.00851		32.849	0.03925	0.08436	0.13208	0.02185	0.10715	0.03762	0.12059	0.02766	0.11777	0.01134	0.12447	0.01185	0.13733	0.00656	0.14132	0.01232		32.849	0.09431	0.195	0.04772
32.956	0.02617	0.06277	0.03041	0.00763	0.03075	0.01115	0.02829	0.00863	0.04259	0.00508	0.03671	0.00486	0.04272	0.00875	0.04278	0.00734		32.956	0.0523	0.03902	0.13698	0.017	0.15614	0.0157	0.15773	0.01445		32.956	0.12415	0.08525	0.11939	0.02313	0.11651	0.0221	0.12989	0.02368	0.12301	0.01887	0.12939	0.01271	0.14015	0.00662	0.14442	0.01494		32.956	0.07726	0.1866	0.06696
33.063	0.0303	0.05905	0.04144	0.03668	0.03191	0.02358	0.02158	0.0163	0.0482	0.00992	0.04457	0.00576	0.04118	0.00437	0.04463	0.00967		33.063	0.04446	0.02448	0.12383	0.02905	0.15742	0.01687	0.15654	0.01802		33.063	0.05398	0.08119	0.13248	0.00217	0.13042	0.01839	0.12766	0.02341	0.12154	0.01605	0.13179	0.01681	0.139	0.00388	0.14409	0.01586		33.063	0.11815	0.22848	0.09134
33.17	0.0143	0.08103	0.04368	0.00807	0.04018	0.03108	0.02658	0.00372	0.04185	0.01428	0.04306	0.00575	0.04198	0.00524	0.04331	0.00693		33.17	0.04138	0.02984	0.12874	0.0282	0.16758	0.02529	0.16949	0.02309		33.17	0.09797	0.04894	0.12604	0.02235	0.12869	0.01817	0.11773	0.01778	0.12179	0.02003	0.12817	0.00693	0.1359	0.00786	0.14237	0.01593		33.17	0.07496	0.16564	0.09604
33.277	0.03649	0.04203	0.05758	0.02066	0.03867	0.01689	0.02701	0.01129	0.03851	0.0078	0.03489	0.00873	0.04216	0.00675	0.04442	0.00528		33.277	0.04323	0.02426	0.13647	0.03882	0.16412	0.02907	0.16216	0.02973		33.277	0.12495	0.04827	0.0913	0.03545	0.09635	0.02129	0.12514	0.01297	0.12155	0.01731	0.11975	0.00559	0.13911	0.00519	0.14491	0.01823		33.277	0.10025	0.17784	0.06771
33.384	0.05252	0.04014	0.04361	0.02566	0.02907	0.02711	0.02948	0.01202	0.04151	0.01365	0.04091	0.00676	0.0422	0.00582	0.04644	0.00718		33.384	0.07808	0.01556	0.1274	0.06066	0.15334	0.01968	0.15387	0.01914		33.384	0.03954	0.000688065	0.09725	0.01298	0.10135	0.01963	0.11025	0.00189	0.1198	0.02251	0.12691	0.01365	0.1406	0.00417	0.14601	0.01686		33.384	0.06159	0.19729	0.05028
33.491	0.05436	0.05589	0.03724	0.04035	0.0165	0.01036	0.03714	0.01115	0.03456	0.00773	0.03733	0.01097	0.04022	0.00666	0.04419	0.0068		33.491	0.08713	0.01202	0.13377	0.05047	0.1548	0.02026	0.15302	0.02095		33.491	0.05291	0.01689	0.10598	0.04226	0.10802	0.00971	0.12203	0.00473	0.11599	0.02181	0.12379	0.01062	0.13908	0.00542	0.1468	0.01143		33.491	0.05572	0.17872	0.09187
33.598	0.0171	0.06735	0.01655	0.06262	0.02977	0.02318	0.02923	0.01557	0.03029	0.01686	0.03609	0.00366	0.04287	0.00621	0.04598	0.00922		33.598	0.06748	0.03862	0.13293	0.03122	0.15379	0.01132	0.15372	0.0113		33.598	0.00564	0.01543	0.10679	0.04096	0.10458	0.02476	0.12148	0.01071	0.11354	0.01654	0.12833	0.01187	0.13983	0.00892	0.15013	0.01516		33.598	0.10272	0.21816	0.07529
33.705	0.04935	0.04325	0.0186	0.03388	0.03673	0.01455	0.03689	0.01391	0.0378	0.01298	0.03754	0.00554	0.04191	0.00316	0.04545	0.00575		33.705	0.10567	0.02654	0.13552	0.03462	0.16783	0.01086	0.16625	0.01351		33.705	0.03621	0.05065	0.11604	0.02824	0.09787	0.0094	0.12028	0.00852	0.11666	0.00421	0.12664	0.00616	0.14069	0.00612	0.14713	0.01347		33.705	0.12939	0.16118	0.1195
33.812	0.02992	0.0361	0.03128	0.02847	0.03605	0.0116	0.02313	0.00651	0.03931	0.00844	0.04022	0.00317	0.04124	0.00598	0.04451	0.00859		33.812	0.01478	0.01652	0.1397	0.03586	0.1489	0.02363	0.15376	0.02032		33.812	0.0534	0.02009	0.10639	0.06179	0.09479	0.00904	0.11677	0.00986	0.11791	0.00173	0.1304	0.00549	0.14082	0.0035	0.14858	0.01536		33.812	0.07456	0.23526	0.07736
33.919	0.03917	0.04539	0.03704	0.03728	0.03627	0.01636	0.03986	0.00525	0.03866	0.01118	0.03647	0.00497	0.04054	0.00404	0.04762	0.00937		33.919	0.0801	0.04368	0.13328	0.03919	0.16365	0.01938	0.15352	0.01925		33.919	0.06402	0.12384	0.12181	0.02247	0.10015	0.02675	0.1169	0.00289	0.11836	0.01195	0.12355	0.00705	0.13964	0.00647	0.14984	0.01234		33.919	0.04633	0.21714	0.06775
34.026	0.04608	0.02563	0.03486	0.03906	0.02598	0.02149	0.03425	0.01327	0.03937	0.00856	0.03419	0.00546	0.04115	0.00694	0.04403	0.00624		34.026	0.07153	0.00443	0.13202	0.05334	0.15466	0.02486	0.1599	0.02035		34.026	0.09317	0.03541	0.11415	0.0295	0.09713	0.02556	0.11396	0.00909	0.13193	0.00103	0.12394	0.00549	0.14359	0.00877	0.14919	0.01226		34.026	0.07637	0.21079	0.02743
34.133	0.04899	0.08107	0.04559	0.03491	0.04272	0.01123	0.03615	0.00189	0.0388	0.00446	0.03218	0.00242	0.03807	0.00786	0.04298	0.00516		34.133	0.10106	0.00986	0.12225	0.03216	0.1623	0.01025	0.16317	0.00907		34.133	0.11219	0.00655	0.12982	0.03099	0.08297	0.0348	0.11592	0.00771	0.12181	0.00776	0.12337	0.01076	0.14065	0.00894	0.14719	0.01136		34.133	0.03746	0.20211	0.08116
34.24	0.04102	0.06898	0.04211	0.02054	0.05966	0.01265	0.03374	0.0061	0.03688	0.01476	0.03362	0.00131	0.03783	0.00715	0.04583	0.00384		34.24	0.08168	0.01396	0.1294	0.02431	0.15964	0.01065	0.16692	0.00755		34.24	0.09989	0.02546	0.14333	0.04191	0.08028	0.01091	0.10722	0.01161	0.12857	0.00854	0.12213	0.00856	0.13738	0.00222	0.14767	0.0136		34.24	0.05567	0.11006	0.13129
34.347	0.06098	0.02159	0.04648	0.02961	0.05954	0.00593	0.0312	0.00476	0.03017	0.01132	0.03799	0.00667	0.03757	0.00579	0.04527	0.0048		34.347	0.07371	0.01146	0.13858	0.03537	0.1576	0.01398	0.15491	0.01438		34.347	0.10703	0.0302	0.10107	0.01254	0.09141	0.03021	0.10668	0.00633	0.12614	0.0102	0.12583	0.0065	0.1406	0.0058	0.14737	0.01387		34.347	0.01776	0.15632	0.10413
34.454	0.05129	0.04471	0.02891	0.02721	0.04721	0.00888	0.01727	0.00571	0.02935	0.0138	0.03837	0.00373	0.03991	0.00475	0.04589	0.00396		34.454	0.08559	0.03345	0.14395	0.01689	0.15087	0.01976	0.1556	0.01652		34.454	0.1459	0.02938	0.1185	0.00342	0.10855	0.00916	0.10737	0.01194	0.12407	0.0111	0.12808	0.00768	0.1404	0.00949	0.14761	0.01655		34.454	0.10039	0.18168	0.09465
34.561	0.04496	0.03979	0.02455	0.02731	0.05994	0.01488	0.02334	0.00222	0.03401	0.01093	0.04276	0.00644	0.04469	0.00344	0.04486	0.00794		34.561	0.09188	0.0189	0.12931	0.02291	0.16781	0.01891	0.17625	0.00816		34.561	0.06997	0.09241	0.1263	0.01158	0.11494	0.03987	0.10498	0.01409	0.12946	0.01323	0.12463	0.00507	0.1372	0.00611	0.14558	0.01416		34.561	0.0525	0.16137	0.08944
34.668	0.04974	0.04411	0.05762	0.0134	0.03465	0.04185	0.03233	0.00278	0.03264	0.01508	0.03979	0.00928	0.04239	0.00278	0.0448	0.00425		34.668	0.06382	0.02389	0.14393	0.02207	0.15809	0.01227	0.16286	0.00411		34.668	0.1514	0.000132936	0.12884	0.00914	0.11756	0.02325	0.11243	0.01119	0.12664	0.01189	0.12449	0.00769	0.13961	0.00737	0.14544	0.01369		34.668	0.07171	0.18443	0.0672
34.775	0.03422	0.06629	0.07422	0.04236	0.03623	0.02918	0.03158	0.00919	0.03967	0.0117	0.03741	0.0051	0.04037	0.00402	0.04615	0.00538		34.775	0.07636	0.01628	0.13095	0.03437	0.16224	0.01709	0.1702	0.00345		34.775	0.13419	0.08257	0.15309	0.0382	0.11913	0.02903	0.11936	0.00819	0.13047	0.01481	0.12537	0.00601	0.14185	0.00464	0.14547	0.00843		34.775	0.03805	0.14474	0.06746
34.882	-0.00133	0.03566	0.0654	0.00998	0.0495	0.01827	0.02676	0.000304411	0.04172	0.01314	0.03974	0.00328	0.04156	0.00479	0.04565	0.0047		34.882	0.04365	0.02061	0.13789	0.03458	0.16649	0.01581	0.17262	0.01062		34.882	0.0231	0.05476	0.11482	0.01773	0.11334	0.03325	0.11179	0.02179	0.1212	0.00994	0.12548	0.00151	0.13897	0.00414	0.14396	0.01281		34.882	0.13569	0.12942	0.04285
34.989	0.01742	0.08239	0.05649	0.0171	0.04711	0.02989	0.03571	0.00397	0.0444	0.00232	0.03943	0.00267	0.04201	0.0083	0.04856	0.00698		34.989	0.11117	0.04449	0.13236	0.04135	0.14746	0.00753	0.14987	0.00819		34.989	0.02168	0.0689	0.10669	0.06807	0.11469	0.03229	0.11304	0.01226	0.11663	0.00901	0.12688	0.00404	0.13907	0.00518	0.14657	0.01131		34.989	0.0038	0.16155	0.04486
35.096	0.01315	0.02403	0.0365	0.02919	0.03563	0.01052	0.0347	0.00449	0.0402	0.01015	0.04548	0.0046	0.04051	0.00676	0.04822	0.00603		35.096	0.04881	0.02277	0.12862	0.04076	0.15166	0.00985	0.15529	0.00412		35.096	0.07697	0.03043	0.10893	0.05895	0.12893	0.04356	0.12674	0.01334	0.11929	0.01271	0.12544	0.00762	0.13615	0.00553	0.14795	0.00962		35.096	0.09561	0.20082	0.05051
35.203	0.00603	0.046	0.05665	0.02917	0.03381	0.01675	0.03869	0.01517	0.04233	0.00752	0.03693	0.00174	0.04286	0.0076	0.04588	0.00552		35.203	-0.00115	0.01153	0.13429	0.04295	0.16052	0.00501	0.16198	0.00302		35.203	0.08698	0.07035	0.11936	0.04289	0.11846	0.02589	0.11419	0.01278	0.12273	0.0216	0.12892	0.00905	0.13668	0.00184	0.14784	0.00962		35.203	0.03943	0.25765	0.06404
35.31	-0.00111	0.03053	0.04152	0.01204	0.02263	0.02483	0.04705	0.00563	0.03775	0.01435	0.04055	0.00251	0.04352	0.00565	0.04786	0.00249		35.31	0.07571	0.01677	0.15392	0.03125	0.16527	0.00824	0.16406	0.01032		35.31	0.0499	0.02191	0.12141	0.02764	0.09782	0.01535	0.11263	0.01593	0.11597	0.01364	0.122	0.01902	0.13761	0.00579	0.14823	0.00926		35.31	0.02603	0.22791	0.08916
35.417	0.00137	0.01766	0.05777	0.04305	0.03454	0.0303	0.03345	0.01709	0.04142	0.01226	0.03908	0.005	0.04325	0.00838	0.04533	0.00824		35.417	0.04527	0.02742	0.14922	0.04271	0.15447	0.01731	0.16	0.01617		35.417	0.07372	0.02328	0.09462	0.03328	0.10508	0.01493	0.12019	0.01584	0.11596	0.01716	0.12272	0.01664	0.13852	0.00514	0.14677	0.01008		35.417	0.11391	0.23439	0.11813
35.524	0.01715	0.00671	0.05182	0.05567	0.03843	0.0063	0.03668	0.01821	0.04005	0.01738	0.03875	0.00233	0.04283	0.00653	0.0456	0.00494		35.524	0.12635	0.02112	0.15095	0.04017	0.15887	0.0161	0.15984	0.01612		35.524	0.137	0.14576	0.09946	0.02494	0.10869	0.03576	0.10394	0.00976	0.11759	0.01989	0.12902	0.00924	0.13966	0.00764	0.14542	0.01123		35.524	0.12449	0.19424	0.10755
35.631	-0.00103	0.03475	0.05244	0.07968	0.01211	0.00535	0.03857	0.01438	0.03875	0.01058	0.04084	0.00241	0.04448	0.01051	0.04767	0.00593		35.631	0.11194	0.03015	0.1459	0.04628	0.14682	0.01345	0.15484	0.01748		35.631	0.16124	0.04744	0.11473	0.02932	0.10412	0.04313	0.11502	0.0082	0.11462	0.00638	0.13029	0.01108	0.13781	0.00488	0.14745	0.00804		35.631	0.13432	0.1732	0.06984
35.738	0.03644	0.08472	0.04241	0.06297	0.04187	0.02186	0.03831	0.01645	0.04088	0.01628	0.04226	0.00214	0.045	0.00454	0.04687	0.00469		35.738	0.13326	0.03407	0.15496	0.04406	0.16103	0.00855	0.16229	0.00857		35.738	0.06577	0.04901	0.11248	0.02876	0.1112	0.02088	0.11461	0.01059	0.12243	0.02147	0.12471	0.01607	0.13527	0.0082	0.14421	0.01409		35.738	0.11477	0.22914	0.08478
35.845	0.02569	0.03118	0.03629	0.05708	0.02232	0.00562	0.03369	0.0077	0.04551	0.01844	0.03822	0.00538	0.04227	0.00517	0.04106	0.00797		35.845	0.12409	0.01098	0.15637	0.02546	0.15748	0.00776	0.16124	0.00988		35.845	0.08446	0.03488	0.13679	0.04533	0.11278	0.00833	0.11727	0.00199	0.11978	0.01225	0.12458	0.01988	0.13679	0.00741	0.14652	0.01628		35.845	0.0809	0.27855	0.11261
35.952	0.00731	0.05734	0.04535	0.0528	0.0482	0.01648	0.02857	0.0101	0.04613	0.01571	0.03636	0.000692147	0.04119	0.00304	0.0454	0.00567		35.952	0.13675	0.01605	0.14185	0.03707	0.1472	0.01397	0.14734	0.01402		35.952	0.14019	0.04539	0.10876	0.04763	0.13427	0.02707	0.12357	0.00926	0.11868	0.02257	0.12424	0.01427	0.13708	0.00587	0.14891	0.01844		35.952	0.04611	0.2095	0.10366
36.059	0.03943	0.01152	0.03763	0.04593	0.03179	0.01854	0.03508	0.013	0.04437	0.01352	0.0314	0.00499	0.04154	0.00576	0.04364	0.0075		36.059	0.14161	0.02534	0.15547	0.02003	0.16709	0.02249	0.17133	0.01518		36.059	0.13401	0.01834	0.09836	0.000703507	0.10064	0.01826	0.12516	0.02057	0.11785	0.02045	0.12271	0.01809	0.13608	0.00364	0.1472	0.01313		36.059	0.06962	0.20564	0.07591
36.166	0.02097	0.06975	0.04419	0.03881	0.04385	0.0219	0.04116	0.01057	0.03756	0.01188	0.04014	0.00597	0.04024	0.00972	0.04345	0.00626		36.166	0.1316	0.02844	0.12473	0.0162	0.15782	0.01918	0.16155	0.01307		36.166	0.06212	0.06787	0.11141	0.01993	0.09814	0.0499	0.10697	0.01727	0.11016	0.01299	0.1273	0.01391	0.13542	0.00347	0.14625	0.0134		36.166	-0.00246	0.24584	0.0238
36.273	0.0185	0.05366	0.04724	0.03552	0.04402	0.0128	0.03511	0.00853	0.04371	0.02109	0.04122	0.00689	0.03952	0.00494	0.04477	0.00904		36.273	0.11592	0.08084	0.12337	0.03685	0.14226	0.0132	0.15139	0.01148		36.273	0.0736	0.00608	0.11533	0.02523	0.0813	0.03661	0.11421	0.01243	0.12002	0.01662	0.13248	0.01133	0.13951	0.00203	0.14737	0.01754		36.273	0.04561	0.18872	0.02154
36.38	0.04725	0.08579	0.06157	0.0609	0.02993	0.01352	0.03058	0.01295	0.03429	0.00982	0.03647	0.00428	0.04124	0.00172	0.04575	0.00346		36.38	0.12708	0.04281	0.13105	0.02273	0.1531	0.01213	0.15359	0.01176		36.38	-0.00645	0.07393	0.11858	0.03471	0.12233	0.03199	0.10874	0.00792	0.12015	0.00297	0.12747	0.0081	0.13665	0.00722	0.14638	0.01514		36.38	0.0516	0.25722	0.04537
36.487	0.037	0.09047	0.05121	0.06874	0.03615	0.016	0.02958	0.00949	0.04116	0.01936	0.03735	0.00182	0.03925	0.00651	0.04569	0.00716		36.487	0.03471	0.01546	0.12207	0.02047	0.16271	0.02082	0.17001	0.00836		36.487	0.0593	0.00573	0.10309	0.03084	0.11227	0.00857	0.12126	0.00453	0.12494	0.00647	0.12772	0.01449	0.13441	0.01223	0.14878	0.01105		36.487	0.04572	0.18796	0.11925
36.594	0.04456	0.03347	0.04138	0.03325	0.02798	0.0145	0.02908	0.00132	0.03493	0.01587	0.03759	0.00481	0.03971	0.00536	0.04591	0.00644		36.594	0.03776	0.01656	0.11791	0.03588	0.15803	0.00651	0.15783	0.00686		36.594	0.05459	0.08349	0.09568	0.00807	0.09704	0.02774	0.12668	0.01535	0.12357	0.00947	0.1267	0.01063	0.13821	0.00452	0.14952	0.01175		36.594	0.09056	0.15326	0.09651
36.701	0.03527	0.04324	0.03763	0.00973	0.05126	0.01011	0.03606	0.01	0.03889	0.01475	0.03974	0.00419	0.03896	0.006	0.04515	0.00786		36.701	0.06264	0.01804	0.13106	0.01809	0.15425	0.01043	0.15709	0.01066		36.701	0.09719	0.02319	0.14576	0.01167	0.08965	0.03325	0.12126	0.01075	0.12459	0.00978	0.12328	0.00572	0.13927	0.00253	0.14835	0.0111		36.701	0.09547	0.19017	0.06349
36.808	0.0122	0.05365	0.02876	0.02892	0.04867	0.03185	0.03707	0.01286	0.0446	0.0211	0.03998	0.00272	0.04164	0.00972	0.04848	0.00382		36.808	0.05883	0.0301	0.13238	0.03937	0.14934	0.01157	0.15317	0.01635		36.808	0.12302	0.00311	0.14768	0.02124	0.08724	0.01851	0.1207	0.01697	0.11955	0.00645	0.1288	0.01515	0.13939	0.00724	0.1518	0.01555		36.808	0.12379	0.31072	0.07072
36.915	0.02954	0.06967	0.06457	0.01269	0.04492	0.02572	0.04234	0.01073	0.04115	0.01095	0.03982	0.00485	0.04088	0.00739	0.04665	0.0082		36.915	0.13091	0.03278	0.1348	0.0401	0.15487	0.0087	0.16053	0.00894		36.915	0.06836	0.02895	0.13769	0.01791	0.10569	0.05103	0.11438	0.00652	0.12496	0.01157	0.12844	0.01753	0.13754	0.00427	0.14625	0.01738		36.915	0.06332	0.26461	0.08443
37.022	0.02466	0.04	0.08009	0.02386	0.03791	0.02687	0.03944	0.01427	0.04172	0.01178	0.03733	0.00607	0.044	0.00809	0.04539	0.00703		37.022	0.10173	0.02795	0.14109	0.0345	0.15674	0.01067	0.15956	0.00579		37.022	0.12634	0.00543	0.10231	0.03352	0.09221	0.01092	0.12162	0.00924	0.1175	0.01058	0.12811	0.00987	0.14142	0.0104	0.14837	0.01371		37.022	0.12842	0.27931	0.06891
37.129	0.06598	0.02871	0.07588	0.01749	0.04802	0.00327	0.0314	0.00864	0.04215	0.00665	0.03905	0.00263	0.04764	0.00512	0.04742	0.00586		37.129	0.09892	0.03386	0.13512	0.02144	0.15843	0.01932	0.15721	0.02098		37.129	0.08627	0.01266	0.12473	0.03987	0.10772	0.01751	0.10967	0.01685	0.12419	0.01345	0.12981	0.01426	0.13935	0.00493	0.1458	0.00969		37.129	0.10872	0.25827	0.06673
37.236	0.0423	0.03779	0.03572	0.04052	0.06105	0.00422	0.03299	0.00579	0.0372	0.00415	0.04233	0.00545	0.04541	0.00614	0.04535	0.00844		37.236	0.04389	0.03426	0.13962	0.02537	0.15555	0.02	0.15904	0.0166		37.236	0.08597	0.03677	0.13268	0.04921	0.06139	0.02471	0.1183	0.01855	0.11583	0.01057	0.12309	0.01242	0.13741	0.00612	0.14531	0.01509		37.236	0.08562	0.18732	0.11299
37.343	0.0227	0.04228	0.04426	0.02022	0.06018	0.01964	0.0338	0.01044	0.03456	0.00763	0.04051	0.00607	0.04407	0.00781	0.04664	0.00357		37.343	0.07149	0.03728	0.13991	0.02487	0.15167	0.01294	0.15358	0.00978		37.343	0.05476	0.01317	0.1287	0.04581	0.07559	0.02717	0.11783	0.004	0.11073	0.01251	0.12449	0.00686	0.14012	0.00644	0.14625	0.01318		37.343	0.11836	0.21258	0.04001
37.45	0.01542	0.05475	0.06073	0.00589	0.05332	0.01816	0.03449	0.01236	0.04414	0.0029	0.04255	0.00431	0.04038	0.00605	0.04555	0.0042		37.45	0.09122	0.03467	0.13262	0.0361	0.14989	0.00643	0.15171	0.00432		37.45	0.07211	0.04661	0.11065	0.05527	0.08474	0.00642	0.10703	0.01111	0.11267	0.01069	0.13384	0.01165	0.13811	0.00372	0.14569	0.01127		37.45	0.12471	0.22957	0.10294
37.557	0.03385	0.06197	0.04908	0.02886	0.03049	0.01352	0.0311	0.01181	0.03863	0.00362	0.03698	0.00579	0.04017	0.00914	0.04678	0.0029		37.557	0.02604	0.01922	0.13092	0.05623	0.16057	0.02291	0.1678	0.01314		37.557	0.05584	0.06974	0.11235	0.05259	0.08703	0.00348	0.10628	0.00613	0.10786	0.01289	0.12942	0.00337	0.13872	0.00703	0.14458	0.00971		37.557	0.06567	0.2043	0.10837
37.664	0.03451	0.05141	0.06083	0.02558	0.04741	0.01942	0.03525	0.00332	0.0401	0.00679	0.03901	0.00631	0.04213	0.00574	0.04691	0.00327		37.664	0.02275	0.02404	0.12796	0.07071	0.16317	0.01447	0.16545	0.01173		37.664	0.08564	0.00585	0.08473	0.06923	0.08202	0.02117	0.11335	0.0097	0.11406	0.0111	0.12977	0.00221	0.14113	0.01201	0.14637	0.0112		37.664	0.14901	0.16212	0.09935
37.771	0.02882	0.0126	0.03752	0.03887	0.03868	0.01352	0.03619	0.00721	0.03902	0.01044	0.03985	0.00365	0.04226	0.00795	0.04468	0.00152		37.771	0.07709	0.01807	0.13489	0.04558	0.15549	0.01336	0.16076	0.00432		37.771	-0.00607	0.02674	0.11148	0.06474	0.10605	0.02156	0.10849	0.01751	0.12048	0.01913	0.12188	0.01073	0.13894	0.00997	0.14474	0.00982		37.771	0.07253	0.16825	0.07927
37.878	0.04531	0.10082	0.0382	0.02274	0.03037	0.00829	0.02479	0.00381	0.0329	0.00978	0.04191	0.00495	0.04191	0.00713	0.04534	0.00725		37.878	0.05309	0.00712	0.13311	0.03709	0.16377	0.01453	0.15796	0.01858		37.878	0.07021	0.08746	0.10406	0.02039	0.0864	0.00917	0.10226	0.01205	0.12046	0.01284	0.11841	0.01237	0.13662	0.00784	0.14633	0.01729		37.878	0.10904	0.1655	0.08725
37.985	0.00124	0.04415	0.03955	0.01304	0.03758	0.01172	0.03036	0.01132	0.03259	0.00752	0.03665	0.00525	0.04227	0.00287	0.04479	0.00644		37.985	0.0289	0.00673	0.12618	0.04274	0.16513	0.01433	0.1649	0.01458		37.985	0.00728	0.03732	0.09183	0.03994	0.10614	0.03998	0.11822	0.00287	0.11585	0.01351	0.12356	0.01122	0.13893	0.01262	0.14567	0.0182		37.985	0.09926	0.19564	0.12174
38.092	0.02368	0.0247	0.03076	0.05244	0.04636	0.02467	0.03925	0.00888	0.03353	0.00656	0.03717	0.00422	0.04151	0.000366494	0.04532	0.00458		38.092	0.01932	0.00903	0.13153	0.04568	0.15841	0.01573	0.15954	0.01382		38.092	0.09484	0.09222	0.10565	0.0558	0.10559	0.00429	0.11066	0.0145	0.11432	0.00758	0.12795	0.00951	0.13751	0.00606	0.14773	0.01618		38.092	0.06397	0.18034	0.06486
38.199	0.01261	0.04265	0.03881	0.038	0.05236	0.02925	0.04315	0.01276	0.0345	0.00822	0.0357	0.00619	0.04319	0.00614	0.04445	0.00571		38.199	0.02278	0.03212	0.14871	0.01938	0.1503	0.01347	0.14946	0.01452		38.199	0.06954	0.02408	0.0695	0.02518	0.11021	0.01169	0.1327	0.01695	0.11749	0.01228	0.12532	0.00712	0.13758	0.0064	0.14704	0.01368		38.199	0.04064	0.19648	0.09435
38.306	-0.00487	0.04697	0.06036	0.02203	0.04793	0.03854	0.0299	0.01102	0.03867	0.00762	0.04038	0.00886	0.04055	0.00509	0.04683	0.00589		38.306	0.04164	0.02847	0.14212	0.03253	0.15273	0.00467	0.15096	0.00679		38.306	0.04618	0.02343	0.09605	0.06475	0.11011	0.01712	0.12662	0.01892	0.12622	0.00707	0.1262	0.00562	0.14116	0.00806	0.14816	0.01442		38.306	0.02076	0.15956	0.09103
38.413	0.05622	0.03245	0.05973	0.01769	0.05633	0.0291	0.03202	0.01194	0.04078	0.00651	0.03794	0.00323	0.04225	0.00548	0.04821	0.00419		38.413	0.06672	0.00336	0.14153	0.05341	0.15844	0.02673	0.1555	0.02771		38.413	-0.01026	0.09001	0.10001	0.03444	0.08515	0.02924	0.13887	0.01898	0.1172	0.00505	0.12208	0.01238	0.14051	0.0068	0.14932	0.01426		38.413	-0.03302	0.24077	0.0954
38.52	0.09586	0.02438	0.07026	0.00964	0.04373	0.02012	0.03711	0.01323	0.03959	0.01255	0.04023	0.00188	0.04316	0.00783	0.0478	0.00335		38.52	0.03228	0.00915	0.13696	0.0471	0.16397	0.02788	0.15903	0.02958		38.52	0.00524	0.00463	0.07756	0.04073	0.09655	0.02356	0.12466	0.02057	0.11338	0.0077	0.12317	0.00458	0.14262	0.00651	0.14717	0.0166		38.52	0.05279	0.20658	0.08962
38.627	0.03145	0.0208	0.08318	0.05026	0.03378	0.04468	0.04	0.01432	0.04802	0.0149	0.04012	0.00397	0.0397	0.00415	0.04745	0.0052		38.627	0.03443	0.00431	0.13064	0.0539	0.15955	0.02304	0.15866	0.02351		38.627	0.00426	0.01256	0.10387	0.0361	0.0983	0.02532	0.11077	0.01816	0.11846	0.000877406	0.12579	0.01372	0.13976	0.00997	0.14948	0.01483		38.627	0.05479	0.19822	0.0839
38.734	0.04243	0.04302	0.05684	0.03453	0.02982	0.02717	0.03538	0.0157	0.03688	0.00877	0.04182	0.00269	0.04192	0.00702	0.045	0.00698		38.734	0.02203	0.01861	0.13182	0.03446	0.1662	0.01176	0.16947	0.00611		38.734	0.08353	0.00073594	0.08206	0.01628	0.11113	0.05416	0.11504	0.00588	0.11402	0.0084	0.12627	0.00462	0.14146	0.0089	0.14925	0.01366		38.734	0.1071	0.14329	0.11255
38.841	0.05356	0.02832	0.02104	0.04382	0.034	0.01617	0.03931	0.00824	0.03415	0.0147	0.03813	0.00783	0.0456	0.00639	0.04691	0.00344		38.841	0.02464	0.03486	0.12623	0.05421	0.16033	0.02442	0.15993	0.02457		38.841	0.1209	0.02354	0.07905	0.0296	0.10749	0.04641	0.12147	0.00439	0.11775	0.00559	0.12617	0.00913	0.14241	0.00328	0.14722	0.0122		38.841	0.09636	0.15257	0.08979
38.948	-0.00837	0.05022	0.02469	0.03365	0.05113	0.01803	0.03893	0.01215	0.03868	0.01867	0.03633	0.00816	0.04278	0.0032	0.04337	0.00418		38.948	0.1015	0.03699	0.12477	0.04945	0.15943	0.0258	0.16293	0.02434		38.948	0.01354	0.07864	0.07716	0.04283	0.11398	0.01596	0.1142	0.01699	0.11598	0.00691	0.12993	0.01077	0.13867	0.01075	0.14681	0.0162		38.948	0.13262	0.13647	0.06871
39.055	0.02668	0.10407	0.04469	0.02044	0.04714	0.02074	0.04889	0.01026	0.03949	0.00352	0.03425	0.01079	0.04393	0.0059	0.04406	0.00381		39.055	0.06515	0.0487	0.13745	0.05809	0.16257	0.01836	0.16342	0.01758		39.055	0.03257	0.02789	0.09821	0.01434	0.09413	0.03553	0.12346	0.00973	0.116	0.01252	0.12249	0.00691	0.13688	0.01251	0.14468	0.01157		39.055	0.14845	0.16196	0.05915
39.162	0.0327	0.01782	0.02119	0.0546	0.03294	0.01483	0.0361	0.00651	0.04303	0.0068	0.03973	0.0031	0.04296	0.00357	0.04354	0.00537		39.162	0.02482	0.02172	0.13656	0.05019	0.16347	0.01535	0.16839	0.00716		39.162	0.03511	0.00465	0.10285	0.01347	0.09588	0.0321	0.12819	0.00683	0.11535	0.00128	0.1228	0.00742	0.13614	0.01273	0.14636	0.01124		39.162	0.07815	0.19393	0.09342
39.269	0.04156	0.01506	0.02427	0.03275	0.03401	0.02848	0.0327	0.01154	0.04572	0.00816	0.03933	0.00149	0.04146	0.00639	0.04204	0.00577		39.269	0.04612	0.00636	0.15025	0.02584	0.16636	0.0222	0.16686	0.0216		39.269	0.00883	0.12743	0.1145	0.03589	0.08465	0.01599	0.12786	0.01859	0.11267	0.00518	0.12537	0.01173	0.1386	0.00925	0.14424	0.01407		39.269	0.07336	0.17843	0.10116
39.376	0.03089	0.07368	0.05106	0.04003	0.0524	0.02622	0.03447	0.01388	0.03988	4.22843e-05	0.04141	0.0048	0.0412	0.00653	0.04299	0.00338		39.376	0.02717	0.04273	0.1438	0.03187	0.16484	0.01092	0.1674	0.00653		39.376	0.06565	0.05442	0.10846	0.01738	0.10055	0.06081	0.1234	0.00761	0.11679	0.00565	0.12317	0.01212	0.14278	0.01041	0.14513	0.01379		39.376	0.11256	0.1994	0.09646
39.483	0.02827	0.10595	0.03557	0.0654	0.04171	0.03564	0.04112	0.00874	0.04752	0.00942	0.03794	0.00307	0.04227	0.0034	0.04227	0.00551		39.483	0.08549	0.00562	0.13608	0.04925	0.16556	0.02494	0.17533	0.01291		39.483	-0.02131	0.07955	0.12747	0.01918	0.10469	0.03469	0.12115	0.00358	0.11825	0.0017	0.12589	0.01408	0.14115	0.00758	0.14452	0.01337		39.483	0.15527	0.23791	0.04764
39.59	0.06881	0.02564	0.05374	0.02421	0.01752	0.01509	0.03805	0.01402	0.04097	0.01119	0.03895	0.00618	0.03988	0.00652	0.04449	0.00591		39.59	0.07406	0.02417	0.1603	0.0468	0.16466	0.02149	0.17562	0.00444		39.59	0.01013	0.06673	0.13556	0.03897	0.09405	0.02828	0.13207	0.01161	0.11604	0.01218	0.12852	0.0135	0.13951	0.00958	0.14307	0.01121		39.59	0.09449	0.23018	0.03799
39.697	0.02094	0.0672	0.05173	0.03179	0.03237	0.03676	0.0326	0.00902	0.03808	0.01219	0.03773	0.01046	0.04232	0.00577	0.04383	0.00614		39.697	0.07454	0.04006	0.14418	0.03777	0.16126	0.00749	0.16426	0.0088		39.697	0.03729	0.02745	0.13301	0.04711	0.08812	0.02748	0.1092	0.0131	0.11005	0.00282	0.12702	0.00504	0.14211	0.00803	0.14678	0.01295		39.697	0.12265	0.19249	0.06022
39.804	0.01957	0.02873	0.02973	0.05456	0.03229	0.01353	0.03848	0.0113	0.03426	0.01305	0.04027	0.00589	0.04223	0.00683	0.04282	0.00378		39.804	0.1021	0.01071	0.13367	0.05288	0.15954	0.01054	0.16528	0.00819		39.804	0.02005	0.09317	0.11022	0.02905	0.07684	0.05998	0.11835	0.02231	0.10916	0.00658	0.13077	0.00793	0.14197	0.00527	0.14475	0.0126		39.804	0.03657	0.22397	0.02373
39.911	0.02404	0.03575	0.01927	0.02054	0.0322	0.01642	0.03735	0.01359	0.03648	0.00949	0.03555	0.00504	0.04459	0.00616	0.04688	0.00272		39.911	0.07958	0.04269	0.15567	0.05853	0.15483	0.0171	0.15929	0.01116		39.911	0.03099	0.08249	0.10061	0.01425	0.10142	0.01919	0.12533	0.0141	0.11407	0.0041	0.13473	0.00686	0.13914	0.00524	0.14748	0.01379		39.911	0.00304	0.21667	0.05692
40.018	0.05175	0.07684	0.02478	0.06121	0.04126	0.03389	0.04014	0.01977	0.03276	0.00189	0.03969	0.00891	0.0455	0.00665	0.04249	0.00457		40.018	0.12131	0.02865	0.13971	0.03416	0.16096	0.01531	0.1658	0.00724		40.018	0.06092	0.07838	0.11174	0.03316	0.10454	0.04131	0.11435	0.0053	0.11685	0.01096	0.12552	0.01192	0.13723	0.00999	0.14909	0.01428		40.018	0.06708	0.20998	0.04916
40.125	0.02757	0.07432	0.000927181	0.01475	0.04336	0.01679	0.03931	0.02404	0.03944	0.00654	0.04083	0.00917	0.04499	0.00769	0.04406	0.00528		40.125	0.07673	0.00586	0.13844	0.03511	0.1703	0.02695	0.16789	0.02837		40.125	0.06106	0.00464	0.08963	0.01471	0.11224	0.00295	0.1279	0.01745	0.1162	0.01474	0.12288	0.00934	0.13786	0.00869	0.14625	0.01452		40.125	0.06842	0.22036	0.08729
40.232	0.0179	0.04751	0.0177	0.03705	0.06513	0.01686	0.04185	0.01773	0.04037	0.01627	0.03689	0.00779	0.04303	0.00586	0.04439	0.01061		40.232	0.03419	0.0155	0.14177	0.03183	0.16039	0.02791	0.1611	0.02771		40.232	0.04853	0.06167	0.08694	0.01975	0.11383	0.01965	0.11045	0.000509175	0.11798	0.01619	0.1285	0.00948	0.13919	0.01183	0.14954	0.01228		40.232	0.13238	0.18751	0.08761
40.339	0.04159	0.04468	0.05023	0.05511	0.06735	0.01457	0.04226	0.00361	0.04343	0.01487	0.04326	0.00495	0.04035	0.00789	0.04527	0.00741		40.339	0.05384	0.02717	0.14183	0.02503	0.14816	0.0268	0.14839	0.02672		40.339	-0.02065	0.04518	0.11963	0.0068	0.10061	0.02269	0.12299	0.00454	0.12078	0.01119	0.1284	0.00628	0.1395	0.00463	0.14652	0.01559		40.339	0.14273	0.25364	0.11376
40.446	0.04675	0.02437	0.03945	0.03646	0.05491	0.01928	0.0411	0.01632	0.04068	0.01224	0.0411	0.00271	0.04101	0.00265	0.04283	0.00975		40.446	-0.01044	0.04185	0.15574	0.01953	0.15967	0.01012	0.14976	0.01186		40.446	0.00326	0.05419	0.12384	0.00804	0.09443	0.05495	0.11229	0.00225	0.11342	0.00981	0.13694	0.01486	0.13785	0.00565	0.14772	0.01598		40.446	0.04471	0.20791	0.05884
40.553	0.08613	0.05101	0.02839	0.02747	0.05653	0.01571	0.03728	0.02119	0.04045	0.01334	0.03703	0.000617184	0.03845	0.00305	0.04458	0.0096		40.553	0.09731	0.02	0.14647	0.05286	0.15791	0.00252	0.15337	0.00574		40.553	0.01583	0.10039	0.13845	0.02867	0.1078	0.01283	0.12004	0.01897	0.11	0.00995	0.13176	0.00756	0.13734	0.00598	0.14467	0.01523		40.553	0.02934	0.15781	0.03348
40.66	0.0568	0.04793	0.07117	0.04388	0.03895	0.02408	0.03223	0.00912	0.04468	0.00588	0.041	0.00695	0.03904	0.00228	0.04514	0.00668		40.66	0.02532	0.04046	0.15189	0.03227	0.15747	0.00698	0.15557	0.00693		40.66	0.02944	0.19953	0.12576	0.05657	0.0966	0.01729	0.10462	0.011	0.11279	0.01395	0.12993	0.00253	0.1413	0.006	0.1465	0.01537		40.66	0.07063	0.19404	0.06081
40.767	0.04919	0.01052	0.04007	0.01819	0.0438	0.0165	0.03195	0.01149	0.04115	0.00553	0.03815	0.01068	0.03891	0.00315	0.04564	0.0077		40.767	0.06526	0.00185	0.13273	0.02792	0.15832	0.01145	0.15767	0.01202		40.767	0.0592	0.02787	0.07659	0.0143	0.11284	0.02555	0.11569	0.00976	0.11359	0.01502	0.12488	0.00871	0.141	0.00497	0.14374	0.01488		40.767	0.11365	0.17997	0.04723
40.874	0.06412	0.01345	0.04641	0.03266	0.03907	0.01538	0.0364	0.0116	0.03699	0.01375	0.03546	0.00594	0.03861	0.00637	0.04673	0.00527		40.874	-0.00751	0.01411	0.13424	0.0223	0.15592	0.01754	0.16115	0.01152		40.874	0.11004	0.06289	0.0709	0.02732	0.12689	0.02176	0.1137	0.01807	0.11605	0.01354	0.1239	0.00657	0.14078	0.00493	0.14562	0.01497		40.874	0.01241	0.21744	0.06602
40.981	0.03668	0.04408	0.03797	0.04086	0.03256	0.01596	0.04144	0.0082	0.03714	0.01483	0.04244	0.00724	0.03975	0.00354	0.04527	0.00358		40.981	0.07088	0.02823	0.1417	0.02567	0.15843	0.0182	0.1628	0.01063		40.981	0.00403	0.05832	0.1059	0.03645	0.11461	0.02005	0.10891	0.00356	0.11706	0.0202	0.12517	0.00732	0.1367	0.00551	0.14582	0.01437		40.981	0.02845	0.20506	0.11717
41.088	0.04494	0.05154	0.05786	0.02339	0.02719	0.02386	0.03335	0.000403249	0.03764	0.00937	0.0477	0.00368	0.04332	0.00298	0.04025	0.00809		41.088	0.05171	0.02066	0.13398	0.0432	0.15698	0.01141	0.15927	0.00785		41.088	0.05101	0.00813	0.09193	0.03703	0.10689	0.03066	0.11294	0.00991	0.12185	0.00636	0.12558	0.0129	0.13604	0.00731	0.14824	0.00937		41.088	0.0261	0.17186	0.03941
41.195	0.04316	0.08131	0.04938	0.0263	0.04149	0.0312	0.02559	0.00971	0.03748	0.00946	0.04134	0.0015	0.04071	0.00379	0.04403	0.00549		41.195	0.07483	0.02871	0.13792	0.02994	0.15422	0.01263	0.16383	0.00728		41.195	0.01858	0.02014	0.08669	0.00824	0.11545	0.00502	0.11957	0.01385	0.11801	0.01549	0.12659	0.00891	0.13401	0.00536	0.14566	0.01187		41.195	0.00774	0.16823	0.05528
41.302	0.04424	0.0343	0.03721	0.01237	0.04926	0.01434	0.03251	0.01334	0.04388	0.00838	0.04533	0.000583453	0.03956	0.00468	0.04525	0.00253		41.302	0.09572	0.03058	0.15494	0.02069	0.16149	0.01096	0.16942	0.01099		41.302	0.09023	0.01857	0.12559	0.02264	0.09722	0.02824	0.12216	0.00369	0.11421	0.0119	0.12135	0.0072	0.13472	0.00371	0.14838	0.01063		41.302	0.01955	0.18796	0.05628
41.409	0.01707	0.04609	0.03926	0.03201	0.05536	0.03263	0.02879	0.00614	0.04375	0.00521	0.04302	0.00801	0.04135	0.00277	0.04452	0.00664		41.409	0.05825	0.04402	0.16088	0.01804	0.15585	0.01739	0.16131	0.0197		41.409	0.07716	0.06222	0.11438	0.0378	0.11345	0.03045	0.1093	0.00587	0.11833	0.01293	0.12202	0.00774	0.13807	0.00387	0.14909	0.00789		41.409	0.0136	0.12757	0.05455
41.516	0.05194	0.09106	0.02566	0.05991	0.02846	0.02211	0.03821	0.0089	0.05001	0.00457	0.03921	0.00694	0.03915	0.00557	0.04666	0.00383		41.516	0.11831	0.04166	0.14515	0.03337	0.16622	0.00826	0.16416	0.00644		41.516	0.05428	0.000165123	0.12939	0.02591	0.11546	0.02957	0.09952	0.00488	0.11484	0.015	0.12655	0.01046	0.13558	0.00619	0.15002	0.01283		41.516	-0.02632	0.22588	0.07296
41.623	0.0412	0.06457	0.03942	0.02966	0.03474	0.03091	0.03834	0.00686	0.03945	0.00836	0.03981	0.00355	0.03863	0.00851	0.04437	0.00561		41.623	0.08812	0.03407	0.13683	0.0157	0.16345	0.01702	0.16359	0.01701		41.623	-0.01746	0.00893	0.15484	0.04991	0.07854	0.02193	0.10985	0.01421	0.121	0.00524	0.12421	0.012	0.1349	0.00417	0.14605	0.01269		41.623	0.04214	0.13977	0.03794
41.73	0.01733	0.05884	0.06284	0.0138	0.00723	0.02933	0.03547	0.01466	0.04839	0.00061535	0.03656	0.00426	0.03862	0.00472	0.0425	0.0067		41.73	0.04999	0.01113	0.14486	0.0194	0.17209	0.00743	0.16549	0.01863		41.73	0.04333	0.01584	0.12942	0.04301	0.09821	0.02956	0.12427	0.00939	0.12171	0.00399	0.12824	0.00849	0.13606	0.00452	0.14522	0.01465		41.73	0.08607	0.17418	0.08108
41.837	0.04845	0.03794	0.0563	0.01452	0.03166	0.01871	0.03653	0.01942	0.0452	0.00461	0.04031	0.00332	0.03937	0.00316	0.04475	0.00528		41.837	0.12883	0.01442	0.13015	0.05527	0.16773	0.00846	0.17106	0.00282		41.837	0.06003	0.02211	0.13238	0.0519	0.09105	0.01133	0.11977	0.00389	0.11369	0.00984	0.1305	0.00465	0.13751	0.00467	0.1466	0.01278		41.837	0.09064	0.20245	0.03758
41.944	0.02871	0.0518	0.03687	0.02327	0.02386	0.0266	0.02919	0.02306	0.04353	0.01413	0.03486	0.00573	0.04267	0.00605	0.04503	0.00783		41.944	0.10135	0.01719	0.12627	0.03851	0.15218	0.02312	0.15902	0.0269		41.944	0.0948	0.02677	0.12937	0.01251	0.08107	0.05915	0.11899	0.01419	0.11651	0.00587	0.13403	0.00407	0.13761	0.00867	0.14626	0.01254		41.944	0.07751	0.19876	0.07456
42.051	0.0131	0.10001	0.03703	0.04533	0.0339	0.00757	0.03417	0.02596	0.04309	0.01464	0.02988	0.00542	0.04094	0.00671	0.04632	0.00573		42.051	0.0695	0.01426	0.13958	0.042	0.14965	0.01251	0.15934	0.00994		42.051	0.13512	0.05107	0.11864	0.0529	0.09503	0.02995	0.11273	0.02218	0.12332	0.00873	0.1274	0.00637	0.13483	0.00638	0.14652	0.01445		42.051	-0.02089	0.20126	0.07557
42.158	0.04927	0.10307	0.00114	0.05542	0.04881	0.02665	0.02744	0.01632	0.04742	0.00185	0.03212	0.00199	0.04458	0.00515	0.04543	0.00419		42.158	0.0638	0.02114	0.14118	0.0297	0.15082	0.00445	0.1587	0.01391		42.158	0.05896	0.04729	0.10368	0.04041	0.1013	0.01058	0.11902	0.02119	0.1213	0.00649	0.13065	0.01005	0.13573	0.00702	0.14832	0.01156		42.158	-0.02996	0.19421	0.06355
42.265	-0.01516	0.078	0.04324	0.02426	0.03583	0.02144	0.03042	0.01373	0.04107	0.01072	0.03612	0.01013	0.03911	0.00736	0.04386	0.00509		42.265	0.09401	0.03255	0.12919	0.04863	0.16129	0.0196	0.1679	0.01008		42.265	0.1004	0.05576	0.10955	0.01998	0.09221	0.01107	0.11441	0.00687	0.11584	0.01881	0.12691	0.01833	0.13652	0.00956	0.14504	0.0126		42.265	0.13656	0.14879	0.08304
42.372	0.02254	0.06863	0.02053	0.03352	0.02934	0.01036	0.02381	0.01395	0.04319	0.01097	0.03757	0.00956	0.04372	0.00141	0.04422	0.00557		42.372	0.13469	0.01747	0.13313	0.02103	0.15791	0.01384	0.16366	0.00939		42.372	0.08957	0.04678	0.12831	0.00524	0.11731	0.02853	0.12288	0.0102	0.11553	0.02709	0.12599	0.01419	0.13542	0.00632	0.14746	0.01185		42.372	0.11518	0.17382	0.05925
42.479	-0.02056	0.02602	0.01551	0.02319	0.03596	0.03198	0.03218	0.01403	0.03765	0.01999	0.03573	0.00321	0.0368	0.0073	0.0472	0.0091		42.479	0.06499	0.02227	0.14471	0.01572	0.14734	0.01598	0.15648	0.02123		42.479	0.07062	0.02352	0.1151	0.01856	0.09605	0.01	0.10688	0.01257	0.11277	0.02086	0.12435	0.01172	0.13812	0.00699	0.14592	0.01317		42.479	0.05613	0.20754	0.11445
42.586	0.01021	0.04568	0.02508	0.03171	0.03452	0.01878	0.03506	0.00644	0.04011	0.00407	0.04073	0.00468	0.03966	0.00225	0.04527	0.00596		42.586	0.05607	0.03712	0.13004	0.05224	0.16518	0.02116	0.17276	0.00906		42.586	0.04664	0.01743	0.11001	0.0206	0.10306	0.00296	0.11999	0.02055	0.11706	0.01786	0.12761	0.00323	0.13789	0.00479	0.1481	0.01348		42.586	0.0155	0.19119	0.06173
42.693	-0.00281	0.05276	0.03172	0.0341	0.03757	0.00812	0.03916	0.01785	0.03697	0.01316	0.03934	0.00182	0.041	0.0065	0.04453	0.00723		42.693	0.02434	0.01429	0.13676	0.04449	0.17113	0.02472	0.1746	0.01916		42.693	-0.03462	0.05057	0.08527	0.00473	0.09696	0.03333	0.11195	0.00989	0.11082	0.01562	0.12828	0.00993	0.13849	0.00238	0.14612	0.01256		42.693	0.10671	0.18618	0.06208
42.8	0.01972	0.05764	0.04971	0.0222	0.03778	0.01375	0.03312	0.00882	0.0326	0.02371	0.04102	0.00395	0.03898	0.00139	0.04398	0.00597		42.8	0.09977	0.01914	0.12697	0.05029	0.153	0.01577	0.15623	0.01444		42.8	-0.06683	0.06063	0.10607	0.01194	0.10502	0.00467	0.11945	0.01206	0.11814	0.00787	0.12433	0.00749	0.1364	0.00439	0.14814	0.01554		42.8	0.08676	0.23106	0.08782
42.907	0.03405	0.0557	0.05228	0.05761	0.06403	0.02088	0.04096	0.00978	0.03575	0.00908	0.04231	0.00988	0.04277	0.00524	0.0453	0.00488		42.907	0.08306	0.02713	0.13673	0.04419	0.15191	0.01746	0.15048	0.01666		42.907	-0.03254	0.02681	0.09929	0.01167	0.11402	0.02151	0.1191	0.00353	0.11883	0.01071	0.12617	0.00872	0.13501	0.00627	0.14128	0.01538		42.907	0.13817	0.18901	0.07307
43.014	0.01568	0.05318	0.03319	0.04086	0.05234	0.03694	0.04472	0.00955	0.04844	0.00998	0.03809	0.002	0.04215	0.00523	0.04213	0.00637		43.014	0.13036	0.02089	0.12782	0.02673	0.16075	0.01687	0.15641	0.01768		43.014	-0.00755	0.00377	0.12214	0.03658	0.08759	0.01061	0.11711	0.00193	0.11941	0.01717	0.11658	0.00532	0.13765	0.00725	0.1439	0.01614		43.014	0.10147	0.1639	0.09138
43.121	0.02663	0.08212	0.06621	0.02205	0.02722	0.01507	0.03519	0.01826	0.04129	0.01221	0.04101	0.00593	0.04513	0.00385	0.04243	0.0021		43.121	0.1057	0.04626	0.11705	0.04399	0.15745	0.01925	0.15723	0.01934		43.121	-0.0033	0.00372	0.12207	0.03259	0.07596	0.01518	0.11955	0.01344	0.11938	0.01692	0.12051	0.00482	0.13598	0.01177	0.14736	0.01483		43.121	0.11735	0.21936	0.07478
43.228	0.01592	0.05464	0.07184	0.04049	0.03492	0.04084	0.0293	0.01816	0.0481	0.0012	0.03842	0.00493	0.04474	0.00552	0.0432	0.00353		43.228	0.0735	0.02267	0.13506	0.02405	0.15768	0.00931	0.15537	0.01302		43.228	0.0271	0.07024	0.11362	0.03077	0.07673	0.02337	0.12688	0.00971	0.12446	0.01252	0.1192	0.00512	0.13881	0.00539	0.14489	0.01462		43.228	0.04204	0.2043	0.06891
43.335	0.03345	0.04376	0.05553	0.03755	0.04116	0.02281	0.02304	0.01639	0.04455	0.00218	0.03968	0.00686	0.04497	0.00453	0.04292	0.00187		43.335	0.04923	0.03303	0.12345	0.04521	0.15963	0.0182	0.16363	0.01423		43.335	0.02306	0.04332	0.09683	0.00744	0.07728	0.00492	0.12282	0.01383	0.1169	0.01765	0.1213	0.00677	0.14144	0.00791	0.14238	0.01331		43.335	0.03005	0.18278	0.08807
43.442	0.0156	0.05249	0.0588	0.04365	0.03618	0.02255	0.02843	0.00906	0.03564	0.01344	0.0383	0.00868	0.04347	0.00707	0.04518	0.00432		43.442	0.18734	0.02085	0.13182	0.04682	0.16984	0.02007	0.17369	0.01427		43.442	0.01519	0.02432	0.07056	0.02855	0.06291	0.02107	0.12159	0.01456	0.12169	0.02198	0.1176	0.00363	0.14011	0.00895	0.14509	0.00929		43.442	0.066	0.15263	0.07489
43.549	0.02774	0.06967	0.03401	0.01246	0.04382	0.01359	0.02694	0.01633	0.03781	0.0028	0.03886	0.00348	0.04181	0.00703	0.04509	0.00373		43.549	0.15647	0.04347	0.13726	0.01938	0.16177	0.02123	0.16571	0.01812		43.549	0.09887	0.07583	0.09049	0.03287	0.06698	0.03166	0.112	0.01331	0.11674	0.01838	0.1228	0.01185	0.14226	0.00356	0.14493	0.00956		43.549	0.03682	0.15492	0.07715
43.656	-0.03655	0.01882	0.03005	0.02162	0.05859	0.0119	0.03607	0.01325	0.04111	0.01028	0.04209	0.0051	0.04092	0.00513	0.04837	0.00631		43.656	0.13226	0.02699	0.14972	0.01227	0.16834	0.0386	0.17046	0.03731		43.656	0.04148	0.18885	0.09398	0.01662	0.09949	0.04716	0.11488	0.02309	0.1205	0.01426	0.12326	0.01117	0.13769	0.00247	0.14722	0.01437		43.656	0.05004	0.2183	0.10549
43.763	0.01327	0.03007	0.05577	0.02767	0.0528	0.01252	0.03275	0.01392	0.03651	0.00887	0.03629	0.00638	0.0412	0.00578	0.04496	0.00635		43.763	0.04694	0.01962	0.1388	0.02752	0.16313	0.03131	0.16929	0.02865		43.763	0.00652	0.03937	0.12533	0.05402	0.11135	0.04746	0.11494	0.0188	0.11042	0.00953	0.12858	0.00742	0.14271	0.00757	0.14593	0.01677		43.763	0.13492	0.18617	0.08664
43.87	0.0182	0.07239	0.05517	0.03038	0.05411	0.03011	0.04431	0.01287	0.03201	0.0108	0.03745	0.00852	0.04036	0.00609	0.04386	0.00575		43.87	0.05106	0.01284	0.12924	0.02818	0.15533	0.02991	0.16832	0.02071		43.87	0.05791	0.028	0.11084	0.06373	0.10167	0.06131	0.11242	0.01276	0.11239	0.01276	0.13273	0.00255	0.13971	0.00492	0.14582	0.01386		43.87	0.04223	0.19318	0.04601
43.977	0.01265	0.01868	0.0511	0.01892	0.04588	0.00509	0.03785	0.01319	0.04606	0.01148	0.03326	0.00579	0.03774	0.00819	0.04668	0.00376		43.977	0.0561	0.03901	0.12846	0.041	0.15654	0.03252	0.16282	0.0286		43.977	0.04396	0.04586	0.09566	0.01711	0.10531	0.04317	0.11763	0.01717	0.12463	0.00796	0.13424	0.01193	0.13782	0.00474	0.14564	0.01648		43.977	0.15079	0.15737	0.06298
44.084	0.06391	0.037	0.07869	0.0276	0.06336	0.00561	0.02934	0.01787	0.03827	0.01645	0.03409	0.00689	0.04156	0.00551	0.04262	0.00524		44.084	0.05939	0.00455	0.12921	0.01884	0.16047	0.02142	0.16597	0.01731		44.084	0.11988	0.051	0.11344	0.04216	0.09438	0.03627	0.11047	0.01265	0.12291	0.00346	0.12604	0.01493	0.14172	0.0033	0.14534	0.01445		44.084	0.10547	0.16116	0.04621
44.191	0.02952	0.00954	0.07647	0.0261	0.04851	0.01507	0.02893	0.01061	0.03972	0.01041	0.03625	0.00495	0.04069	0.00685	0.04409	0.00535		44.191	0.06352	0.01646	0.13275	0.02367	0.15111	0.01733	0.15287	0.01748		44.191	0.15398	0.00449	0.12124	0.01497	0.09172	0.01852	0.10135	0.01263	0.11603	0.01363	0.12813	0.01094	0.13701	0.00761	0.14569	0.01659		44.191	0.12556	0.23768	0.04373
44.298	0.03253	0.01019	0.02789	0.0293	0.06155	0.01365	0.02566	0.00977	0.04049	0.00746	0.03861	0.00384	0.04208	0.01106	0.04604	0.00552		44.298	0.05919	0.03205	0.12771	0.04557	0.15402	0.01542	0.15921	0.0174		44.298	0.03414	0.0029	0.0924	0.02013	0.11332	0.02563	0.11172	0.01027	0.12003	0.01521	0.12673	0.00449	0.13803	0.00146	0.14458	0.01736		44.298	0.04394	0.22783	0.06191
44.405	0.05107	0.04562	0.0297	0.04981	0.05626	0.02296	0.03685	0.0131	0.03538	0.000105736	0.03728	0.00466	0.04379	0.01019	0.04249	0.00716		44.405	0.09104	0.0167	0.12756	0.03977	0.14644	0.0183	0.15552	0.00821		44.405	0.07482	1.55559e-05	0.09655	0.02673	0.11377	0.03021	0.10927	0.00657	0.12188	0.00747	0.12395	0.009	0.13833	0.00321	0.15094	0.01766		44.405	0.08388	0.22878	0.07177
44.512	0.02146	0.0389	0.035	0.03855	0.05328	0.01132	0.04677	0.01011	0.0444	0.00151	0.03692	0.01305	0.04445	0.0087	0.04312	0.00758		44.512	0.09159	0.01214	0.12345	0.04618	0.14904	0.02796	0.14626	0.02856		44.512	0.02424	0.0302	0.10143	0.03867	0.09058	0.0444	0.10635	0.00404	0.12129	0.00213	0.12422	0.0075	0.14049	0.00282	0.14546	0.01191		44.512	0.04631	0.15556	0.08784
44.619	0.01671	0.07195	0.02788	0.0299	0.0402	0.01721	0.04091	0.00701	0.04296	0.00839	0.03987	0.01146	0.04299	0.00949	0.04395	0.00746		44.619	0.05622	0.03199	0.11368	0.04593	0.15701	0.01689	0.16105	0.01452		44.619	0.05781	0.02178	0.11755	0.02739	0.11021	0.02052	0.11157	0.01147	0.11268	0.01046	0.12829	0.00218	0.13909	0.01108	0.14365	0.01327		44.619	0.05065	0.1996	0.10345
44.726	0.00289	0.04635	0.03291	0.03675	0.04082	0.02754	0.03974	0.00596	0.04432	0.00788	0.04083	0.00594	0.04473	0.005	0.0448	0.0081		44.726	0.08434	0.02028	0.14416	0.0294	0.14831	0.01566	0.15576	0.01721		44.726	0.04217	0.07407	0.12413	0.03412	0.12042	0.02841	0.1142	0.00628	0.11433	0.01086	0.1259	0.01125	0.13709	0.00854	0.14607	0.01143		44.726	0.11053	0.1857	0.0986
44.833	0.0014	0.03201	0.03068	0.04386	0.04148	0.00964	0.03899	0.00427	0.04127	0.00859	0.04101	0.00341	0.04515	0.01013	0.04446	0.00393		44.833	0.08002	0.02267	0.12253	0.04074	0.16564	0.01497	0.1659	0.01465		44.833	0.04382	0.04756	0.13302	0.04152	0.10477	0.01776	0.1212	0.01539	0.11644	0.00818	0.12004	0.00825	0.13714	0.0087	0.14368	0.0092		44.833	0.12438	0.17332	0.07658
44.94	0.03282	0.05367	0.01867	0.03947	0.02945	0.02455	0.02276	0.01072	0.03825	0.01456	0.03227	0.00352	0.04076	0.00858	0.04188	0.0055		44.94	0.04592	0.01549	0.13047	0.02074	0.15056	0.00541	0.15156	0.00673		44.94	0.09845	0.02609	0.10577	0.03634	0.10523	0.01245	0.12183	0.00161	0.11584	0.00416	0.12613	0.01117	0.13515	0.0032	0.14459	0.01407		44.94	0.07097	0.13889	0.07216
45.047	0.05393	0.06781	0.04812	0.02684	0.05142	0.00838	0.03205	0.00514	0.04115	0.01561	0.0372	0.00424	0.04086	0.00569	0.04292	0.00593		45.047	0.10633	0.00618	0.13716	0.0242	0.1646	0.00599	0.1667	0.00251		45.047	0.05218	0.08589	0.11736	0.01007	0.12039	0.02427	0.11971	0.00756	0.12245	0.01833	0.12489	0.00686	0.13762	0.00656	0.14826	0.01275		45.047	0.06499	0.18996	0.10354
45.154	0.00688	0.01259	0.05038	0.01279	0.04694	0.01097	0.03318	0.00764	0.03598	0.01579	0.03385	0.00597	0.04208	0.00525	0.04311	0.00602		45.154	0.1066	0.00896	0.12733	0.03113	0.16398	0.01263	0.16845	0.00938		45.154	0.07318	0.023	0.11142	0.0572	0.10524	0.02101	0.10486	0.00564	0.12071	0.01362	0.12957	0.0145	0.13546	0.00787	0.14838	0.01097		45.154	0.03128	0.22337	0.11814
45.261	0.0626	0.02154	0.04396	0.01381	0.04811	0.00893	0.03486	0.00751	0.03507	0.00532	0.03613	0.00483	0.04335	0.00486	0.04419	0.00575		45.261	0.11958	0.01654	0.14389	0.02874	0.15699	0.01607	0.1597	0.01218		45.261	0.10874	0.07895	0.10549	0.06096	0.09558	0.04421	0.10909	0.01132	0.12209	0.01153	0.12863	0.01473	0.13957	0.01108	0.14855	0.01134		45.261	0.02227	0.20751	0.06775
45.368	0.01391	0.01769	0.04078	0.02842	0.05309	0.00869	0.03711	0.01123	0.04203	0.00448	0.03466	0.00381	0.04215	0.00722	0.04295	0.00652		45.368	0.08185	0.00863	0.13633	0.05316	0.16071	0.02388	0.16307	0.0213		45.368	0.02841	0.0288	0.1106	0.01899	0.10192	0.0149	0.10688	0.0155	0.11707	0.01331	0.12899	0.01654	0.14142	0.00843	0.14601	0.01274		45.368	0.00507	0.19199	0.07098
45.475	0.01896	0.00869	-0.000222435	0.03684	0.03785	0.03027	0.03968	0.00636	0.03943	0.00814	0.03068	0.00821	0.04179	0.00822	0.04387	0.00614		45.475	0.1061	0.01521	0.14275	0.0285	0.15501	0.03332	0.16207	0.02785		45.475	0.10015	0.01667	0.1217	0.09003	0.0956	0.00386	0.1134	0.01249	0.11797	0.01371	0.13355	0.01717	0.13886	0.00989	0.14782	0.01103		45.475	0.07582	0.24926	0.0544
45.582	0.01687	0.01673	0.00811	0.01893	0.05806	0.01649	0.03594	0.00358	0.04112	0.01587	0.03596	0.00734	0.04073	0.00542	0.04252	0.00645		45.582	0.0773	0.02501	0.14094	0.03135	0.14944	0.02615	0.15119	0.02606		45.582	0.01989	0.03675	0.12062	0.04284	0.10085	0.04923	0.11226	0.01783	0.12368	0.01281	0.13152	0.01651	0.13736	0.00541	0.14067	0.01306		45.582	0.12283	0.17911	0.02828
45.689	0.00201	0.05167	0.03299	0.03554	0.03579	0.02019	0.04301	0.00433	0.03896	0.02467	0.03871	0.00841	0.04212	0.00402	0.04431	0.00864		45.689	0.04416	0.04667	0.13136	0.03542	0.16684	0.0234	0.16104	0.02353		45.689	0.01413	0.09031	0.12895	0.03167	0.10052	0.02951	0.11361	0.02094	0.11233	0.0064	0.1366	0.00651	0.14119	0.00735	0.14512	0.01507		45.689	0.08754	0.17229	0.07653
45.796	0.01665	0.035	0.02122	0.01816	0.032	0.0354	0.04215	0.00907	0.04211	0.02102	0.03446	0.01037	0.04305	0.00771	0.04493	0.00703		45.796	0.05481	0.02582	0.12519	0.0628	0.16363	0.01413	0.16184	0.01512		45.796	0.05438	0.03815	0.09685	0.02974	0.10733	0.01483	0.11749	0.01246	0.11652	0.00851	0.12643	0.01314	0.1378	0.00595	0.14552	0.0134		45.796	0.14794	0.22089	0.04971
45.903	0.05352	0.03388	0.0193	0.0411	0.02429	0.04603	0.04566	0.00406	0.04601	0.02225	0.03991	0.00496	0.04032	0.0083	0.0414	0.00742		45.903	0.07909	0.03526	0.12128	0.05797	0.15868	0.00316	0.15839	0.00335		45.903	0.1102	0.01654	0.11364	0.04215	0.09677	0.02151	0.11221	0.01731	0.11498	0.00959	0.12262	0.00868	0.13525	0.00893	0.14625	0.01238		45.903	0.04875	0.21685	0.07676
46.01	0.02699	0.03528	0.0256	0.03705	0.02735	0.02529	0.03674	0.01801	0.04617	0.01464	0.04467	0.00258	0.03979	0.00793	0.04474	0.00726		46.01	0.04188	0.02208	0.13025	0.04224	0.16148	0.01314	0.15734	0.01384		46.01	0.13938	0.08156	0.13242	0.06828	0.09937	0.02759	0.11867	0.01085	0.11388	0.01229	0.11861	0.0085	0.13473	0.00454	0.14358	0.01493		46.01	-0.002	0.21097	0.04518
46.117	0.03196	0.05671	0.02977	0.05314	0.02887	0.01982	0.04378	0.00989	0.04191	0.01203	0.04063	0.00206	0.03941	0.00525	0.04068	0.00682		46.117	0.06302	0.01332	0.12342	0.05099	0.16145	0.01999	0.15293	0.01854		46.117	0.10579	0.00861	0.1156	0.03631	0.10561	0.01812	0.11177	0.02539	0.11294	0.01095	0.12517	0.00503	0.13542	0.0083	0.14711	0.0113		46.117	0.00732	0.17846	0.0948
46.224	0.01479	0.03814	0.05313	0.07029	0.01244	0.03235	0.03448	0.01519	0.04692	0.0083	0.04018	0.0048	0.03914	0.00445	0.04377	0.00714		46.224	0.0335	0.00884	0.11981	0.04254	0.15799	0.00596	0.15291	0.0055		46.224	0.0629	0.13489	0.08933	0.0237	0.09885	0.0067	0.11846	0.01913	0.11752	0.00407	0.1254	0.00456	0.13654	0.0051	0.14844	0.00992		46.224	0.02054	0.14282	0.03355
46.331	0.0249	0.03844	0.04497	0.05428	0.02268	0.01959	0.04032	0.00291	0.0438	0.01377	0.04031	0.00693	0.04149	0.00799	0.04404	0.00711		46.331	0.0595	0.02991	0.13826	0.02669	0.16571	0.01024	0.16128	0.01518		46.331	0.0041	0.05322	0.12495	0.04069	0.07454	0.01696	0.10211	0.0066	0.11722	0.00692	0.13032	0.00948	0.13836	0.00347	0.14504	0.01548		46.331	0.02675	0.22137	0.01449
46.438	0.03539	0.09383	0.04227	0.0347	0.04161	0.05335	0.03202	0.00737	0.04719	0.01466	0.04101	0.00556	0.04399	0.00466	0.04424	0.00842		46.438	0.04843	0.0111	0.12365	0.03917	0.15456	0.0072	0.15182	0.00604		46.438	0.03343	0.08263	0.10312	0.02596	0.07868	0.03264	0.10153	0.01678	0.11803	0.01306	0.13062	0.01169	0.13588	0.00447	0.14277	0.01581		46.438	-0.00747	0.16453	0.09527
46.545	-0.00582	0.03086	0.03851	0.03688	0.04086	0.02994	0.03542	0.01229	0.04106	0.01581	0.04028	0.00152	0.03993	0.00778	0.04448	0.0049		46.545	0.04569	0.03951	0.13811	0.03575	0.15423	0.00685	0.16336	0.0094		46.545	0.00843	0.18184	0.14359	0.02757	0.10651	0.02097	0.10738	0.01457	0.12312	0.01241	0.12443	0.01689	0.13598	0.01102	0.14766	0.01625		46.545	0.02938	0.17174	0.06147
46.652	0.04318	0.00915	0.03329	0.05481	0.03959	0.02206	0.03638	0.00984	0.03055	0.01394	0.03925	0.00226	0.04073	0.000658132	0.04569	0.00923		46.652	0.09387	0.01564	0.14279	0.02914	0.15935	0.01485	0.15584	0.01491		46.652	0.02843	0.000994499	0.12957	0.00939	0.10695	0.0195	0.10682	0.01765	0.11273	0.00893	0.13104	0.00851	0.13543	0.00567	0.14843	0.01474		46.652	0.0572	0.13934	0.07627
46.759	0.02653	0.01038	0.03218	0.06753	0.02759	0.01215	0.04068	0.01677	0.03565	0.01668	0.03995	0.00298	0.04181	0.00192	0.04296	0.00471		46.759	0.0429	0.02337	0.151	0.01987	0.1648	0.0107	0.16232	0.01368		46.759	0.03123	0.0344	0.15318	0.01852	0.07562	0.000983318	0.11018	0.00799	0.10909	0.02325	0.12463	0.01238	0.13526	0.00721	0.14757	0.01437		46.759	0.0558	0.21054	0.08991
46.866	0.03353	0.0801	0.04226	0.04444	0.03119	0.04066	0.0383	0.00853	0.03633	0.01583	0.04166	0.00178	0.04191	0.00242	0.04162	0.00801		46.866	0.03466	0.00851	0.14091	0.03046	0.15796	0.0031	0.15958	0.00141		46.866	-0.02082	0.05598	0.11501	0.03496	0.09006	0.04152	0.11535	0.00858	0.11569	0.01771	0.12634	0.00782	0.13738	0.01369	0.14637	0.01639		46.866	0.02989	0.20058	0.0555
46.973	0.02567	0.0345	0.03274	0.04343	0.02393	0.00362	0.03968	0.00162	0.03331	0.01429	0.03945	0.00193	0.04105	0.0059	0.04121	0.00766		46.973	0.03326	0.04035	0.1267	0.03371	0.16906	0.01632	0.17546	0.00971		46.973	0.07073	0.08212	0.12111	0.01038	0.10824	0.02233	0.11702	0.00178	0.12062	0.01798	0.12416	0.01437	0.13982	0.01263	0.14415	0.01211		46.973	0.04339	0.17554	0.04315
47.08	0.06075	0.03737	0.04475	0.03332	0.0373	0.0245	0.03213	0.00575	0.03533	0.01368	0.04112	0.00509	0.042	0.00349	0.04504	0.00409		47.08	0.11667	0.03526	0.11997	0.07223	0.16386	0.0208	0.172	0.01056		47.08	0.03069	0.12404	0.10931	0.03883	0.1038	0.00329	0.11463	0.00309	0.11385	0.0208	0.1262	0.0104	0.13685	0.0137	0.14897	0.01246		47.08	0.03523	0.20635	0.08118
47.187	0.03959	0.0433	0.0305	0.03017	0.03815	0.00548	0.03146	0.00657	0.03991	0.01348	0.04226	0.00237	0.04182	0.00499	0.0423	0.0038		47.187	0.11834	0.02123	0.14403	0.03562	0.15239	0.01343	0.15753	0.01144		47.187	-0.00015159	0.05867	0.09742	0.04066	0.10911	0.04372	0.1127	0.0057	0.12103	0.00401	0.12566	0.00452	0.13655	0.01184	0.14455	0.01444		47.187	0.13662	0.19194	0.08799
47.294	0.05316	0.06172	0.04214	0.02985	0.02846	0.0184	0.02686	0.00589	0.04231	0.00731	0.03765	0.0069	0.0382	0.00402	0.04352	0.00387		47.294	0.09505	0.02997	0.13735	0.03872	0.15546	0.02831	0.15595	0.02811		47.294	0.05029	0.04915	0.11677	0.02377	0.1064	0.02429	0.10125	0.01781	0.11926	0.00971	0.11885	0.00886	0.1372	0.00547	0.14692	0.0137		47.294	0.10883	0.16721	0.05017
47.401	0.07175	0.04726	0.04408	0.05385	0.02625	0.02331	0.02933	0.00818	0.0368	0.00339	0.04015	0.00974	0.04069	0.00713	0.04312	0.00519		47.401	0.07783	0.03174	0.1076	0.06135	0.14647	0.02563	0.15582	0.02159		47.401	0.05486	0.000173237	0.1128	0.01403	0.10172	0.0258	0.11296	0.01338	0.11607	0.01784	0.12326	0.00568	0.13685	0.00503	0.14859	0.01052		47.401	0.08693	0.17948	0.05137
47.508	0.05173	0.01905	0.03181	0.04371	0.03151	0.02606	0.02929	0.0134	0.03528	0.00969	0.03695	0.00514	0.03872	0.00597	0.04641	0.00588		47.508	0.06846	0.02018	0.12385	0.06262	0.16228	0.01948	0.17003	0.00702		47.508	0.02987	0.04736	0.09734	0.04289	0.10648	0.02532	0.12196	0.01867	0.11518	0.01332	0.12001	0.00939	0.13785	0.00562	0.14295	0.01296		47.508	-0.01936	0.14031	0.06198
47.615	0.01345	0.04069	0.02794	0.0223	0.04618	0.00413	0.03203	0.01106	0.03751	0.00739	0.03739	0.00397	0.04115	0.00622	0.04543	0.00655		47.615	0.02844	0.02463	0.154	0.00682	0.14763	0.0188	0.1525	0.0153		47.615	0.0595	0.03258	0.10209	0.01088	0.0676	0.02912	0.12825	0.02604	0.11563	0.01836	0.12062	0.00564	0.14273	0.01089	0.14709	0.01429		47.615	-0.01667	0.13594	0.11045
47.722	0.05376	0.0649	0.02402	0.01771	0.03295	0.00649	0.0359	0.00664	0.04097	0.00599	0.03661	0.00685	0.03917	0.00509	0.0465	0.00356		47.722	0.07064	0.0148	0.14714	0.01082	0.15506	0.0309	0.16049	0.02674		47.722	0.03102	0.00155	0.09281	0.01179	0.08419	0.02103	0.13506	0.01562	0.12328	0.01196	0.12762	0.000864953	0.14253	0.00626	0.14533	0.01386		47.722	-0.02984	0.11833	0.09489
47.829	0.02733	0.03044	0.03944	0.02153	0.03612	0.02176	0.03021	0.0113	0.04465	0.000145221	0.03758	0.00666	0.03899	0.00757	0.04546	0.00426		47.829	0.09104	0.02627	0.15863	0.01077	0.16421	0.02602	0.16552	0.02472		47.829	0.11224	0.06886	0.07285	0.01716	0.1037	0.02019	0.11682	0.00481	0.12275	0.00794	0.12625	0.00684	0.1334	0.00585	0.14396	0.01024		47.829	0.00363	0.20484	0.02297
47.936	0.02605	0.04154	-0.00219	0.01761	0.0473	0.0155	0.03126	0.0142	0.05029	0.001	0.03401	0.00175	0.04088	0.00721	0.04503	0.00661		47.936	0.02894	0.02521	0.13586	0.04195	0.15595	0.02357	0.15794	0.02304		47.936	0.03518	0.02472	0.11076	0.02255	0.09904	0.03907	0.11488	0.00646	0.12127	0.00151	0.12678	0.01055	0.13644	0.00353	0.14289	0.01734		47.936	0.04228	0.1872	0.05756
48.043	0.02231	0.03107	0.03989	0.01059	0.05855	0.02098	0.03871	0.00495	0.04215	0.000112774	0.03408	0.005	0.04301	0.00543	0.04802	0.00888		48.043	0.05831	0.01371	0.14056	0.03363	0.17122	0.01306	0.17434	0.00959		48.043	0.06597	0.06247	0.11778	0.03137	0.08753	0.03965	0.11563	0.01237	0.1236	0.01407	0.12428	0.00537	0.13894	0.00421	0.14326	0.01534		48.043	0.06787	0.18723	0.04615
48.15	0.0111	0.04567	0.04406	0.03408	0.04191	0.01421	0.03694	0.00275	0.04231	0.00594	0.03751	0.00295	0.04565	0.00516	0.04581	0.00486		48.15	0.03073	0.02604	0.14413	0.02863	0.17371	0.02138	0.17547	0.01859		48.15	0.10529	0.03935	0.108	0.05476	0.06647	0.02927	0.11344	0.00995	0.1181	0.01927	0.12016	0.00778	0.13817	0.00835	0.14405	0.01342		48.15	0.12948	0.2223	0.06638
48.257	0.0506	0.0318	0.04733	0.02708	0.06363	0.0192	0.02849	0.00867	0.0421	0.00689	0.03607	0.00475	0.03911	0.00494	0.04444	0.00684		48.257	0.07562	0.02212	0.14511	0.04328	0.1713	0.02141	0.17442	0.01614		48.257	0.00914	0.13267	0.07691	0.02694	0.08118	0.01661	0.12335	0.01415	0.11962	0.01931	0.12498	0.01183	0.13653	0.00633	0.15018	0.0101		48.257	0.05275	0.22006	0.0171
48.364	0.05129	0.03792	0.04422	0.03055	0.04585	0.00644	0.02995	0.01656	0.04206	0.01199	0.03944	0.01018	0.04019	0.00814	0.04316	0.00691		48.364	0.01679	0.02968	0.14384	0.02077	0.16327	0.00562	0.16367	0.00499		48.364	0.03068	0.09492	0.10324	0.0324	0.06757	0.02122	0.12158	0.02178	0.12081	0.01078	0.12566	0.00594	0.13644	0.00583	0.14613	0.01333		48.364	0.01694	0.24437	0.03994
48.471	0.01377	0.04149	0.06602	0.02779	0.04007	0.00955	0.03084	0.00835	0.03632	0.00724	0.03751	0.00251	0.03993	0.00683	0.04539	0.00392		48.471	0.0722	0.01429	0.14497	0.0313	0.17065	0.02153	0.17234	0.01928		48.471	0.01194	0.07931	0.099	0.02758	0.07574	0.03407	0.12847	0.0238	0.11682	0.01238	0.12092	0.00732	0.13453	0.01096	0.14425	0.01473		48.471	0.01151	0.20699	0.02126
48.578	-0.00485	0.02595	0.02941	0.02082	0.04502	0.00883	0.02413	0.01179	0.04272	0.00727	0.03874	0.00526	0.04195	0.00717	0.04672	0.000712033		48.578	0.06096	0.05378	0.13107	0.04961	0.15899	0.00721	0.15966	0.00605		48.578	-0.02448	0.07085	0.09488	0.03347	0.08118	0.04078	0.12018	0.01675	0.11308	0.01688	0.11916	0.00378	0.13305	0.01551	0.14842	0.01417		48.578	0.04492	0.19155	0.08308
48.685	-0.01338	0.09067	0.02116	0.04974	0.04488	0.01521	0.03568	0.0096	0.03913	0.00548	0.04135	0.00908	0.04283	0.00681	0.04356	0.000615251		48.685	0.06674	0.03172	0.14326	0.03197	0.16539	0.01731	0.16874	0.01225		48.685	-0.00988	0.12973	0.11361	0.03484	0.09863	0.04106	0.11814	0.02852	0.12199	0.00723	0.1222	0.00645	0.13469	0.01123	0.14536	0.01464		48.685	-0.01262	0.18663	0.05247
48.792	0.0488	0.04002	0.02068	0.04649	0.04645	0.01654	0.04104	0.00115	0.03998	0.01555	0.03488	0.00601	0.04155	0.00982	0.04531	0.00149		48.792	0.06496	0.03794	0.14975	0.03398	0.1519	0.00242	0.15949	0.01411		48.792	0.04899	0.03755	0.11436	0.00345	0.08769	0.04118	0.12131	0.01668	0.11165	0.00889	0.12339	0.01022	0.1369	0.01124	0.14919	0.01499		48.792	0.05331	0.18065	0.03747
48.899	0.01416	0.0328	0.04956	0.0425	0.04878	0.00943	0.04081	0.00915	0.03333	0.02126	0.03679	0.00521	0.0411	0.00329	0.04579	0.00586		48.899	0.10782	0.02315	0.1467	0.02767	0.16169	0.01965	0.16	0.02106		48.899	0.02626	0.02587	0.10914	0.02647	0.09029	0.01032	0.11216	0.01671	0.10789	0.00371	0.12635	0.00449	0.13919	0.01029	0.14676	0.01865		48.899	0.04226	0.20493	0.09279
49.006	0.01723	0.08054	0.02454	0.05948	0.0426	0.01183	0.03764	0.01087	0.03618	0.01453	0.03845	0.0036	0.04124	0.00269	0.04345	0.00694		49.006	0.04089	0.00986	0.14955	0.02385	0.15733	0.01299	0.1555	0.01422		49.006	-0.02386	0.03191	0.0803	0.04476	0.09538	0.00644	0.10231	0.00632	0.11417	0.00985	0.12145	0.00728	0.13946	0.00893	0.14756	0.01623		49.006	-0.01464	0.21189	0.07733
49.113	0.01447	0.05996	0.05755	0.03056	0.03735	0.02353	0.03763	0.00264	0.04009	0.02458	0.03958	0.00233	0.04114	0.00548	0.04535	0.00755		49.113	0.01126	0.01321	0.14594	0.03903	0.15813	0.01397	0.15599	0.0155		49.113	0.00921	0.02381	0.09339	0.03462	0.1187	0.01188	0.11296	0.02315	0.12042	0.01299	0.124	0.01391	0.14074	0.0079	0.14864	0.01147		49.113	0.02206	0.17537	0.01574
49.22	0.06933	0.02918	0.04545	0.07177	0.04397	0.02255	0.04277	0.00814	0.04338	0.01944	0.04072	0.00338	0.0427	0.00886	0.04466	0.00575		49.22	0.06909	0.0087	0.14579	0.05	0.15979	0.00416	0.16207	0.00475		49.22	0.04769	0.04667	0.10696	0.037	0.10553	0.02581	0.11787	0.01951	0.11754	0.00615	0.12999	0.00319	0.13854	0.00851	0.14794	0.01323		49.22	0.02932	0.21378	0.06711
49.327	0.01208	0.02493	0.02577	0.03939	0.03752	0.02194	0.04147	0.01196	0.04072	0.01581	0.03742	0.00837	0.04086	0.00607	0.04536	0.006		49.327	0.0355	0.01663	0.14155	0.02726	0.14971	0.01512	0.16157	0.01176		49.327	0.06073	0.08314	0.08198	0.02277	0.10214	0.02682	0.11311	0.00524	0.12571	0.00419	0.12592	0.01045	0.13817	0.00596	0.14709	0.01481		49.327	0.05115	0.15759	0.08341
49.434	0.02624	0.10389	0.02943	0.0549	0.05108	0.02711	0.03984	0.01114	0.03995	0.01711	0.04021	0.00297	0.03802	0.00788	0.0461	0.00655		49.434	0.04474	0.00368	0.14138	0.02669	0.15677	0.02391	0.17117	0.00194		49.434	0.09637	0.00391	0.09522	0.03116	0.10052	0.02377	0.1182	0.01758	0.11926	0.00796	0.12529	0.00434	0.13605	0.00806	0.14368	0.0126		49.434	0.00427	0.18277	0.1096
49.541	0.02603	0.04136	0.01895	0.05914	0.05171	0.02154	0.04111	0.00485	0.03834	0.01422	0.0422	0.00413	0.04009	0.00645	0.04459	0.00409		49.541	0.04066	0.02185	0.14113	0.02902	0.15681	0.01983	0.15784	0.01949		49.541	0.0309	0.02715	0.13227	0.02632	0.08349	0.04687	0.1079	0.00625	0.12003	0.01893	0.12949	0.01315	0.13778	0.00569	0.1512	0.00936		49.541	0.01429	0.20584	0.07454
49.648	0.03122	0.06507	0.06451	0.01243	0.02775	0.02264	0.03822	0.0066	0.03747	0.0157	0.04464	0.00585	0.04165	0.00499	0.04524	0.00341		49.648	0.04162	0.041	0.15013	0.02227	0.15402	0.01417	0.15174	0.01455		49.648	0.0536	0.03786	0.13942	0.02626	0.09872	0.00767	0.11788	0.02201	0.11648	0.01603	0.12568	0.00642	0.13683	0.00809	0.14601	0.01134		49.648	0.01627	0.17625	0.05152
49.755	0.01522	0.0278	0.02329	0.04517	0.04048	0.01586	0.04205	0.01047	0.03395	0.00397	0.04212	0.00343	0.04328	0.00656	0.04579	0.0053		49.755	0.0323	0.00119	0.13415	0.01097	0.16473	0.01195	0.16412	0.01301		49.755	0.03328	0.00223	0.12236	0.00629	0.06614	0.01852	0.11385	0.01516	0.12411	0.01438	0.1286	0.00491	0.1398	0.00138	0.14446	0.01277		49.755	-0.03126	0.19934	0.08246
49.862	-0.01171	0.03668	0.03487	0.02985	0.03276	0.02359	0.04076	0.0077	0.0403	0.00816	0.03987	0.00487	0.04147	0.00554	0.04573	0.00366		49.862	0.11471	0.00743	0.13793	0.01583	0.16731	0.01716	0.16903	0.01457		49.862	0.07194	0.12354	0.12426	0.01987	0.08567	0.03808	0.11454	0.01029	0.11446	0.01634	0.12839	0.01695	0.13666	0.00543	0.14099	0.01352		49.862	-0.02367	0.18825	0.06686
49.969	-0.01384	0.036	0.01547	0.019	0.02639	0.01986	0.04063	0.01021	0.03357	0.01321	0.03704	0.00638	0.04153	0.00471	0.04576	0.00623		49.969	0.04791	0.03575	0.12558	0.0463	0.15587	0.01777	0.16184	0.0081		49.969	-0.00844	0.07922	0.11213	0.03408	0.09451	0.05028	0.10751	0.00298	0.10656	0.01328	0.12772	0.01533	0.13772	0.00815	0.1441	0.0152		49.969	0.07582	0.22488	0.09697
50.076	0.000379316	0.0212	0.02426	0.03251	0.01621	0.04106	0.04648	0.00794	0.03571	0.01111	0.03828	0.00879	0.03693	0.00584	0.0445	0.0057		50.076	0.11892	0.07215	0.14705	0.02665	0.15012	0.02002	0.16108	0.01678		50.076	0.06226	0.00912	0.1009	0.03111	0.08615	0.03604	0.10144	0.01608	0.11951	0.01074	0.13308	0.01363	0.13819	0.00649	0.14184	0.01397		50.076	0.04603	0.17764	0.10527
50.183	0.00545	0.03566	0.03805	0.01722	0.0077	0.00876	0.03847	0.01387	0.03855	0.00476	0.03802	0.00768	0.04135	0.00844	0.04538	0.00607		50.183	0.15375	0.06493	0.12464	0.03757	0.15614	0.01589	0.16577	0.00859		50.183	0.14401	0.071	0.10435	0.02885	0.10382	0.02	0.1077	0.01322	0.11371	0.00659	0.12589	0.00686	0.13872	0.00235	0.144	0.00845		50.183	0.05721	0.19266	0.09422
50.29	1.65627e-05	0.09484	0.0262	0.03167	0.03438	0.04377	0.03746	0.01532	0.03503	0.0127	0.03875	0.0031	0.03818	0.00647	0.04662	0.00632		50.29	0.05611	0.04485	0.12588	0.03742	0.15594	0.01794	0.1512	0.01559		50.29	0.08111	0.07047	0.0982	0.01082	0.1054	0.03245	0.1084	0.008	0.11926	0.00825	0.12913	0.00645	0.13531	0.00058651	0.14299	0.01044		50.29	0.14853	0.1552	0.08627
50.397	0.01042	0.00958	0.02717	0.02258	0.02701	0.0091	0.04306	0.01018	0.03549	0.01169	0.03944	0.00347	0.04011	0.00526	0.04408	0.00346		50.397	0.06481	0.02652	0.13329	0.02777	0.15587	0.02156	0.15839	0.01912		50.397	0.07416	0.06261	0.10905	0.01698	0.10454	0.03779	0.11818	0.01733	0.11973	0.01341	0.12854	0.00368	0.13999	0.00362	0.14521	0.01062		50.397	0.01576	0.12931	0.05053
50.504	0.04287	0.02183	0.04162	0.01755	0.02374	0.01801	0.02897	0.00524	0.03537	0.01339	0.03744	0.00653	0.04006	0.00283	0.04462	0.00449		50.504	0.01979	0.03586	0.11782	0.03185	0.1555	0.00808	0.1554	0.00819		50.504	0.03284	0.00209	0.1059	0.03236	0.09526	0.03003	0.10416	0.01943	0.12062	0.01267	0.1266	0.00578	0.13901	0.00816	0.14417	0.01301		50.504	0.01264	0.14723	0.04049
50.611	0.05956	0.05265	0.01575	0.02932	0.0253	0.01107	0.03197	0.01403	0.03227	0.01426	0.04103	0.00266	0.03987	0.00176	0.04725	0.0039		50.611	0.05354	0.01907	0.13971	0.04745	0.16835	0.02056	0.16963	0.01931		50.611	0.0182	0.0481	0.07835	0.03072	0.12941	0.03646	0.11069	0.01089	0.12074	0.01029	0.13411	0.00926	0.13977	0.00314	0.14498	0.01418		50.611	0.04972	0.18975	0.05239
50.718	0.02387	0.02146	0.02971	0.02409	0.01442	0.02445	0.02779	0.00987	0.03583	0.01049	0.03738	0.00679	0.04227	0.00613	0.04651	0.00686		50.718	0.07379	0.01741	0.13378	0.02152	0.16234	0.02694	0.16186	0.02719		50.718	-0.01576	0.00159	0.1157	0.02094	0.11282	0.02551	0.10744	0.01009	0.11943	0.01031	0.13465	0.00976	0.13617	0.00195	0.14569	0.01553		50.718	0.05356	0.20728	0.10121
50.825	0.05944	0.02455	0.03321	0.04056	0.02985	0.01426	0.03733	0.01254	0.03595	0.01367	0.03252	0.00386	0.04253	0.00363	0.04111	0.00942		50.825	0.03316	0.01732	0.13131	0.0406	0.15957	0.02016	0.16177	0.02023		50.825	0.04101	0.02515	0.11237	0.04362	0.10274	0.05551	0.10988	0.01018	0.12578	0.00581	0.12321	0.01019	0.13944	0.0037	0.14789	0.01404		50.825	0.05764	0.21592	0.07154
50.932	0.05736	0.03549	0.04719	0.04604	0.0234	0.01683	0.02804	0.01434	0.04666	0.00625	0.04148	0.00501	0.04262	0.00526	0.04208	0.0078		50.932	0.1127	0.01316	0.12102	0.03893	0.16325	0.01268	0.1577	0.01674		50.932	0.04592	0.01567	0.09842	0.04762	0.11551	0.01153	0.10812	0.02251	0.11883	0.00782	0.12799	0.00809	0.13799	0.0048	0.14605	0.01409		50.932	0.00706	0.21376	0.09809
51.039	0.0423	0.07111	0.04294	0.05751	0.03806	0.02165	0.0293	0.00745	0.04455	0.00306	0.04035	0.00489	0.04387	0.00552	0.04293	0.00502		51.039	0.04479	0.02145	0.14077	0.02635	0.16829	0.01385	0.16859	0.01348		51.039	0.07344	0.05237	0.08545	0.03314	0.10454	0.02182	0.122	0.01542	0.11824	0.00374	0.13246	0.00556	0.13597	0.00808	0.14803	0.01354		51.039	0.02691	0.18749	0.10292
51.146	0.02187	0.06985	0.05635	0.05037	0.0366	0.03629	0.03436	0.00344	0.04584	0.00235	0.04362	0.00361	0.04306	0.00603	0.04265	0.00963		51.146	0.09222	0.02666	0.14988	0.03753	0.17034	0.01534	0.16729	0.01781		51.146	-0.00336	0.04775	0.11057	0.04346	0.09887	0.02972	0.11727	0.00823	0.11446	0.01504	0.12697	0.00765	0.1377	0.0076	0.14782	0.01639		51.146	0.08136	0.17969	0.06139
51.253	0.03673	0.03024	0.05268	0.03317	0.04474	0.01253	0.02619	0.00236	0.04403	0.01083	0.04023	0.00293	0.04031	0.00927	0.04291	0.00499		51.253	0.0694	0.01098	0.13014	0.06064	0.15208	0.01313	0.14911	0.01386		51.253	0.06069	0.0013	0.12209	0.01441	0.10683	0.0268	0.12457	0.02098	0.11029	0.01946	0.12824	0.00222	0.13795	0.00891	0.14791	0.01589		51.253	0.07827	0.15266	0.10746
51.36	0.02019	0.07035	0.02416	0.04035	0.05029	0.0305	0.03636	0.00903	0.04324	0.01668	0.03753	0.00817	0.04051	0.00557	0.0441	0.00319		51.36	0.0468	0.01069	0.1398	0.05088	0.1638	0.01366	0.16724	0.01345		51.36	0.07684	0.0237	0.10882	0.01254	0.09184	0.01578	0.11943	0.01202	0.12406	0.01223	0.13329	0.01155	0.13839	0.00569	0.14919	0.01126		51.36	0.12448	0.17071	0.08616
51.467	0.00274	0.07006	0.01931	0.06265	0.04038	0.03126	0.04222	0.01127	0.03794	0.0107	0.03538	0.00625	0.04294	0.00989	0.04313	0.00447		51.467	0.04577	0.0048	0.13507	0.06671	0.16775	0.00728	0.16974	0.00502		51.467	-0.00581	0.01217	0.10288	0.0273	0.11425	0.0269	0.11621	0.01386	0.11722	0.01876	0.13126	0.01265	0.1411	0.00976	0.14712	0.01223		51.467	0.09181	0.14238	0.06818
51.574	0.01193	0.08483	0.03764	0.05697	0.04211	0.03037	0.03083	0.00342	0.03438	0.0055	0.03702	0.00296	0.04076	0.00909	0.04522	0.00254		51.574	0.07114	0.00908	0.15022	0.02594	0.14707	0.02389	0.15954	0.0225		51.574	0.05213	0.10195	0.09506	0.05647	0.10908	0.05621	0.11322	0.01472	0.11965	0.01046	0.12812	0.00373	0.13883	0.00659	0.14885	0.0147		51.574	0.07358	0.18194	0.0256
51.681	0.01731	0.05208	0.02988	0.04844	0.05	0.02371	0.03525	0.01269	0.03669	0.01584	0.0351	0.00544	0.03989	0.00508	0.04512	0.00624		51.681	0.12219	0.01949	0.14449	0.04928	0.16008	0.01664	0.16695	0.00505		51.681	0.03197	0.00491	0.09553	0.03089	0.11495	0.06413	0.10432	0.01179	0.11895	0.00374	0.12922	0.01278	0.13754	0.00534	0.14698	0.01655		51.681	0.03252	0.17836	0.06501
51.788	0.03536	0.02669	0.03065	0.00465	0.05284	0.03056	0.04064	0.00531	0.03014	0.00275	0.03803	0.00531	0.042	0.00566	0.04585	0.00812		51.788	0.08367	0.0092	0.14053	0.04953	0.15745	0.01516	0.15145	0.0178		51.788	0.01164	0.10908	0.1287	0.02454	0.10143	0.03981	0.11884	0.01834	0.12037	0.00732	0.12864	0.01128	0.13849	0.00623	0.14827	0.01854		51.788	0.02564	0.22693	0.06639
51.895	0.00422	0.03079	0.04289	0.03531	0.04106	0.00734	0.04119	0.01111	0.03522	0.0038	0.03421	0.00399	0.04331	0.00712	0.04474	0.0049		51.895	0.00893	0.02381	0.14005	0.03841	0.1551	0.02067	0.15968	0.02096		51.895	0.07128	0.00749	0.09103	0.024	0.10334	0.04425	0.11777	0.01335	0.11728	0.00965	0.12795	0.0071	0.14117	0.00916	0.14689	0.01888		51.895	-0.00414	0.18181	0.0666
52.002	0.00527	0.01032	0.04248	0.01538	0.04434	0.00341	0.03987	0.00601	0.03872	0.00198	0.03633	0.00331	0.04064	0.0074	0.04286	0.00318		52.002	0.10045	0.03673	0.13269	0.05752	0.14345	0.01129	0.14553	0.01145		52.002	0.05483	0.00695	0.08905	0.02346	0.07191	0.03982	0.10475	0.00544	0.12191	0.01512	0.12403	0.01538	0.14054	0.0062	0.14685	0.01474		52.002	0.0883	0.22037	0.02789
52.109	0.03918	0.01604	0.04006	0.03118	0.04237	0.04225	0.03714	0.00572	0.04761	0.00106	0.03819	0.00256	0.04225	0.00604	0.04231	0.00533		52.109	0.09941	0.02429	0.12821	0.03185	0.1525	0.02559	0.1611	0.01901		52.109	0.03995	0.03936	0.12405	0.01487	0.087	0.04386	0.10594	0.00282	0.12755	0.00371	0.1208	0.0086	0.13692	0.01175	0.14428	0.01829		52.109	0.0368	0.17525	0.07934
52.216	0.03033	0.03549	0.0356	0.00313	0.04628	0.02633	0.0373	0.00167	0.04865	0.00246	0.03561	0.00368	0.04146	0.00533	0.0434	0.00302		52.216	0.0886	0.00511	0.15411	0.01827	0.16518	0.02607	0.1706	0.02059		52.216	0.03474	0.06348	0.12556	0.06158	0.09327	0.02366	0.10179	0.00374	0.1198	0.0154	0.1257	0.00955	0.14092	0.00664	0.14634	0.01681		52.216	0.04835	0.15978	0.02501
52.323	0.00188	0.04613	0.02685	0.02742	0.05658	0.01664	0.04579	0.01041	0.04631	0.00543	0.03734	0.00627	0.04361	0.0041	0.04215	0.00563		52.323	0.06438	0.03103	0.13937	0.04693	0.15811	0.01794	0.16142	0.01522		52.323	-0.0011	0.07498	0.104	0.03463	0.08761	0.02818	0.11008	0.00343	0.11814	0.01351	0.1232	0.00783	0.14327	0.00597	0.14281	0.01654		52.323	0.04078	0.17349	0.08416
52.43	0.0278	0.07021	0.03513	0.01919	0.03438	0.02471	0.03849	0.00899	0.03943	0.0098	0.03679	0.00106	0.04143	0.00646	0.04043	0.00317		52.43	0.05012	0.04279	0.14843	0.05403	0.15947	0.00543	0.15891	0.00639		52.43	0.02303	0.02543	0.12108	0.01663	0.08971	0.00354	0.11261	0.01136	0.11995	0.00703	0.12667	0.00984	0.13947	0.00431	0.14384	0.01611		52.43	0.04825	0.22696	0.02263
52.537	0.0053	0.04691	0.05639	0.02879	0.03509	0.02376	0.04194	0.02036	0.04018	0.01392	0.03445	0.00679	0.04257	0.00571	0.04142	0.00821		52.537	0.12405	0.02296	0.14853	0.05276	0.16997	0.01504	0.17248	0.01081		52.537	0.05085	0.02893	0.12187	0.02204	0.10053	0.01977	0.12302	0.01064	0.11108	0.00283	0.12729	0.00993	0.13989	0.00289	0.14327	0.0141		52.537	0.02959	0.23086	0.04757
52.644	0.03575	0.03206	0.04001	0.01306	0.05079	0.02206	0.03467	0.00685	0.03987	0.0211	0.03743	0.001	0.04169	0.00725	0.04621	0.00691		52.644	0.11317	0.00906	0.15624	0.05022	0.15992	0.01036	0.16624	0.00238		52.644	-0.02918	0.05043	0.12106	0.06291	0.08525	0.00749	0.13074	0.00445	0.11454	0.00982	0.12721	0.00806	0.13709	0.00337	0.14308	0.01947		52.644	0.00731	0.1736	0.03804
52.751	0.01811	0.02884	0.04176	0.02005	0.05837	0.00676	0.03097	0.00974	0.03595	0.01077	0.03924	0.00642	0.04126	0.00384	0.04468	0.00291		52.751	0.12287	0.03989	0.15621	0.04359	0.15882	0.01759	0.16411	0.00954		52.751	0.06062	0.15443	0.10743	0.02433	0.07534	0.02377	0.11523	0.0015	0.1125	0.01867	0.12795	0.0074	0.13613	0.00909	0.14473	0.01828		52.751	0.04458	0.20819	0.09826
52.858	-0.00873	0.0425	0.05365	0.0443	0.0508	0.02312	0.03307	0.01131	0.03898	0.01693	0.04044	0.00787	0.04143	0.00536	0.0465	0.00242		52.858	0.09273	0.02785	0.15209	0.04323	0.1603	0.00406	0.16283	0.00188		52.858	0.03204	0.11498	0.0685	0.03789	0.08849	0.01507	0.1123	0.00839	0.11326	0.01436	0.12918	0.01049	0.14031	0.00776	0.14469	0.01253		52.858	0.02917	0.14767	0.06568
52.965	0.02091	0.03159	0.07182	0.00575	0.0381	0.00325	0.03195	0.00908	0.04172	0.00812	0.04218	0.00443	0.03953	0.00499	0.04431	0.00489		52.965	0.09201	0.01876	0.14673	0.04163	0.16258	0.01439	0.17071	0.00697		52.965	0.04406	0.13105	0.10035	0.02306	0.105	0.00918	0.11497	0.01935	0.1169	0.01186	0.12728	0.01004	0.13748	0.00533	0.14903	0.01472		52.965	0.08736	0.21543	0.07627
53.072	0.01001	0.04997	0.04705	0.02689	0.02864	0.01362	0.03543	0.01358	0.0405	0.00506	0.0423	0.00342	0.04495	0.00955	0.04495	0.00494		53.072	0.06134	0.00966	0.12173	0.04565	0.15559	0.02098	0.16138	0.01888		53.072	0.00432	0.05058	0.08614	0.02912	0.10939	0.01083	0.11245	0.02397	0.11875	0.01498	0.12614	0.01384	0.13739	0.00696	0.14829	0.01129		53.072	0.09476	0.19958	0.06192
53.179	-0.01378	0.02831	0.04369	0.01048	0.02443	0.02287	0.0306	0.00973	0.0417	0.00142	0.04455	0.00586	0.04172	0.00925	0.04274	0.00387		53.179	0.05517	0.02666	0.12647	0.03747	0.17206	0.00777	0.17284	0.00707		53.179	0.06794	0.01415	0.1294	0.04458	0.11069	0.02201	0.12014	0.00729	0.10355	0.0169	0.12758	0.00533	0.13786	0.00806	0.15128	0.00762		53.179	0.06679	0.22842	0.07882
53.286	0.000580724	0.08889	0.04355	0.01556	0.02045	0.02429	0.04196	0.00448	0.04143	0.00889	0.03933	0.0071	0.04057	0.01036	0.04453	0.00604		53.286	0.00176	0.0209	0.13742	0.02092	0.17744	0.01994	0.17786	0.01922		53.286	0.07194	0.02999	0.13623	0.02893	0.10104	0.01145	0.10655	0.0047	0.11815	0.01072	0.13082	0.01145	0.14018	0.0087	0.15051	0.01164		53.286	0.08957	0.19133	0.09621
53.393	0.02361	0.09272	0.02983	0.03227	0.02834	0.02113	0.03307	0.01706	0.03335	0.00782	0.03763	0.00251	0.03576	0.00725	0.04602	0.00261		53.393	0.06111	0.01923	0.13052	0.03211	0.16327	0.01664	0.17106	0.00757		53.393	0.02348	0.000410896	0.13319	0.02643	0.08301	0.01657	0.11939	0.01442	0.1121	0.00812	0.12608	0.01083	0.14017	0.00486	0.15096	0.01197		53.393	0.03783	0.22522	0.0417
53.5	0.02736	0.09497	0.03909	0.02899	0.01909	0.02321	0.02244	0.01955	0.03806	0.00606	0.03515	0.00517	0.041	0.00758	0.0421	0.00148		53.5	0.04354	0.05252	0.12669	0.04261	0.15376	0.02101	0.16581	0.00796		53.5	0.03455	0.000684303	0.1494	0.02233	0.07107	0.02053	0.11071	0.01737	0.11671	0.0098	0.1277	0.01528	0.14057	0.00836	0.14631	0.01102		53.5	0.03787	0.18712	0.04611
[truncated: 21 more columns]

## Sheet: fig15d
On-switching
rsEGFP2	error	rsGCaMP1.1	error	rsGCaMP1.4-ER	error	rsGCaMP1.4-ER2	error
1	0.00778	1	3.51083e-17	1	0	1	1.86859e-08
0.04261	0.000754193	0.23176	0.09559	0.11978	0.02275	0.05702	0.00303
0.04063	0.000806597	0.22887	0.09535	0.11793	0.02212	0.05655	0.00249
0.04036	0.00064663	0.22765	0.09505	0.116	0.02285	0.05729	0.00141
0.04105	0.000611947	0.22683	0.09435	0.1153	0.02355	0.05481	0.00223
0.30315	0.00102	0.5112	0.11478	0.47657	0.0631	0.49549	0.01829
0.49001	0.00218	0.70819	0.12994	0.68784	0.06963	0.71355	0.02296
0.64594	0.00169	0.86436	0.13882	0.83864	0.04978	0.86886	0.02887
0.76779	0.00189	0.95248	0.13484	0.90707	0.02042	0.94786	0.03374
0.84673	0.00162	0.98091	0.12281	0.92472	0.00855	0.98116	0.03146
0.88706	0.00188	0.99158	0.11657	0.92628	0.00951	0.99093	0.0359
0.8904	0.00205	0.98892	0.11598	0.92445	0.00826	0.99297	0.03556
0.8776	0.00214	0.97685	0.11543	0.92078	0.00782	0.99371	0.03619

## Sheet: fig15e
Fatigue resistence
rsEGFP2	error	rsGCaMP1.1	error	rsGCaMP1.4-ER	error	rsGCaMP1.4-ER2	error
1	0.00625	1	0.00281	1	0.00361	0.97402	0.02893
0.99034	0.00633	0.99754	0.00308	0.99758	0.00248	0.96961	0.0271
0.9871	0.00721	0.99467	0.00293	0.99565	0.00163	0.97198	0.02669
0.9846	0.00604	0.99252	0.00251	0.9952	0.00337	0.97238	0.02873
0.98336	0.00749	0.99088	0.00242	0.99388	0.00252	0.97154	0.02578
0.98252	0.00662	0.98985	0.00351	0.99331	0.00275	0.9745	0.02938
0.98136	0.00782	0.98824	0.00296	0.9924	0.00423	0.96908	0.02522
0.98035	0.00749	0.98858	0.0022	0.99288	0.00274	0.96781	0.02502
0.97976	0.00845	0.98666	0.00336	0.99334	0.00372	0.96717	0.02468
0.97977	0.00639	0.98475	0.00357	0.99283	0.00375	0.96841	0.02483
0.98031	0.00943	0.98443	0.00283	0.99119	0.00263	0.96942	0.02616
0.97975	0.00662	0.98431	0.00202	0.9907	0.00294	0.96877	0.02418
0.97841	0.00919	0.983	0.00221	0.9906	0.00265	0.96413	0.0254
0.97973	0.00795	0.98229	0.00371	0.9896	0.00376	0.97064	0.02956
0.97977	0.0091	0.98181	0.00308	0.99031	0.00275	0.96799	0.02651
0.97774	0.00976	0.98107	0.00197	0.99138	0.00223	0.96814	0.02505
0.97766	0.00923	0.98076	0.00344	0.98959	0.00322	0.97229	0.02901
0.97825	0.00834	0.98059	0.00387	0.98988	0.0041	0.96812	0.02707
0.97511	0.00763	0.97937	0.00303	0.98838	0.00362	0.9677	0.02646
0.97748	0.00888	0.97856	0.00347	0.98844	0.00439	0.96997	0.02905
0.97576	0.00959	0.97794	0.00416	0.98878	0.00511	0.9654	0.02573
0.97806	0.00943	0.9776	0.00359	0.98851	0.0056	0.96784	0.02672
0.97595	0.01009	0.97602	0.00221	0.99044	0.00361	0.96693	0.02694
0.97413	0.01086	0.9758	0.00322	0.98915	0.0045	0.96855	0.02446
0.97624	0.00899	0.97706	0.0027	0.99009	0.00351	0.96653	0.02607
0.97308	0.00919	0.97576	0.00282	0.98886	0.00265	0.97442	0.02671
0.97502	0.00803	0.97557	0.00252	0.98845	0.005	0.96923	0.02591
0.97473	0.00852	0.97537	0.00269	0.98813	0.0034	0.9688	0.02285
0.97351	0.00804	0.97584	0.00209	0.98894	0.00441	0.96993	0.0249
0.97312	0.00884	0.97416	0.00167	0.98832	0.00252	0.96925	0.02735
0.97527	0.00939	0.97448	0.00253	0.98932	0.00457	0.96798	0.02698
0.97468	0.00823	0.97456	0.00258	0.98991	0.00505	0.96705	0.02441
0.97414	0.00786	0.97329	0.00227	0.98938	0.00545	0.96816	0.02384
0.97627	0.00895	0.97233	0.00337	0.98876	0.00458	0.9687	0.02525
0.97433	0.00807	0.97275	0.00381	0.98807	0.00413	0.96935	0.02496
0.97583	0.00852	0.97168	0.00278	0.98746	0.00319	0.96666	0.02583
0.97565	0.00798	0.97119	0.00336	0.98753	0.00331	0.97267	0.03061
0.97564	0.00685	0.97091	0.0037	0.98816	0.00347	0.96677	0.02531
0.97465	0.00822	0.97069	0.00286	0.98812	0.00513	0.96759	0.02663
0.97432	0.00782	0.96985	0.00216	0.98701	0.00276	0.96892	0.02896
0.97681	0.0098	0.96949	0.00295	0.98646	0.00406	0.97071	0.02994
0.97492	0.00645	0.9689	0.00331	0.98816	0.00274	0.97018	0.03
0.97539	0.00717	0.96962	0.00228	0.98578	0.00372	0.96902	0.02786
0.97541	0.00841	0.96992	0.00259	0.98754	0.00365	0.96689	0.02438
0.97469	0.00951	0.96933	0.00386	0.9871	0.00431	0.97061	0.03032
0.97521	0.0086	0.9684	0.00309	0.98658	0.0032	0.96908	0.0263
0.9737	0.00994	0.96851	0.00342	0.98598	0.00431	0.96844	0.02394
0.97496	0.00856	0.96767	0.00403	0.98603	0.00273	0.96631	0.02457
0.97409	0.01008	0.96736	0.00329	0.98656	0.00413	0.96567	0.02635
0.97442	0.00686	0.96757	0.00285	0.98629	0.00423	0.97177	0.02898
0.97353	0.00875	0.96745	0.00386	0.98737	0.00396	0.97041	0.02192
0.97281	0.00994	0.96722	0.00385	0.98586	0.00339	0.97077	0.02414
0.97333	0.00818	0.96641	0.00301	0.98768	0.00483	0.97198	0.02896
0.97306	0.00892	0.96682	0.00292	0.98585	0.00384	0.97357	0.0295
0.97324	0.00791	0.96654	0.00297	0.98689	0.00317	0.97246	0.02774
0.97312	0.00891	0.96574	0.00293	0.98579	0.00258	0.96814	0.0295
0.97421	0.0095	0.96584	0.00271	0.98721	0.00268	0.97358	0.02893
0.975	0.00892	0.96561	0.00295	0.98796	0.00363	0.97048	0.02596
0.97341	0.00865	0.96501	0.00263	0.98615	0.00426	0.97268	0.02625
0.97383	0.00966	0.96422	0.00278	0.98629	0.003	0.96867	0.02728
0.97273	0.00749	0.9644	0.0026	0.98641	0.00428	0.97054	0.02831
0.97312	0.00845	0.96357	0.00231	0.98659	0.00298	0.96656	0.02421
0.97263	0.00869	0.96323	0.00204	0.98618	0.00458	0.97282	0.0285
0.9736	0.00914	0.96387	0.00202	0.98528	0.00408	0.97406	0.03131
0.97341	0.00852	0.96257	0.0039	0.9861	0.00524	0.97401	0.032
0.97283	0.00887	0.96182	0.00277	0.98534	0.00369	0.9728	0.02963
0.97298	0.00865	0.96214	0.00319	0.98623	0.0043	0.97323	0.02819
0.97229	0.00849	0.9624	0.00314	0.98625	0.0037	0.97478	0.02679
0.97298	0.00992	0.96112	0.0036	0.98586	0.00317	0.97219	0.02893
0.97198	0.00722	0.96055	0.00225	0.98603	0.00459	0.96862	0.02391
0.97258	0.0078	0.96078	0.00217	0.98679	0.00396	0.96744	0.02341
0.97254	0.00802	0.96017	0.00347	0.98557	0.00396	0.96853	0.02508
0.97278	0.00888	0.95949	0.00313	0.98544	0.00261	0.97047	0.02466
0.97235	0.00813	0.96012	0.00192	0.98525	0.00489	0.97217	0.02702
0.97258	0.00807	0.95978	0.00246	0.98603	0.00295	0.97094	0.0263
0.97202	0.00997	0.95908	0.0026	0.98496	0.00362	0.97063	0.02887
0.97353	0.00927	0.95898	0.00198	0.98531	0.00263	0.97096	0.02839
0.97211	0.00908	0.95913	0.00221	0.98551	0.00313	0.96909	0.0251
0.97239	0.00769	0.95822	0.00369	0.98453	0.00504	0.9649	0.02523
0.97379	0.01012	0.95849	0.00285	0.98507	0.00575	0.96778	0.02558
0.97286	0.00825	0.95827	0.00206	0.98585	0.00381	0.97137	0.02761
0.97229	0.00829	0.95846	0.00447	0.98451	0.00326	0.9677	0.02549
0.97108	0.00873	0.95695	0.00296	0.98497	0.00523	0.97338	0.02824
0.97238	0.00827	0.95722	0.00204	0.98536	0.00417	0.96821	0.02419
0.97202	0.00771	0.95783	0.00277	0.98513	0.00456	0.96828	0.02464
0.97217	0.00699	0.95782	0.00313	0.98481	0.00384	0.97264	0.03015
0.97158	0.00973	0.95723	0.00222	0.98441	0.0039	0.97333	0.02805
0.97413	0.00694	0.9571	0.00302	0.98534	0.00548	0.97093	0.03169
0.97255	0.0076	0.9562	0.00329	0.98418	0.00334	0.97413	0.02938
0.97216	0.00802	0.95621	0.00242	0.9841	0.00331	0.97234	0.02974
0.97192	0.00899	0.95592	0.00213	0.9845	0.0034	0.96997	0.02558
0.9727	0.01021	0.95505	0.00297	0.98482	0.00477	0.97255	0.02662
0.97238	0.00919	0.9544	0.00356	0.98445	0.00322	0.97139	0.0282
0.97297	0.00902	0.95467	0.00245	0.98508	0.00335	0.97009	0.02457
0.97146	0.00955	0.95554	0.00259	0.98535	0.00327	0.97211	0.02815
0.97115	0.00985	0.95399	0.0032	0.98493	0.00475	0.96874	0.02469
0.97068	0.00942	0.95378	0.00331	0.98441	0.00524	0.97029	0.0286
0.97099	0.0098	0.95402	0.0031	0.98378	0.0043	0.96553	0.02244
0.97139	0.00919	0.95334	0.00341	0.98545	0.00516	0.96945	0.02636
0.97088	0.0098	0.95227	0.00283	0.985	0.00511	0.96887	0.027
0.97074	0.0092	0.95277	0.00298	0.9844	0.00354	0.96979	0.02492
0.97021	0.00699	0.95256	0.00315	0.98506	0.00489	0.97308	0.02829
0.97161	0.00796	0.95175	0.00279	0.98524	0.00543	0.97056	0.02669
0.97127	0.00846	0.95224	0.00209	0.98461	0.00511	0.97334	0.02768
0.97029	0.00778	0.9505	0.00287	0.98503	0.00566	0.97371	0.03133
0.96979	0.00804	0.95184	0.00281	0.98488	0.00524	0.9689	0.02758
0.97046	0.00699	0.95144	0.00257	0.98373	0.00541	0.96823	0.02473
0.9699	0.00818	0.95109	0.00247	0.98475	0.00473	0.97043	0.02587
0.97143	0.00923	0.95141	0.00304	0.98448	0.00462	0.96985	0.02836
0.97101	0.00788	0.95075	0.00353	0.98485	0.00427	0.97143	0.0262
0.9706	0.0084	0.9503	0.00262	0.98356	0.0036	0.97453	0.03047
0.97043	0.00954	0.95037	0.00341	0.98321	0.00308	0.97168	0.02666
0.97027	0.01009	0.95052	0.00439	0.98301	0.00498	0.97224	0.03006
0.97085	0.00826	0.9502	0.00297	0.98244	0.00502	0.97397	0.02814
0.9684	0.0088	0.94999	0.00363	0.98377	0.00456	0.97056	0.0233
0.97	0.00838	0.94945	0.00379	0.98524	0.00565	0.96991	0.02419
0.97149	0.00906	0.94865	0.00417	0.98401	0.0045	0.97369	0.0272
0.96941	0.00844	0.94899	0.00294	0.98603	0.00474	0.96857	0.02454
0.97015	0.01043	0.94876	0.00329	0.98456	0.00375	0.96724	0.02172
0.96998	0.00969	0.94814	0.00371	0.98404	0.005	0.96965	0.02462
0.97007	0.00821	0.94774	0.00289	0.98458	0.0051	0.9699	0.02668
0.97022	0.00846	0.94773	0.00242	0.98409	0.00553	0.96807	0.02348
0.9681	0.00954	0.94741	0.00232	0.98513	0.00639	0.97141	0.02731
0.96818	0.0079	0.94714	0.00249	0.9852	0.00343	0.97217	0.02543
0.96986	0.00811	0.94728	0.00197	0.98431	0.00419	0.97037	0.02649
0.96956	0.00869	0.94717	0.00274	0.98325	0.00382	0.9739	0.0291
0.96911	0.00857	0.94606	0.00294	0.9836	0.00415	0.96673	0.02754
0.96924	0.00798	0.94568	0.00285	0.9826	0.00439	0.97084	0.02674
0.97054	0.00915	0.94565	0.00247	0.98439	0.00443	0.97001	0.02756
0.96965	0.00786	0.94608	0.00337	0.98381	0.00526	0.97245	0.02599
0.96801	0.00866	0.9457	0.00291	0.98353	0.00425	0.97384	0.03326
0.9696	0.00949	0.94539	0.00296	0.98359	0.00404	0.97419	0.02864
0.9703	0.00982	0.94561	0.00371	0.98318	0.00498	0.97381	0.02645
0.96952	0.01128	0.94513	0.00346	0.98335	0.00474	0.97224	0.0276
0.9699	0.01085	0.94528	0.00232	0.98393	0.00543	0.9721	0.02575
0.96897	0.00968	0.94458	0.00286	0.98363	0.00555	0.97193	0.02843
0.96832	0.00933	0.94432	0.00318	0.98412	0.00696	0.9719	0.02532
0.9687	0.00916	0.94451	0.0033	0.98355	0.00378	0.96958	0.02615
0.96937	0.00949	0.94383	0.00262	0.98481	0.00513	0.9702	0.02648
0.96808	0.00933	0.94406	0.00264	0.98492	0.00598	0.97525	0.02901
0.96953	0.00899	0.94385	0.00402	0.98469	0.00548	0.9738	0.02918
0.96928	0.00972	0.94308	0.00396	0.983	0.00645	0.97329	0.02853
0.96897	0.00807	0.9423	0.00278	0.98444	0.00497	0.97259	0.02921
0.96907	0.0098	0.94276	0.00257	0.9841	0.00564	0.97088	0.02928
0.9686	0.00722	0.943	0.00382	0.9837	0.00578	0.97239	0.03048
0.96779	0.00802	0.94225	0.00358	0.98355	0.00553	0.96925	0.02536
0.96941	0.00771	0.94232	0.0031	0.98258	0.00556	0.97479	0.02658
0.96771	0.00741	0.94254	0.00393	0.9825	0.006	0.9706	0.0261
0.96841	0.00994	0.94228	0.00338	0.98315	0.00397	0.97302	0.02751
0.96853	0.01021	0.94143	0.00347	0.9839	0.00302	0.97043	0.02846
0.96839	0.00992	0.94101	0.00367	0.98419	0.00458	0.97163	0.03115
0.96837	0.01007	0.94075	0.00357	0.98365	0.00385	0.97208	0.02865
0.9688	0.00904	0.94046	0.00311	0.98407	0.00557	0.97353	0.02774
0.9682	0.01044	0.9398	0.0032	0.98272	0.00469	0.9762	0.03024
0.96827	0.01001	0.93967	0.0036	0.98246	0.00484	0.97448	0.02717
0.96752	0.00984	0.93952	0.00289	0.98286	0.00505	0.97052	0.02605
0.96853	0.00937	0.93924	0.00232	0.98313	0.00462	0.97657	0.03122
0.96805	0.00946	0.93932	0.00318	0.98313	0.00422	0.97337	0.03135
0.96906	0.00916	0.93916	0.00337	0.98261	0.00526	0.96989	0.02532
0.96806	0.00856	0.93902	0.00329	0.98314	0.00593	0.97149	0.02669
0.96983	0.00926	0.93899	0.00368	0.98324	0.00614	0.97094	0.02689
0.96794	0.01032	0.93879	0.00403	0.98307	0.00614	0.97419	0.02817
0.96969	0.01058	0.93815	0.00309	0.98298	0.00676	0.97062	0.02448
0.96933	0.01017	0.93741	0.00295	0.98334	0.00565	0.97345	0.026
0.96959	0.01043	0.93828	0.0034	0.98398	0.00658	0.97177	0.02497
0.96914	0.00965	0.93747	0.00309	0.98199	0.00574	0.97751	0.02926
0.96965	0.00982	0.93772	0.00294	0.9833	0.00559	0.97217	0.02481
0.967	0.01062	0.93664	0.00342	0.98192	0.00565	0.9738	0.02777
0.96742	0.01048	0.93633	0.00255	0.98281	0.00483	0.97399	0.03014
0.96847	0.0092	0.93595	0.00277	0.98326	0.0053	0.97131	0.02842
0.96987	0.01028	0.93652	0.00234	0.98367	0.00529	0.974	0.02862
0.96781	0.00915	0.93642	0.00374	0.98438	0.00502	0.97691	0.0281
0.96844	0.0078	0.93575	0.00349	0.98393	0.00547	0.97067	0.02556
0.96789	0.0091	0.93586	0.00326	0.98295	0.00601	0.97369	0.02594
0.96918	0.00922	0.93525	0.00359	0.98329	0.00551	0.9764	0.02893
0.96756	0.00895	0.9351	0.00431	0.98283	0.00562	0.97543	0.02944
0.96808	0.00868	0.93512	0.00335	0.98529	0.00535	0.9738	0.02826
0.96665	0.00949	0.93332	0.00477	0.98427	0.00617	0.97688	0.03055
0.9682	0.00892	0.93482	0.0038	0.98399	0.00609	0.97533	0.02815
0.96766	0.00818	0.93537	0.00347	0.98283	0.00582	0.97094	0.02771
0.96756	0.00879	0.93496	0.00363	0.98273	0.00519	0.97407	0.0278
0.96759	0.00953	0.93353	0.00374	0.98195	0.00463	0.97261	0.02975
0.96785	0.01059	0.9335	0.0042	0.98289	0.00535	0.97238	0.0292
0.96817	0.00943	0.93414	0.00332	0.98276	0.00564	0.97327	0.03134
0.96666	0.0081	0.93368	0.00398	0.98267	0.00549	0.97332	0.02763
0.9672	0.0098	0.93292	0.00405	0.98233	0.00594	0.97122	0.02451
0.96787	0.00974	0.93373	0.00393	0.98289	0.00506	0.9713	0.02625
0.96821	0.00927	0.93311	0.0032	0.98231	0.00704	0.97762	0.0308
0.96696	0.00947	0.93217	0.00338	0.98171	0.00693	0.97729	0.02937
0.96469	0.00853	0.93271	0.00372	0.98224	0.00857	0.97366	0.02849
0.9674	0.00806	0.93269	0.00294	0.9835	0.00651	0.97495	0.02912
0.96771	0.00965	0.93226	0.0032	0.98258	0.00584	0.97299	0.03061
0.96678	0.00962	0.932	0.0042	0.98256	0.00713	0.97602	0.02916
0.96711	0.00949	0.93257	0.00364	0.98318	0.00586	0.97266	0.02533
0.96747	0.00819	0.93208	0.00325	0.98298	0.00642	0.97128	0.02572
0.96786	0.01004	0.93075	0.00442	0.98285	0.00558	0.97452	0.02541
0.96623	0.00825	0.93027	0.00339	0.9818	0.00641	0.97442	0.02509
0.96566	0.00698	0.93061	0.00278	0.98114	0.00558	0.97607	0.02653
0.96662	0.00672	0.92985	0.00311	0.98172	0.00495	0.97292	0.02172
0.96642	0.01061	0.92919	0.0027	0.98115	0.00644	0.97502	0.02839
0.96731	0.01087	0.92932	0.00391	0.98216	0.00662	0.97626	0.02748
0.96771	0.00942	0.92942	0.00334	0.98165	0.00529	0.97169	0.02522
0.96659	0.00841	0.92913	0.00314	0.98182	0.00522	0.97931	0.03097
0.96769	0.0102	0.93001	0.00353	0.98199	0.006	0.97759	0.02728
0.96725	0.0097	0.92931	0.00417	0.98149	0.00404	0.97713	0.02687
0.96708	0.0116	0.92851	0.00383	0.98142	0.00501	0.98021	0.03
0.9672	0.00939	0.92894	0.00361	0.98085	0.00553	0.97797	0.03067
0.966	0.00768	0.9287	0.00407	0.98157	0.00557	0.97207	0.02588
0.96794	0.0097	0.92774	0.00376	0.98171	0.00521	0.97475	0.02829
0.96809	0.00786	0.92807	0.00375	0.98251	0.0048	0.97529	0.02635
0.96556	0.00835	0.92728	0.00396	0.98013	0.00551	0.97832	0.02619
0.96742	0.00875	0.92749	0.00372	0.98065	0.00604	0.98099	0.03093
0.96802	0.01096	0.92767	0.00344	0.98226	0.00545	0.9778	0.02813
0.96862	0.0102	0.92682	0.00403	0.98139	0.00492	0.97042	0.02457
0.96891	0.00892	0.92598	0.00396	0.98311	0.0066	0.97126	0.02645
0.96767	0.00945	0.92663	0.00348	0.98095	0.00491	0.97234	0.02871
0.96677	0.01036	0.92644	0.00438	0.98207	0.00663	0.97191	0.0282
0.96771	0.00969	0.92619	0.00381	0.98131	0.00641	0.97311	0.02749
0.96662	0.01021	0.92593	0.00405	0.98053	0.0062	0.97246	0.02693
0.96739	0.01104	0.92564	0.00327	0.98066	0.00578	0.97424	0.02953
0.96793	0.01038	0.92522	0.00408	0.98017	0.00558	0.97446	0.02685
0.96566	0.01082	0.92473	0.00403	0.98123	0.00703	0.9729	0.02696
0.96529	0.00858	0.9259	0.00345	0.98017	0.00685	0.97584	0.02876
0.96658	0.01019	0.92571	0.00366	0.98044	0.00521	0.96725	0.02463
0.96641	0.00845	0.92457	0.00391	0.98105	0.00592	0.97683	0.02941
0.96728	0.01039	0.92465	0.00375	0.98106	0.00672	0.977	0.03207
0.96569	0.00942	0.92482	0.00333	0.98034	0.00673	0.97772	0.02884
0.96562	0.01411	0.92434	0.00286	0.97979	0.00451	0.97424	0.02755
0.96654	0.00897	0.92412	0.0036	0.98147	0.00477	0.9723	0.02675
0.9656	0.01012	0.92428	0.00357	0.98041	0.00549	0.97243	0.02727
0.96553	0.00961	0.92385	0.00343	0.98045	0.00409	0.97022	0.02609
0.96688	0.0091	0.92361	0.00303	0.97929	0.00483	0.97151	0.02497
0.9658	0.00938	0.92404	0.00441	0.98092	0.00434	0.97597	0.02515
0.96507	0.01038	0.92313	0.00411	0.98067	0.00549	0.97977	0.02741
0.96576	0.00972	0.92354	0.00333	0.98178	0.00674	0.97352	0.02683
0.96526	0.00897	0.92344	0.00437	0.97972	0.00682	0.97293	0.0252
0.96556	0.01025	0.92354	0.00417	0.9806	0.00565	0.97524	0.0287
0.96506	0.01054	0.92361	0.00376	0.98129	0.0059	0.97407	0.03097
0.96588	0.00911	0.92393	0.00392	0.98097	0.00548	0.97554	0.03036
0.96581	0.00814	0.92322	0.00544	0.98093	0.00579	0.97563	0.0296
0.96572	0.0086	0.92219	0.00321	0.98026	0.00621	0.97559	0.02777
0.96561	0.00895	0.92216	0.00313	0.98021	0.00619	0.97497	0.02898
0.96573	0.00984	0.92191	0.00404	0.9803	0.00604	0.97841	0.02735
0.96657	0.00857	0.92171	0.00426	0.97887	0.00436	0.97992	0.02835
0.96356	0.00819	0.92113	0.00408	0.98196	0.00588	0.9765	0.02699
0.9643	0.01043	0.92186	0.00448	0.98044	0.00614	0.97714	0.02905
0.96622	0.00965	0.92151	0.00463	0.98065	0.00681	0.98063	0.03221
0.96398	0.01032	0.92124	0.00397	0.98206	0.00648	0.97651	0.02884
0.9651	0.00915	0.92065	0.00385	0.98043	0.00521	0.97821	0.02767
0.96533	0.00846	0.92001	0.00402	0.98098	0.00658	0.98159	0.03152
0.96615	0.00939	0.91953	0.00436	0.98206	0.00589	0.97595	0.02944
0.9667	0.00869	0.91979	0.00414	0.9823	0.00527	0.97181	0.02601
0.96541	0.00931	0.91949	0.00397	0.98068	0.00655	0.97402	0.02671
0.96494	0.00771	0.9193	0.00408	0.97962	0.00639	0.97795	0.02985
0.96257	0.00893	0.91958	0.00428	0.98054	0.00767	0.97625	0.02781
0.96495	0.00871	0.91997	0.00485	0.97987	0.00695	0.97979	0.02611
0.96502	0.00866	0.9189	0.00422	0.98049	0.00881	0.97914	0.0291
0.96457	0.00972	0.91897	0.00375	0.9799	0.00677	0.98088	0.03072
0.96478	0.01042	0.91998	0.00392	0.98053	0.00687	0.97475	0.0303
0.9642	0.01086	0.91828	0.0042	0.98094	0.00674	0.97889	0.02879
0.96444	0.00914	0.91753	0.00372	0.98035	0.00651	0.9746	0.02603
0.96438	0.01036	0.91857	0.00353	0.98106	0.00631	0.97179	0.03109
0.96409	0.00985	0.91786	0.00385	0.98018	0.00625	0.97911	0.02932
0.96542	0.01174	0.91639	0.00282	0.98066	0.00594	0.98006	0.02897
0.96534	0.01009	0.91806	0.00416	0.9802	0.0058	0.97445	0.02569
0.96327	0.00922	0.91821	0.00402	0.98085	0.00668	0.97679	0.0292
0.96205	0.01012	0.91668	0.00403	0.9801	0.00571	0.97865	0.0316
0.96246	0.00897	0.91725	0.00334	0.97962	0.00666	0.9753	0.0284
0.96269	0.01123	0.91838	0.00404	0.97966	0.00724	0.97679	0.02925
0.96283	0.008	0.9168	0.00431	0.98056	0.00612	0.9767	0.02668
0.96449	0.01047	0.91653	0.00381	0.98096	0.00714	0.98085	0.03048
0.96453	0.01175	0.91669	0.00425	0.9809	0.00639	0.98016	0.02906
0.96448	0.0117	0.91641	0.00413	0.98127	0.00576	0.97934	0.03005
0.96414	0.01059	0.91624	0.0045	0.98019	0.00556	0.97573	0.02834
0.96174	0.00891	0.91631	0.00498	0.98121	0.00595	0.97556	0.02768
0.96251	0.00961	0.9164	0.00526	0.9807	0.0065	0.97743	0.03048
0.96282	0.00966	0.91709	0.00377	0.9806	0.00585	0.97559	0.0286
0.96399	0.00806	0.91605	0.00419	0.98102	0.00496	0.9768	0.02794
0.96238	0.00811	0.91576	0.0047	0.98007	0.00656	0.97579	0.02898
0.96323	0.00771	0.91476	0.00442	0.97977	0.00805	0.97328	0.02735
0.96414	0.00799	0.91486	0.00409	0.98028	0.00647	0.98046	0.03162
0.96351	0.00895	0.91466	0.0047	0.98039	0.00767	0.98174	0.02876
0.96345	0.00951	0.91538	0.00439	0.98076	0.00698	0.98131	0.02996
0.96344	0.0083	0.91456	0.00374	0.97919	0.00553	0.97949	0.03111
0.96391	0.00899	0.91415	0.005	0.97841	0.00526	0.97903	0.03038
0.96352	0.0091	0.91382	0.00452	0.97945	0.00586	0.98051	0.03141
0.96347	0.00872	0.9142	0.00389	0.97845	0.00525	0.98059	0.0276
0.96281	0.00776	0.91374	0.00424	0.97901	0.0058	0.97664	0.0271
0.9632	0.00984	0.91293	0.00554	0.97974	0.00525	0.97533	0.02314
0.96374	0.00918	0.91334	0.00401	0.98075	0.00543	0.97793	0.02849
0.9627	0.00891	0.91362	0.00415	0.97864	0.00588	0.98118	0.02771
0.96293	0.00926	0.91343	0.00508	0.97978	0.00667	0.9769	0.02748
0.96292	0.01003	0.91287	0.00495	0.97867	0.00604	0.97893	0.03085
0.96348	0.00972	0.91276	0.00412	0.97865	0.00601	0.97506	0.02748
0.9624	0.00997	0.91275	0.00546	0.98014	0.0063	0.97851	0.02815
0.96211	0.00802	0.91193	0.00486	0.97936	0.00628	0.98002	0.02759
0.96375	0.00879	0.91179	0.00453	0.97845	0.00524	0.98006	0.03195
0.96281	0.01009	0.91224	0.00436	0.97932	0.00507	0.97863	0.02845
0.96212	0.01042	0.91182	0.00514	0.978	0.00547	0.97511	0.02948
0.96265	0.01034	0.91	0.00333	0.97763	0.0059	0.97751	0.03225
0.9636	0.01056	0.91176	0.00429	0.97888	0.00618	0.97915	0.03078
0.96058	0.01067	0.91118	0.00491	0.97923	0.00495	0.97645	0.02824
0.96263	0.00957	0.91075	0.00512	0.98048	0.00616	0.97743	0.02865
0.96215	0.01116	0.91102	0.00356	0.97969	0.00711	0.97928	0.02955
0.96211	0.00853	0.91169	0.0043	0.98002	0.00636	0.97366	0.03072
0.96309	0.00927	0.91044	0.00493	0.97942	0.00565	0.98077	0.03054
0.96283	0.0093	0.90945	0.00511	0.97897	0.00608	0.98064	0.02886
0.96204	0.00943	0.91087	0.00468	0.97955	0.0058	0.97863	0.02681
0.96349	0.01186	0.91077	0.00467	0.97767	0.00684	0.97927	0.02639
0.96438	0.01087	0.90971	0.00468	0.97937	0.00521	0.981	0.02793
0.96411	0.00934	0.91002	0.0051	0.97807	0.00583	0.97835	0.02823
0.96463	0.00989	0.9101	0.00485	0.97946	0.00645	0.98194	0.02964
0.96341	0.01017	0.90945	0.00497	0.97992	0.00672	0.9806	0.03039
0.96279	0.00989	0.90886	0.00432	0.97969	0.00669	0.97318	0.02407
0.96252	0.00985	0.90906	0.00547	0.97943	0.00736	0.97676	0.02512
0.96243	0.00866	0.90905	0.00527	0.97894	0.00583	0.97372	0.02515
0.96178	0.00721	0.90838	0.00534	0.97922	0.00486	0.97874	0.02568
0.96133	0.01085	0.90798	0.00476	0.97843	0.00679	0.97066	0.02289
0.96195	0.0103	0.90786	0.00484	0.97908	0.00491	0.9752	0.02533
0.96147	0.00942	0.90764	0.00478	0.97823	0.00504	0.97462	0.02372
0.96046	0.01056	0.90819	0.00521	0.9795	0.00436	0.97607	0.02923
0.96257	0.00931	0.90821	0.00473	0.97964	0.00425	0.97451	0.02647
0.96115	0.01005	0.9077	0.00535	0.97747	0.00508	0.97705	0.02903
0.96205	0.01028	0.90807	0.0053	0.9794	0.00545	0.97725	0.02944
0.96246	0.00937	0.90775	0.004	0.97838	0.00507	0.97272	0.02471
0.9611	0.00973	0.90677	0.00489	0.97817	0.00546	0.97147	0.02265
0.9612	0.01191	0.90747	0.0059	0.97774	0.00501	0.97714	0.0242
0.96265	0.00973	0.90748	0.00488	0.97826	0.00621	0.97649	0.02624
0.96193	0.0104	0.90669	0.00449	0.97816	0.00512	0.98007	0.02864
0.96172	0.00902	0.90673	0.00489	0.97749	0.00584	0.97428	0.02485
0.96258	0.00902	0.90595	0.0052	0.97973	0.00595	0.97947	0.03068
0.96131	0.01082	0.90536	0.00421	0.97848	0.00757	0.98146	0.02975
0.96203	0.01075	0.90527	0.00444	0.97934	0.00625	0.98358	0.03337
0.9617	0.00881	0.90601	0.00468	0.9795	0.00711	0.98422	0.03272
0.96154	0.00813	0.90615	0.00523	0.97972	0.00553	0.98701	0.03591
0.96053	0.00912	0.9054	0.0047	0.97759	0.00674	0.97998	0.02927
0.96267	0.00891	0.90506	0.00538	0.97932	0.00595	0.97974	0.02809
0.96212	0.01011	0.90462	0.005	0.9786	0.00596	0.97683	0.02862
0.96158	0.00984	0.9041	0.00392	0.97901	0.00582	0.98168	0.0321
0.96098	0.00978	0.90467	0.00497	0.97887	0.00542	0.97804	0.02831
0.96045	0.01141	0.90443	0.00536	0.9797	0.00541	0.97535	0.02652
0.9618	0.00976	0.90436	0.00466	0.97865	0.00593	0.97809	0.0285
0.95916	0.01094	0.90423	0.00468	0.97903	0.00641	0.97819	0.02861
0.9594	0.00947	0.90444	0.00487	0.9791	0.00599	0.97746	0.02814
0.96052	0.01004	0.90333	0.00547	0.97956	0.00685	0.97896	0.02868
0.96129	0.01155	0.90295	0.00507	0.9798	0.00486	0.97788	0.0281
0.96033	0.00884	0.90388	0.00512	0.97898	0.00564	0.98075	0.02921
0.96133	0.01159	0.90328	0.00408	0.97957	0.00603	0.97917	0.03013
0.96216	0.01174	0.90278	0.00455	0.97817	0.00506	0.97843	0.03008
0.96107	0.01102	0.90289	0.00479	0.97865	0.00668	0.97738	0.02756
0.961	0.01077	0.90277	0.00467	0.97875	0.0051	0.97759	0.02865
0.9627	0.01108	0.90251	0.00412	0.97792	0.00616	0.98141	0.03171
0.96084	0.01058	0.90289	0.00482	0.97985	0.00613	0.97685	0.02785
0.95974	0.01123	0.90295	0.0041	0.97839	0.00563	0.97452	0.0286
0.95987	0.00969	0.90277	0.0043	0.97988	0.00689	0.97735	0.02717
0.96067	0.01025	0.9018	0.00504	0.97884	0.00652	0.97985	0.03152
0.96075	0.00994	0.90189	0.00436	0.97813	0.00532	0.98003	0.02978
0.96201	0.00941	0.90149	0.0043	0.97911	0.00623	0.97734	0.02787
0.96058	0.0105	0.90097	0.00439	0.97839	0.00642	0.98176	0.02901
0.95913	0.01171	0.90088	0.00573	0.97835	0.00609	0.97678	0.02896
0.95898	0.0093	0.90118	0.00533	0.97918	0.0069	0.97896	0.03116
0.96003	0.00888	0.90021	0.00445	0.9781	0.00607	0.98449	0.03343
0.95947	0.01027	0.90069	0.00439	0.97733	0.00618	0.97923	0.02828
0.96042	0.01079	0.90064	0.00536	0.97887	0.00578	0.97964	0.02862
0.96046	0.01027	0.90036	0.00445	0.97787	0.00632	0.9833	0.03048
0.96069	0.00966	0.89994	0.00531	0.97901	0.00509	0.97639	0.03151
0.95851	0.00933	0.90021	0.00502	0.97868	0.00548	0.97949	0.03143
0.95944	0.01158	0.89968	0.00478	0.97944	0.00573	0.97543	0.02854
0.95855	0.01113	0.90045	0.00544	0.97811	0.00651	0.98066	0.03135
0.96015	0.01145	0.89976	0.0055	0.97939	0.00559	0.97604	0.02826
0.96018	0.0112	0.90001	0.00514	0.9782	0.00638	0.97657	0.0294
0.96088	0.00977	0.89926	0.00548	0.97666	0.00543	0.97875	0.02884
0.96129	0.01145	0.89898	0.00485	0.9795	0.0054	0.9814	0.0284
0.96062	0.00955	0.89836	0.00544	0.97789	0.0069	0.98364	0.03281
0.96019	0.00888	0.89904	0.00505	0.9792	0.00557	0.98181	0.03131
0.96135	0.01171	0.8989	0.00511	0.97722	0.0054	0.98082	0.02959
0.96017	0.01271	0.89889	0.00437	0.97732	0.00544	0.97953	0.02904
0.96129	0.01175	0.89816	0.00541	0.97824	0.00563	0.98006	0.03014
0.96073	0.00984	0.89885	0.00523	0.97886	0.00508	0.97824	0.03118
0.95932	0.01096	0.89774	0.00469	0.97808	0.00536	0.9753	0.03072
0.96045	0.00937	0.89734	0.0055	0.97779	0.00576	0.97758	0.02963
0.95894	0.00872	0.89764	0.00498	0.9778	0.00544	0.98365	0.03044
0.95978	0.01038	0.89763	0.00463	0.9788	0.00853	0.97704	0.02486
0.95953	0.01024	0.89608	0.00496	0.97787	0.00453	0.98012	0.02994
0.9593	0.01067	0.89722	0.00591	0.97781	0.00556	0.98072	0.02625
0.96025	0.00911	0.89712	0.00538	0.97785	0.00628	0.97982	0.02754
0.95921	0.01036	0.89626	0.00383	0.97852	0.00603	0.98098	0.02819
0.95918	0.00884	0.89674	0.0057	0.9785	0.00609	0.97935	0.02899
0.95899	0.01061	0.89695	0.00531	0.97757	0.00551	0.97997	0.03027
0.96069	0.01159	0.89609	0.00417	0.97649	0.00827	0.981	0.02933
0.96054	0.01118	0.89589	0.00517	0.97746	0.00672	0.97869	0.03065
0.95925	0.00976	0.89628	0.00612	0.97664	0.00694	0.97925	0.03105
0.95932	0.01003	0.8957	0.0054	0.97701	0.00474	0.98158	0.02936
0.95922	0.00942	0.89512	0.0054	0.9777	0.00581	0.97813	0.026
0.95754	0.00825	0.89532	0.00555	0.9776	0.00523	0.97762	0.02842
0.95961	0.01086	0.8954	0.00573	0.97711	0.00542	0.97861	0.02922
0.95848	0.01046	0.89455	0.00517	0.97741	0.00632	0.98052	0.03142
0.95777	0.01042	0.8951	0.00569	0.97647	0.00617	0.98158	0.03305
0.9572	0.00879	0.89379	0.00554	0.97568	0.00559	0.98156	0.03053
0.95767	0.00931	0.89374	0.00562	0.97725	0.00598	0.98422	0.03285
0.9589	0.00877	0.89403	0.00601	0.97716	0.00581	0.98455	0.03437
0.95879	0.01048	0.8935	0.00567	0.97686	0.00674	0.97776	0.02766
0.95833	0.00973	0.89425	0.00627	0.97594	0.00702	0.97955	0.02988
0.95779	0.00958	0.89354	0.00572	0.97583	0.00667	0.97811	0.02843
0.95944	0.01139	0.89329	0.00615	0.9767	0.00623	0.98308	0.03258
0.95852	0.00942	0.89419	0.00678	0.97632	0.00564	0.98385	0.03052
0.95816	0.01003	0.89349	0.00548	0.97589	0.00716	0.98344	0.03261
0.95761	0.00942	0.89341	0.00621	0.9761	0.00635	0.98447	0.0314
0.9573	0.01013	0.89312	0.00616	0.97582	0.00555	0.98332	0.03069
0.95633	0.0128	0.89361	0.00495	0.97637	0.0059	0.98252	0.03082
0.9574	0.01108	0.8925	0.00481	0.97623	0.00634	0.97771	0.02828
0.95789	0.00959	0.89246	0.00604	0.97644	0.00458	0.9803	0.03116
0.95763	0.0098	0.89266	0.00584	0.9751	0.00516	0.97753	0.03031
0.95731	0.01036	0.8915	0.00502	0.97709	0.00623	0.98012	0.0302
0.95623	0.00973	0.89092	0.00593	0.97632	0.00614	0.98229	0.03095
0.9561	0.00986	0.89204	0.00611	0.97602	0.00644	0.98129	0.03046
0.95645	0.00988	0.89246	0.00551	0.97651	0.00723	0.97964	0.03099
0.95645	0.00827	0.89118	0.0061	0.97686	0.00647	0.98345	0.034
0.95668	0.01097	0.89091	0.0063	0.97674	0.005	0.98399	0.03499
0.95696	0.01013	0.89118	0.00582	0.97655	0.00651	0.97917	0.03089
0.95708	0.01083	0.89128	0.0054	0.97718	0.00618	0.98223	0.03355
0.95728	0.00877	0.89112	0.00662	0.97547	0.006	0.98255	0.02914
0.95779	0.00937	0.89082	0.00694	0.97633	0.00716	0.98088	0.0305
0.95852	0.01061	0.89139	0.00567	0.97563	0.00728	0.98208	0.03349
0.95974	0.01144	0.89065	0.00639	0.97669	0.00684	0.98195	0.03032
0.95805	0.00973	0.89061	0.0067	0.97697	0.00627	0.98254	0.03395
0.95715	0.00969	0.89101	0.00591	0.97763	0.00615	0.98	0.03122
0.95533	0.01059	0.89074	0.00572	0.9776	0.0061	0.98146	0.03035
0.95734	0.01104	0.89042	0.00624	0.97676	0.00633	0.98035	0.03063
0.95703	0.01028	0.8901	0.00569	0.97621	0.00646	0.98088	0.03342
0.95802	0.00938	0.8902	0.00599	0.97658	0.00558	0.97921	0.02849
0.9584	0.00939	0.88979	0.00529	0.97672	0.00564	0.9784	0.0292
0.95765	0.01061	0.89043	0.00548	0.9771	0.00672	0.97762	0.02876
0.95804	0.01085	0.89017	0.00573	0.97729	0.00565	0.9792	0.02911
0.95643	0.00947	0.88966	0.00583	0.97639	0.00597	0.97475	0.02732
0.95766	0.00992	0.89005	0.00613	0.97655	0.00454	0.97736	0.02951
0.95571	0.00872	0.89012	0.00586	0.97681	0.00656	0.9816	0.03164
0.95719	0.00903	0.88769	0.00448	0.9754	0.00548	0.98557	0.03139
0.95757	0.0084	0.88741	0.00728	0.97635	0.00636	0.98553	0.03024
0.95771	0.0105	0.88923	0.00585	0.97612	0.00632	0.98222	0.02889
0.95792	0.00783	0.88854	0.00583	0.9773	0.00636	0.98249	0.03004
0.95816	0.00822	0.8883	0.00543	0.97565	0.00682	0.98484	0.03103
0.95837	0.00763	0.88905	0.00642	0.97604	0.00615	0.98287	0.03058
0.95689	0.00849	0.88857	0.00608	0.97464	0.00529	0.97822	0.02807
0.95685	0.00869	0.88849	0.0065	0.97602	0.00601	0.98043	0.03011
0.95595	0.01104	0.88829	0.00561	0.97561	0.00584	0.98073	0.02933
0.95707	0.00926	0.88809	0.00598	0.97536	0.00489	0.98489	0.03221
0.95813	0.01066	0.88706	0.00703	0.975	0.00401	0.98104	0.03069
0.95711	0.01043	0.8877	0.0075	0.97516	0.00698	0.9816	0.02971
0.95665	0.01024	0.88765	0.00668	0.97537	0.00541	0.98202	0.02996
0.95701	0.00791	0.88667	0.0065	0.97535	0.00665	0.98466	0.03315
0.95475	0.00854	0.88677	0.00577	0.97437	0.00562	0.98457	0.03372
0.95517	0.00821	0.88684	0.00705	0.9752	0.00674	0.98254	0.03194
0.95699	0.01101	0.88654	0.00633	0.97519	0.00679	0.98277	0.03137
0.95677	0.0095	0.88585	0.00635	0.97422	0.00562	0.98524	0.02994
0.95564	0.00881	0.88652	0.00716	0.97447	0.00558	0.98194	0.0301
0.95491	0.01074	0.88642	0.00667	0.97453	0.00524	0.98031	0.03036
0.95583	0.01106	0.88627	0.00604	0.97588	0.00467	0.97946	0.0301
0.9565	0.0105	0.88569	0.00698	0.97507	0.00528	0.97827	0.02836
0.95558	0.01062	0.8865	0.00722	0.97491	0.00549	0.97876	0.02736
0.95669	0.01272	0.88563	0.00678	0.97597	0.00573	0.98188	0.02827
0.95521	0.01059	0.88553	0.00704	0.97463	0.00529	0.98156	0.02955
0.95592	0.00992	0.88611	0.0074	0.97577	0.00578	0.98145	0.0273
0.95519	0.01024	0.88525	0.0074	0.97399	0.00488	0.9854	0.02962
0.958	0.01047	0.88495	0.00748	0.97504	0.00539	0.98195	0.0296
0.95639	0.01009	0.88552	0.0074	0.97495	0.00666	0.97902	0.02982
0.9561	0.01275	0.88465	0.00681	0.97518	0.00674	0.98065	0.02887
0.95564	0.01215	0.8846	0.00553	0.97551	0.00532	0.97998	0.02795
0.95647	0.01132	0.88444	0.00672	0.97472	0.00616	0.98336	0.02816
0.95437	0.00931	0.88501	0.00731	0.975	0.00557	0.98005	0.02847
0.95538	0.00893	0.88436	0.00669	0.97508	0.00677	0.98105	0.02766
0.9553	0.01056	0.88392	0.00656	0.97502	0.0056	0.98186	0.02639
0.9549	0.01244	0.88418	0.00687	0.97465	0.00662	0.98422	0.03058
0.95488	0.01182	0.88383	0.00692	0.97478	0.00477	0.97833	0.02727
0.9537	0.00961	0.88303	0.00695	0.97396	0.00651	0.97858	0.02727
0.95629	0.01056	0.88392	0.0071	0.97446	0.00558	0.98096	0.03153
0.95402	0.01101	0.88317	0.00741	0.97434	0.00533	0.98666	0.03351
0.95581	0.01092	0.88253	0.00744	0.97348	0.00379	0.98489	0.03302
0.9556	0.01108	0.88344	0.00747	0.97675	0.00595	0.98227	0.03021
0.95497	0.00845	0.88358	0.00673	0.97549	0.00613	0.98405	0.03068
0.9542	0.00997	0.8831	0.00733	0.97697	0.00666	0.98122	0.03221
0.9528	0.01096	0.88359	0.008	0.97524	0.00795	0.98285	0.03235
0.9558	0.00985	0.88326	0.00671	0.97585	0.00616	0.98244	0.03026
0.95492	0.01132	0.88317	0.00656	0.97546	0.00609	0.97809	0.03045
0.95459	0.01017	0.88273	0.00694	0.97524	0.00589	0.98091	0.0303
0.9537	0.00997	0.88304	0.00686	0.97531	0.00546	0.98244	0.02992
0.95463	0.01032	0.88288	0.00723	0.97497	0.00611	0.98471	0.03093
0.9542	0.01075	0.88163	0.00711	0.9757	0.00648	0.98573	0.03107
0.95328	0.01044	0.88229	0.00798	0.9764	0.00747	0.98416	0.02978
0.95433	0.01123	0.88304	0.00759	0.97628	0.00663	0.983	0.03199
0.95402	0.00826	0.8813	0.00652	0.97601	0.00693	0.98402	0.03217
0.9551	0.00829	0.8814	0.00804	0.9763	0.0083	0.98286	0.03052
0.95383	0.00919	0.88145	0.00817	0.97577	0.00919	0.98632	0.02999
0.95377	0.00779	0.88176	0.00654	0.9754	0.00661	0.98014	0.02801
0.95451	0.00854	0.88078	0.00767	0.97457	0.00716	0.98315	0.02997
0.95443	0.00823	0.88116	0.00737	0.97409	0.00608	0.98245	0.03256
0.95488	0.01155	0.88126	0.00693	0.97476	0.00652	0.98419	0.03342
0.95397	0.01078	0.88012	0.00755	0.97412	0.00753	0.98193	0.03237
0.9535	0.01043	0.88001	0.00759	0.97493	0.00578	0.98766	0.03162
0.95355	0.0093	0.88086	0.00741	0.97304	0.0083	0.98534	0.03298
0.95406	0.01092	0.88041	0.00637	0.9748	0.00494	0.98831	0.0333
0.95468	0.0093	0.88011	0.00756	0.97488	0.00665	0.98191	0.02867
0.95461	0.00951	0.88032	0.00812	0.97394	0.00673	0.98128	0.03056
0.95385	0.00959	0.87978	0.00717	0.97595	0.00712	0.98	0.03057
0.95387	0.00969	0.87943	0.00692	0.97343	0.00678	0.98317	0.03022
0.9534	0.00937	0.87982	0.00826	0.97426	0.00532	0.98026	0.03067
0.95301	0.01128	0.87959	0.00755	0.97461	0.00556	0.98193	0.03224
0.95336	0.01047	0.87944	0.00713	0.97446	0.00665	0.98316	0.02881
0.95389	0.01092	0.87902	0.00769	0.97356	0.00601	0.97974	0.02979
0.95452	0.01174	0.8791	0.00772	0.97377	0.00542	0.98073	0.02779
0.95254	0.01007	0.87842	0.00699	0.97447	0.00731	0.98351	0.02917
0.95401	0.01024	0.87838	0.00663	0.97322	0.00644	0.986	0.03254
0.95439	0.01149	0.87852	0.0069	0.97422	0.00603	0.97977	0.02944
0.95358	0.01101	0.87829	0.00778	0.97355	0.00702	0.98017	0.02975
0.95329	0.00918	0.87732	0.00631	0.97424	0.00562	0.9784	0.02776
0.9532	0.00993	0.87801	0.0069	0.97429	0.00558	0.98567	0.03166
0.95482	0.00968	0.87783	0.00705	0.97388	0.00577	0.98536	0.03109
0.95321	0.01012	0.87785	0.00748	0.9749	0.00773	0.98603	0.0325
0.95263	0.00772	0.8776	0.00734	0.97456	0.00547	0.98035	0.0273
0.95379	0.01128	0.87675	0.00744	0.97522	0.00619	0.98134	0.03001
0.95348	0.01087	0.87671	0.00717	0.97385	0.00557	0.98384	0.02923
0.95391	0.01087	0.87682	0.00783	0.97449	0.00652	0.9826	0.03052
0.95243	0.0107	0.87675	0.00707	0.9736	0.00603	0.97977	0.03047
0.95413	0.01047	0.87605	0.00743	0.97491	0.0058	0.98346	0.03446
0.95433	0.01221	0.87607	0.00799	0.97473	0.00654	0.98272	0.02901
0.95235	0.01092	0.87586	0.00799	0.97335	0.0079	0.98066	0.02945
0.95154	0.01145	0.87602	0.00732	0.97387	0.00787	0.98379	0.03149
0.95243	0.01079	0.87544	0.00863	0.97371	0.00592	0.98557	0.03103
0.95337	0.01167	0.87591	0.00808	0.97475	0.00567	0.98029	0.03265
0.95123	0.0097	0.87585	0.0068	0.9746	0.00572	0.98314	0.03072
0.95228	0.00829	0.87604	0.00731	0.97261	0.00588	0.98102	0.02973
0.95375	0.0105	0.87595	0.00841	0.97379	0.00784	0.98089	0.02962
0.95193	0.01005	0.87507	0.00777	0.97298	0.00804	0.98191	0.0294
0.95288	0.00887	0.87488	0.00726	0.9736	0.00591	0.985	0.03051
0.95251	0.00904	0.87571	0.00741	0.97182	0.00712	0.98023	0.02663
0.95227	0.00865	0.87524	0.00701	0.97347	0.00691	0.98623	0.03151
0.95099	0.00829	0.87523	0.00712	0.97401	0.0066	0.98183	0.02957
0.95169	0.00919	0.87501	0.00716	0.97376	0.00635	0.98218	0.03043
0.95077	0.00992	0.87461	0.00718	0.97424	0.00639	0.98706	0.03167
0.95181	0.00896	0.87472	0.00815	0.97318	0.00658	0.982	0.02988
0.95347	0.01071	0.87402	0.00807	0.97425	0.00781	0.98386	0.02953
0.95209	0.00872	0.87423	0.00776	0.97266	0.00781	0.9849	0.02957
0.95183	0.00806	0.87414	0.00775	0.97438	0.00879	0.97976	0.02764
0.95257	0.00862	0.87396	0.00868	0.97295	0.00686	0.98423	0.03095
0.95265	0.01176	0.8735	0.00839	0.97296	0.00655	0.98377	0.03075
0.95069	0.00962	0.87348	0.00786	0.97373	0.00602	0.98708	0.03343
0.95162	0.00994	0.87379	0.00769	0.97305	0.00746	0.98276	0.03123
0.95133	0.00911	0.87385	0.00812	0.97281	0.00604	0.98276	0.0313
0.95102	0.01036	0.87358	0.0078	0.97156	0.00629	0.97915	0.02822
0.95152	0.01055	0.87362	0.00791	0.97288	0.00619	0.98588	0.03151
0.9506	0.00935	0.87355	0.00747	0.97175	0.00608	0.98247	0.03033
0.95172	0.0104	0.87243	0.00758	0.97308	0.00659	0.98323	0.03209
0.951	0.00945	0.87301	0.00719	0.97243	0.00674	0.98075	0.02988
0.95153	0.00981	0.87321	0.00803	0.97347	0.00541	0.98477	0.03193
0.95067	0.01069	0.87276	0.00743	0.97178	0.00581	0.97924	0.03087
0.95086	0.00916	0.87228	0.00716	0.97266	0.00736	0.98198	0.02863
0.95059	0.00918	0.87304	0.00732	0.97268	0.00696	0.98027	0.02875
0.95024	0.01052	0.87228	0.0075	0.97333	0.00634	0.98199	0.03078
0.95069	0.00974	0.87181	0.00799	0.97414	0.00577	0.98302	0.03163
0.95131	0.01164	0.8724	0.00729	0.97364	0.00615	0.98431	0.03031
0.95152	0.01032	0.8716	0.00732	0.97359	0.00743	0.98064	0.02877
0.95328	0.01075	0.87114	0.00766	0.97187	0.00685	0.98082	0.03099
0.95245	0.01306	0.87149	0.00697	0.97221	0.00659	0.98385	0.03097
0.95172	0.01207	0.87161	0.00806	0.97116	0.00789	0.98541	0.03023
0.95042	0.01321	0.87131	0.00806	0.97171	0.00779	0.98445	0.02906
0.95075	0.01098	0.87104	0.00748	0.97459	0.00714	0.98106	0.02877
0.95083	0.01013	0.8715	0.00713	0.97229	0.00872	0.98665	0.02965
0.95203	0.01042	0.87135	0.00776	0.97361	0.00609	0.99013	0.03292
0.95211	0.01007	0.8713	0.0085	0.97256	0.00562	0.98336	0.03013
0.95218	0.01268	0.87152	0.0073	0.97286	0.0068	0.98223	0.03018
0.9523	0.01069	0.8712	0.00785	0.97295	0.00715	0.98392	0.03155
0.94982	0.009	0.87113	0.0082	0.97246	0.00641	0.98267	0.03107
0.95209	0.01114	0.87152	0.00775	0.97245	0.00746	0.98375	0.03083
0.95137	0.00988	0.87087	0.00802	0.97267	0.00682	0.98371	0.0303
0.95096	0.01001	0.87063	0.00811	0.97359	0.00711	0.98329	0.0284
0.95045	0.01101	0.87072	0.00794	0.9735	0.00589	0.98088	0.02913
0.94983	0.00949	0.87032	0.00742	0.973	0.00634	0.98415	0.02912
0.95036	0.01268	0.86987	0.00809	0.97184	0.00613	0.98652	0.03253
0.9501	0.01139	0.86985	0.00731	0.97099	0.00516	0.98833	0.03432
0.95197	0.01093	0.87027	0.00774	0.9719	0.00672	0.98713	0.03052
0.94987	0.01137	0.86941	0.00732	0.97139	0.00752	0.98401	0.02672
0.9499	0.01224	0.86929	0.00785	0.97272	0.00668	0.98605	0.02982
0.94904	0.01144	0.86878	0.00792	0.97261	0.00701	0.98249	0.02943
0.95056	0.013	0.86888	0.00762	0.97253	0.00719	0.98187	0.02984
0.95036	0.01039	0.86878	0.00802	0.9727	0.00672	0.98391	0.03035
0.95088	0.01245	0.86878	0.00804	0.97114	0.006	0.985	0.03096
0.94957	0.01028	0.86839	0.00755	0.9728	0.00522	0.98666	0.0315
0.9499	0.01102	0.86854	0.00777	0.97163	0.00627	0.9865	0.03223
0.95079	0.01056	0.86864	0.0079	0.97218	0.00614	0.98437	0.03047
0.95053	0.01005	0.86802	0.00778	0.9716	0.00606	0.98475	0.03246
0.95029	0.01286	0.86761	0.00789	0.97212	0.00441	0.98754	0.03276
0.94769	0.01082	0.86764	0.00805	0.9718	0.00547	0.98478	0.03161
0.95005	0.0117	0.86805	0.00695	0.97202	0.00567	0.98754	0.03305
0.95067	0.01132	0.86775	0.00822	0.97081	0.0052	0.99023	0.03166
0.94963	0.01207	0.86712	0.00748	0.97221	0.00606	0.98984	0.03492
0.94901	0.01129	0.86773	0.0077	0.97081	0.00574	0.98718	0.03342
0.94865	0.01106	0.86778	0.00771	0.97196	0.00671	0.98826	0.03549
0.94918	0.01102	0.86704	0.00871	0.97072	0.00738	0.98819	0.03215
0.9503	0.01141	0.8656	0.00799	0.96875	0.00645	0.99003	0.03053
0.94983	0.00984	0.8659	0.00787	0.97018	0.00693	0.98839	0.03352
0.95126	0.01124	0.86694	0.00774	0.97148	0.00597	0.98852	0.03372
0.94963	0.01093	0.86674	0.00776	0.9705	0.00718	0.98761	0.03522
0.94956	0.0091	0.86625	0.00779	0.97067	0.00597	0.98197	0.03151
0.95071	0.00965	0.86599	0.00772	0.97043	0.00618	0.98444	0.03035
0.94926	0.00946	0.86617	0.00777	0.96988	0.00873	0.98719	0.03466
0.94823	0.01038	0.86583	0.00892	0.97109	0.00739	0.98798	0.03302
0.94856	0.01013	0.86611	0.00846	0.97151	0.0068	0.98537	0.03143
0.94859	0.00961	0.86537	0.0079	0.97165	0.00663	0.98726	0.03029
0.94824	0.01077	0.86574	0.00893	0.97152	0.00758	0.9847	0.0288
0.94875	0.011	0.86604	0.00761	0.97117	0.00711	0.98723	0.03197
0.94904	0.01121	0.86474	0.00842	0.97225	0.00751	0.98587	0.02915
0.9487	0.01152	0.86465	0.0084	0.97179	0.00541	0.98511	0.03108
0.94894	0.01075	0.86467	0.00868	0.97255	0.0068	0.98925	0.03577
0.94848	0.01113	0.86469	0.00762	0.97011	0.00603	0.98943	0.03519
0.94734	0.00994	0.86521	0.00863	0.97123	0.00734	0.99155	0.03546
0.94842	0.00978	0.86541	0.00888	0.97107	0.00667	0.99116	0.03448
0.94922	0.01067	0.86541	0.00748	0.97183	0.00644	0.98887	0.03369
0.94862	0.0111	0.86397	0.00784	0.97031	0.00721	0.98722	0.03264
0.94683	0.01038	0.86472	0.00957	0.97119	0.00793	0.98503	0.03315
0.94889	0.01215	0.86417	0.00864	0.97025	0.00735	0.98289	0.03138
0.94859	0.01046	0.8634	0.00808	0.97114	0.00838	0.98608	0.03167
0.9487	0.01164	0.86366	0.00879	0.97107	0.00741	0.98459	0.03052
0.94848	0.0107	0.86449	0.00777	0.97006	0.0068	0.98551	0.02977
0.94878	0.01051	0.8636	0.00675	0.96876	0.00925	0.98989	0.03212
0.95005	0.01317	0.86276	0.0083	0.96944	0.00742	0.98858	0.03061
0.94843	0.01066	0.86392	0.00914	0.97031	0.00742	0.98762	0.03127
0.94921	0.0117	0.86381	0.00765	0.97079	0.00696	0.98446	0.0338
0.94944	0.01067	0.86279	0.00755	0.97203	0.00795	0.98695	0.03337
0.9463	0.01	0.86323	0.00903	0.97126	0.00784	0.98859	0.0334
0.94631	0.01127	0.86381	0.00826	0.97109	0.0082	0.98708	0.03298
0.94646	0.01168	0.86274	0.0071	0.97051	0.00688	0.98828	0.03365
0.94784	0.01112	0.86299	0.00871	0.97072	0.00711	0.98735	0.0342
0.94683	0.01043	0.86168	0.00697	0.96964	0.00792	0.98305	0.02958
0.94712	0.01182	0.86075	0.00844	0.97045	0.00739	0.98354	0.03233
0.94751	0.01052	0.86289	0.00836	0.97066	0.00719	0.98776	0.03089
0.94741	0.01003	0.86322	0.00876	0.96986	0.00668	0.9816	0.0299
0.94722	0.01074	0.86208	0.0084	0.97054	0.00873	0.98538	0.03231
0.9473	0.01015	0.86217	0.00701	0.97003	0.0066	0.97876	0.03145
0.94683	0.01015	0.86265	0.00816	0.97034	0.00871	0.99057	0.03418
0.94654	0.01048	0.86215	0.00788	0.97032	0.00715	0.98465	0.03071
0.9475	0.01051	0.86137	0.00785	0.96927	0.00961	0.98851	0.03374
0.94879	0.01408	0.86129	0.00827	0.97123	0.00732	0.98919	0.03063
0.9484	0.01141	0.86218	0.00895	0.96993	0.00831	0.99022	0.03517
0.94716	0.01209	0.86097	0.00781	0.97103	0.0072	0.98464	0.03108
0.94649	0.00953	0.86124	0.00834	0.96962	0.00641	0.99136	0.03543
0.94615	0.01036	0.86183	0.00923	0.97078	0.00743	0.98703	0.0294
0.94567	0.01013	0.86138	0.0087	0.97136	0.00715	0.98244	0.03157
0.9463	0.01067	0.86062	0.00746	0.96888	0.0069	0.98486	0.03063
0.94832	0.0109	0.86059	0.00899	0.96932	0.00688	0.98618	0.03013
0.94715	0.00997	0.86095	0.00871	0.96948	0.00736	0.98505	0.03096
0.94641	0.0097	0.86066	0.00808	0.96874	0.0076	0.99073	0.0351
0.94621	0.00962	0.8602	0.00864	0.96935	0.00716	0.98671	0.03443
0.94518	0.00881	0.86068	0.00873	0.97049	0.00549	0.98967	0.03414
0.94676	0.0098	0.86005	0.00774	0.96945	0.00676	0.98648	0.03328
0.946	0.00919	0.8592	0.00806	0.97003	0.00698	0.9868	0.03083
0.94541	0.01121	0.86002	0.00988	0.97008	0.00752	0.98639	0.03262
0.94545	0.00818	0.85945	0.00786	0.97041	0.00663	0.98734	0.03299
0.94592	0.00918	0.85935	0.00887	0.96945	0.00533	0.9858	0.03091
0.94648	0.0102	0.85932	0.00959	0.97094	0.00684	0.98475	0.02952
0.94503	0.00891	0.85918	0.00908	0.97006	0.00712	0.98454	0.03349
0.9456	0.01047	0.85965	0.0082	0.97107	0.00909	0.98839	0.03228
0.94677	0.01023	0.85913	0.0091	0.97056	0.00654	0.98753	0.03045
0.94662	0.01015	0.85932	0.00933	0.96896	0.00707	0.98726	0.03172
0.94639	0.00892	0.85903	0.00757	0.96884	0.00754	0.9882	0.03163
0.94576	0.01152	0.85892	0.00824	0.96992	0.00701	0.98393	0.03253
0.94687	0.01032	0.85865	0.01029	0.96862	0.00602	0.98463	0.02946
0.94537	0.01083	0.8582	0.00884	0.97071	0.00636	0.98869	0.03389
0.94479	0.01077	0.85869	0.00854	0.97081	0.00757	0.98905	0.03545
0.94565	0.01034	0.85856	0.00961	0.96921	0.00879	0.98901	0.03404
0.94564	0.01059	0.85798	0.00926	0.96876	0.00823	0.9897	0.03445
0.9453	0.01023	0.85745	0.00799	0.96926	0.00748	0.98585	0.03022
0.94705	0.01156	0.85864	0.00943	0.97052	0.00847	0.98427	0.03053
0.94507	0.01137	0.85793	0.00945	0.96965	0.00743	0.98692	0.03186
0.94423	0.01113	0.85751	0.00797	0.96862	0.00636	0.98726	0.0331
0.94495	0.01217	0.85725	0.00948	0.97	0.0076	0.9842	0.03066
0.94365	0.01276	0.85777	0.00998	0.9687	0.0065	0.9894	0.03454
0.94445	0.01143	0.85729	0.00933	0.96901	0.00719	0.987	0.03337
0.94576	0.0122	0.85744	0.00953	0.96869	0.00624	0.98536	0.03331
0.94689	0.01112	0.85792	0.00922	0.96874	0.00698	0.98628	0.03361
0.9472	0.01083	0.85727	0.00927	0.96857	0.00757	0.98459	0.03126
0.94529	0.0128	0.85703	0.00873	0.96859	0.00784	0.987	0.03207
0.94431	0.00974	0.85724	0.00897	0.9679	0.00613	0.98881	0.03177
0.94495	0.01058	0.85663	0.00876	0.96873	0.00715	0.98443	0.0298
0.94168	0.01135	0.85611	0.00865	0.96676	0.00607	0.98975	0.03565
0.94614	0.01159	0.85614	0.01	0.96875	0.00721	0.98787	0.03327
0.9442	0.01272	0.85651	0.01003	0.96938	0.00635	0.99079	0.03559
0.94396	0.01055	0.85637	0.00888	0.97001	0.0061	0.98503	0.02963
0.94498	0.01294	0.85548	0.00915	0.96932	0.00581	0.98729	0.03387
0.94425	0.01125	0.85564	0.01037	0.96904	0.00594	0.98891	0.03496
0.94498	0.01286	0.85553	0.00941	0.96839	0.0069	0.98739	0.03338
0.94499	0.01195	0.85447	0.00964	0.96805	0.00659	0.99041	0.03728
0.944	0.01143	0.85476	0.0102	0.96764	0.00662	0.98582	0.03612
0.94255	0.01306	0.85564	0.00915	0.96775	0.00731	0.98846	0.03463
0.94563	0.01228	0.85529	0.00935	0.96706	0.00766	0.98777	0.03484
0.94486	0.01174	0.8548	0.0098	0.96863	0.00693	0.98981	0.0343
0.94241	0.01145	0.85487	0.01045	0.96836	0.00809	0.98804	0.03691
0.94452	0.01133	0.85506	0.00969	0.96823	0.00574	0.98855	0.03584
0.94342	0.01149	0.85483	0.00959	0.96782	0.00742	0.98682	0.0342
0.94454	0.01005	0.85473	0.00935	0.96866	0.00715	0.98836	0.03769
0.94397	0.013	0.8552	0.01007	0.96917	0.00728	0.98515	0.03596
0.94347	0.01159	0.85487	0.00881	0.96875	0.00651	0.98908	0.03613
0.94389	0.01152	0.8541	0.00935	0.9686	0.00803	0.98902	0.03455
0.94437	0.01085	0.85469	0.01014	0.9688	0.00761	0.99412	0.03961
0.94293	0.01136	0.85356	0.00903	0.96888	0.00669	0.98507	0.03193
0.94259	0.0121	0.85392	0.00954	0.96884	0.00808	0.98823	0.03359
0.9447	0.01137	0.85427	0.00988	0.96858	0.00546	0.99333	0.0367
0.94428	0.01304	0.85323	0.00948	0.97021	0.00841	0.98895	0.03296
0.9437	0.01082	0.85316	0.00929	0.96812	0.00735	0.99151	0.0349
0.94313	0.01102	0.85339	0.00949	0.96842	0.00829	0.98949	0.03497
0.94377	0.01307	0.85243	0.00945	0.96916	0.00794	0.9865	0.03117
0.94413	0.01335	0.85216	0.00976	0.96952	0.00911	0.98912	0.03274
0.94416	0.01217	0.85291	0.00986	0.97036	0.00678	0.99233	0.03831
0.94428	0.01256	0.85258	0.00985	0.96866	0.00565	0.99193	0.0351
0.94373	0.01282	0.85198	0.00919	0.96864	0.00733	0.99102	0.03632
0.94358	0.01136	0.85212	0.00942	0.96796	0.00644	0.9896	0.03461
0.94424	0.01205	0.85156	0.00943	0.96759	0.00647	0.99172	0.03273
0.94363	0.01061	0.85209	0.0101	0.968	0.00535	0.98916	0.03383
0.94304	0.01032	0.85203	0.00987	0.96846	0.00782	0.9881	0.03265
0.94324	0.01179	0.85201	0.01012	0.96906	0.00679	0.98817	0.03037
0.943	0.01179	0.85187	0.01072	0.96784	0.00721	0.98847	0.03423
0.94323	0.01201	0.85161	0.01017	0.96843	0.00654	0.9888	0.03515
0.94352	0.01062	0.85188	0.0104	0.96903	0.00691	0.98772	0.0344
0.94234	0.01093	0.85135	0.0105	0.96836	0.00677	0.98923	0.0313
0.94262	0.01306	0.85145	0.01019	0.96799	0.0087	0.99196	0.03448
0.94117	0.01147	0.85127	0.01003	0.96761	0.0065	0.98907	0.03378
0.94297	0.01131	0.85057	0.00986	0.96755	0.00706	0.99283	0.03294
0.94208	0.01184	0.85122	0.01	0.96691	0.00901	0.99642	0.03411
0.94435	0.01232	0.85107	0.0092	0.96696	0.00718	0.98991	0.0329
0.94363	0.01097	0.85033	0.01034	0.96676	0.00718	0.98932	0.03184
0.9435	0.01132	0.85006	0.00979	0.96576	0.00729	0.98724	0.03176
0.94292	0.01215	0.85054	0.00897	0.96629	0.00795	0.98993	0.03297
0.94231	0.01299	0.8502	0.01046	0.96568	0.00779	0.98822	0.03401
0.94373	0.01217	0.85004	0.01061	0.96607	0.00881	0.9877	0.03126
0.94148	0.01036	0.84989	0.00991	0.96739	0.0076	0.98916	0.03267
0.94231	0.01139	0.85027	0.00956	0.96589	0.00618	0.9897	0.03246
0.94109	0.01023	0.84986	0.01063	0.96749	0.0072	0.98804	0.03154
0.94239	0.01346	0.84966	0.00981	0.96677	0.00787	0.99114	0.03379
0.94233	0.01271	0.85037	0.00961	0.96714	0.00663	0.98723	0.0332
0.94071	0.01131	0.84971	0.01013	0.96654	0.00731	0.98695	0.03127
0.94138	0.01229	0.84967	0.00999	0.9667	0.00635	0.98934	0.03237
0.93896	0.00907	0.85011	0.00987	0.96564	0.00681	0.98972	0.03406
0.94064	0.01052	0.84966	0.01011	0.96588	0.00738	0.99192	0.03508
0.94325	0.01178	0.84944	0.01017	0.96612	0.00886	0.99419	0.03524
0.94175	0.01082	0.84957	0.01007	0.96556	0.00781	0.98728	0.03135
0.94126	0.01062	0.84979	0.01	0.96648	0.00817	0.99278	0.03508
0.93908	0.00899	0.84955	0.01018	0.96619	0.00792	0.99236	0.03291
0.94098	0.0099	0.84901	0.01023	0.9663	0.00879	0.98721	0.03131
0.94152	0.01009	0.84889	0.0102	0.96566	0.00719	0.98583	0.03105
0.93976	0.01175	0.8489	0.01123	0.96676	0.00836	0.98848	0.03411
0.94012	0.01081	0.84849	0.01067	0.96668	0.00959	0.98943	0.03566
0.9404	0.00994	0.84856	0.01053	0.966	0.00789	0.99227	0.03481
0.94102	0.01114	0.84921	0.0103	0.96573	0.00786	0.99087	0.03471
0.94161	0.01075	0.84834	0.00983	0.96513	0.0069	0.99187	0.03458
0.94138	0.00999	0.84852	0.00938	0.96538	0.00759	0.98899	0.03346
0.94238	0.01263	0.8483	0.01041	0.9658	0.0072	0.98999	0.03439
0.93985	0.01172	0.84786	0.01021	0.96488	0.00751	0.98878	0.0333
0.94104	0.01124	0.84759	0.00947	0.96616	0.00639	0.98772	0.03171
0.9402	0.01139	0.84756	0.01047	0.96671	0.00839	0.98793	0.03153
0.94036	0.01024	0.8472	0.01003	0.9667	0.0061	0.98647	0.0303
0.94135	0.01039	0.84704	0.00966	0.96556	0.007	0.98982	0.03391
0.94183	0.01101	0.84734	0.00983	0.96489	0.00776	0.98614	0.02867
0.94094	0.00904	0.847	0.01026	0.9647	0.00843	0.98787	0.03141
0.94014	0.01236	0.84688	0.00967	0.96563	0.00802	0.98919	0.03087
0.93985	0.01148	0.84741	0.0104	0.96542	0.00811	0.99012	0.03442
0.93943	0.01296	0.8463	0.0104	0.96479	0.00851	0.98861	0.03345
0.93866	0.01109	0.84729	0.00973	0.96541	0.00805	0.98827	0.034
0.93971	0.01183	0.84639	0.01005	0.96629	0.00891	0.98463	0.03162
0.93916	0.01206	0.84677	0.01038	0.96622	0.00809	0.98525	0.03095
0.94001	0.01082	0.84634	0.0095	0.96416	0.00642	0.98464	0.03234
0.93862	0.0102	0.84619	0.0092	0.96621	0.00684	0.98941	0.03277
0.93978	0.01153	0.84649	0.01031	0.96515	0.00756	0.98938	0.03293
0.94013	0.01307	0.84577	0.00994	0.9658	0.00633	0.98398	0.03067
0.94073	0.01292	0.8449	0.00752	0.96546	0.00715	0.98535	0.03013
0.94052	0.01242	0.84608	0.00951	0.96699	0.00701	0.9841	0.02692
0.94069	0.01268	0.84622	0.01022	0.96584	0.00592	0.98712	0.03002
0.94056	0.01114	0.84668	0.01027	0.96673	0.00726	0.98634	0.02859
0.93998	0.01174	0.84577	0.01055	0.96587	0.00677	0.99011	0.03474
0.942	0.01354	0.84531	0.01072	0.96677	0.00822	0.98759	0.03132
0.94051	0.01453	0.84541	0.01055	0.96694	0.00688	0.98441	0.03124
0.94059	0.01226	0.84478	0.00999	0.9649	0.0076	0.98611	0.03317
0.94142	0.01198	0.84494	0.01043	0.96602	0.00672	0.98995	0.03465
0.93983	0.01241	0.84514	0.01033	0.9656	0.00736	0.98829	0.03396
0.93987	0.01158	0.84511	0.01011	0.96628	0.00643	0.98766	0.03186
0.93967	0.01048	0.84524	0.01025	0.96441	0.00718	0.98527	0.03133
0.93968	0.01012	0.84521	0.01066	0.96543	0.00637	0.98696	0.0309
0.93991	0.01195	0.84515	0.00976	0.96549	0.00742	0.99123	0.03482
0.94041	0.01136	0.84495	0.01089	0.96619	0.00606	0.98888	0.03407
0.93874	0.01147	0.84348	0.01095	0.96769	0.00921	0.98917	0.03417
0.93943	0.01186	0.84501	0.01006	0.96536	0.00746	0.99104	0.0338
0.94022	0.01264	0.84476	0.01022	0.96521	0.00773	0.98735	0.03313
0.93905	0.01263	0.84422	0.01076	0.96575	0.00666	0.98804	0.03492
0.93994	0.01028	0.84383	0.00974	0.96474	0.00671	0.99053	0.03411
0.93966	0.01028	0.84422	0.00943	0.9649	0.00732	0.98921	0.03288
0.93916	0.01143	0.84468	0.01041	0.96669	0.00816	0.99288	0.03632
0.93809	0.01182	0.84366	0.01075	0.96643	0.00731	0.99325	0.03435
0.93955	0.01086	0.84375	0.01045	0.96435	0.00759	0.99183	0.03433
0.93908	0.01162	0.84364	0.01098	0.96524	0.00751	0.98939	0.03492
0.94069	0.01211	0.84382	0.01027	0.96477	0.00836	0.99288	0.03682
0.93966	0.01339	0.84294	0.01049	0.96351	0.00749	0.99262	0.03451
0.93936	0.01195	0.84245	0.00923	0.96436	0.00848	0.9866	0.03164
0.93778	0.01277	0.84248	0.01005	0.96344	0.00751	0.99016	0.03006
0.93866	0.0109	0.84351	0.01058	0.96437	0.00813	0.98559	0.03117
0.94079	0.01189	0.84305	0.0099	0.9628	0.00759	0.9883	0.03152
0.93859	0.0122	0.84317	0.01002	0.9648	0.00857	0.98694	0.03362
0.93689	0.01459	0.84254	0.01082	0.96295	0.00803	0.98426	0.0319
0.9378	0.01116	0.84292	0.01056	0.96454	0.00812	0.98531	0.03246
0.9377	0.00907	0.84234	0.0108	0.96286	0.00761	0.99008	0.03573
0.93824	0.01179	0.84218	0.0104	0.96398	0.00877	0.99068	0.03315
0.93753	0.01025	0.84234	0.01071	0.96339	0.00928	0.99057	0.0335
0.93822	0.01023	0.84217	0.01102	0.96425	0.00701	0.99094	0.03397
0.93687	0.01051	0.84224	0.01073	0.96531	0.00747	0.98611	0.03195
0.93824	0.01113	0.84199	0.01031	0.96415	0.00639	0.98602	0.03214
0.93761	0.01032	0.84297	0.01082	0.96499	0.00835	0.99208	0.03696
0.93812	0.01133	0.84204	0.01004	0.96361	0.00764	0.98924	0.03473
0.93776	0.0116	0.8424	0.01026	0.96414	0.00813	0.99168	0.03347
0.93766	0.01238	0.84177	0.01015	0.96459	0.00843	0.98881	0.0323
0.93851	0.01089	0.84196	0.01024	0.96378	0.00822	0.99192	0.03095
0.93754	0.01252	0.84115	0.00988	0.96319	0.00828	0.98939	0.03478
0.93791	0.01191	0.84144	0.00981	0.96437	0.00782	0.98777	0.03363
0.93893	0.01241	0.84219	0.01038	0.96421	0.00805	0.99067	0.03368
0.93843	0.01187	0.84087	0.01035	0.96363	0.00616	0.98961	0.03393
0.93785	0.01178	0.84126	0.01006	0.96533	0.00755	0.98915	0.03352
0.93692	0.01325	0.84152	0.01093	0.96511	0.00881	0.9901	0.03225
0.93785	0.0122	0.84089	0.01071	0.96599	0.00884	0.99031	0.03252
0.93638	0.01418	0.84077	0.01017	0.96341	0.00933	0.99275	0.03586
0.93672	0.01322	0.84177	0.01107	0.96431	0.00873	0.99162	0.03587
0.93773	0.01225	0.84169	0.01159	0.96427	0.00794	0.99195	0.03428
0.93735	0.01318	0.84119	0.01094	0.96386	0.00852	0.99097	0.03416
0.93766	0.01238	0.84052	0.01064	0.96537	0.00723	0.99495	0.03654
0.93506	0.01205	0.84071	0.00992	0.96314	0.00895	0.99214	0.03614
0.93719	0.01226	0.84044	0.01013	0.96407	0.00888	0.99144	0.03509
0.93667	0.0121	0.83962	0.01001	0.96235	0.00738	0.99317	0.03402
0.93698	0.01255	0.84032	0.01062	0.9641	0.00798	0.98894	0.03326
0.93791	0.01401	0.8406	0.01046	0.9634	0.00919	0.99054	0.03691
0.93653	0.01203	0.84006	0.00985	0.96334	0.00868	0.99088	0.03404
0.93582	0.01296	0.8398	0.00942	0.9633	0.00952	0.99144	0.03317
0.93652	0.01178	0.83994	0.01011	0.96286	0.00758	0.99069	0.03546
0.93641	0.01144	0.8399	0.01108	0.96305	0.00941	0.99551	0.03964
0.93749	0.01035	0.83975	0.01024	0.96344	0.00927	0.99241	0.03615
0.93587	0.01155	0.83949	0.0106	0.96393	0.00753	0.99175	0.03384
0.93788	0.00965	0.83973	0.01203	0.96404	0.00801	0.98752	0.03462
0.93823	0.01273	0.83945	0.01108	0.96563	0.00806	0.99367	0.03762
0.93603	0.01186	0.8391	0.01091	0.96442	0.00963	0.98849	0.03576
0.93623	0.00962	0.8395	0.01104	0.96396	0.00909	0.98915	0.03469
0.93539	0.00981	0.83877	0.01037	0.964	0.00958	0.98777	0.03374
0.93583	0.01365	0.83948	0.01019	0.96389	0.00945	0.98764	0.03078
0.93575	0.01251	0.83877	0.01042	0.96316	0.00904	0.98952	0.0316
0.93584	0.00954	0.838	0.01139	0.96302	0.00845	0.98879	0.03292
0.93565	0.01141	0.83831	0.01034	0.96359	0.0076	0.98928	0.03331
0.93622	0.01315	0.83883	0.01104	0.96338	0.00917	0.98988	0.03178
0.93722	0.01318	0.83821	0.01153	0.96306	0.00806	0.98859	0.03182
0.93599	0.01337	0.83826	0.01135	0.96439	0.00913	0.99026	0.03269
0.93679	0.0133	0.8378	0.0099	0.96334	0.00882	0.98954	0.03734
0.93609	0.01137	0.83784	0.01163	0.96291	0.01022	0.99375	0.03551
0.93591	0.01081	0.83791	0.01117	0.96239	0.00818	0.99241	0.03752
0.93551	0.01056	0.83806	0.01036	0.96378	0.00876	0.98513	0.03286
0.93617	0.01048	0.83778	0.0109	0.96389	0.00856	0.9849	0.03415
0.93619	0.01232	0.83785	0.01116	0.96466	0.00791	0.99031	0.03738
0.93525	0.01313	0.83719	0.01041	0.96398	0.00928	0.99048	0.03723
0.93552	0.01229	0.83744	0.0102	0.96243	0.00996	0.99348	0.03705
0.93582	0.0147	0.83728	0.01113	0.96236	0.00923	0.99516	0.03903
0.93681	0.01392	0.83686	0.01012	0.96193	0.00807	0.99418	0.03621
0.9354	0.01322	0.83727	0.01027	0.96163	0.00939	0.99195	0.03602
0.93396	0.01399	0.83736	0.01039	0.96212	0.00965	0.9851	0.03115
0.93529	0.01206	0.83715	0.01065	0.96216	0.00778	0.98759	0.03306
0.93505	0.01175	0.83705	0.01015	0.96174	0.0091	0.98937	0.03204
0.93544	0.01175	0.83692	0.01123	0.96208	0.00798	0.99003	0.03327
0.93536	0.01321	0.83707	0.01175	0.96266	0.00882	0.99414	0.03639
0.9346	0.01198	0.83623	0.01048	0.96303	0.00863	0.99289	0.03351
0.93528	0.01273	0.83649	0.01075	0.96252	0.00919	0.98788	0.03168
0.93509	0.0122	0.83694	0.01119	0.96111	0.00801	0.99288	0.03478
0.93355	0.01377	0.83614	0.01006	0.96213	0.00901	0.98731	0.03308
0.93447	0.01304	0.83627	0.00979	0.96314	0.00754	0.9884	0.0316
0.93545	0.01407	0.83648	0.01073	0.96235	0.00982	0.99023	0.03399
0.93204	0.01652	0.8356	0.01036	0.96146	0.00924	0.99706	0.03983
0.93398	0.01241	0.83594	0.01023	0.96167	0.00769	0.99463	0.0379
0.93362	0.01338	0.83568	0.01126	0.96237	0.00934	0.99391	0.03677
0.93405	0.01314	0.83585	0.01131	0.96321	0.00777	0.99227	0.03279
0.93199	0.01276	0.83579	0.00985	0.96232	0.00918	0.98984	0.03104
0.9333	0.01395	0.83574	0.01038	0.96265	0.00878	0.98993	0.03399
0.933	0.01331	0.83547	0.01134	0.96196	0.00954	0.99176	0.03594
0.93361	0.01241	0.83478	0.00995	0.96246	0.00873	0.991	0.03623
0.93301	0.01286	0.83513	0.00991	0.96182	0.00913	0.99389	0.03365
0.93343	0.01214	0.83543	0.0105	0.96173	0.00736	0.99059	0.03496
0.93357	0.01315	0.83431	0.01016	0.96155	0.00851	0.99454	0.03509
0.9339	0.0137	0.83451	0.01048	0.96238	0.00904	0.99122	0.03316
0.93491	0.01467	0.83506	0.01134	0.96317	0.00672	0.99055	0.03412
0.93468	0.01299	0.83475	0.01079	0.96183	0.00804	0.99525	0.03696
0.93556	0.01263	0.83499	0.01051	0.9615	0.00886	0.99388	0.03688
0.933	0.0131	0.83522	0.01097	0.96197	0.00953	0.99195	0.03587
0.9337	0.01234	0.83475	0.01095	0.96127	0.00869	0.99253	0.03617
0.93358	0.01036	0.83408	0.01053	0.96152	0.00847	0.99537	0.03682
0.93293	0.01061	0.8344	0.0108	0.96162	0.00776	0.99221	0.03539
0.9328	0.01145	0.83388	0.01069	0.96234	0.00742	0.99318	0.03429
0.93495	0.01203	0.83352	0.01006	0.96138	0.00877	0.99356	0.03415
0.93316	0.01093	0.83469	0.01073	0.96296	0.00908	0.98939	0.03109
0.93435	0.01272	0.834	0.01044	0.96299	0.00817	0.99389	0.03529
0.93334	0.01214	0.83389	0.01099	0.96199	0.00742	0.98942	0.03217
0.93385	0.01233	0.83406	0.0097	0.96065	0.00614	0.99058	0.03269
0.93354	0.01013	0.83391	0.01169	0.96074	0.00663	0.99137	0.03228
0.93251	0.01333	0.83317	0.01117	0.96017	0.00679	0.99045	0.03195
0.93437	0.01279	0.83307	0.01096	0.96004	0.00881	0.9908	0.03326
0.93494	0.01261	0.83341	0.01157	0.96053	0.00761	0.98881	0.03262
0.93219	0.01442	0.833	0.01128	0.96128	0.00775	0.98864	0.03401
0.9344	0.01313	0.83302	0.01072	0.96177	0.00956	0.99071	0.03656
0.93327	0.01431	0.83267	0.01151	0.96257	0.00931	0.99047	0.03361
0.93308	0.01357	0.83293	0.01084	0.95989	0.00965	0.99003	0.03626
0.93318	0.01356	0.83238	0.01012	0.96013	0.00739	0.99496	0.03518
0.93359	0.01311	0.83183	0.01013	0.96181	0.00903	0.99085	0.03408
0.93223	0.01259	0.83211	0.01199	0.95983	0.00628	0.99176	0.03409
0.93106	0.01329	0.83176	0.00801	0.96035	0.00816	0.99591	0.03815
0.93181	0.01194	0.8322	0.01119	0.96118	0.00662	0.99012	0.03232
0.9321	0.01056	0.83169	0.01189	0.95885	0.00946	0.98888	0.03356
0.93223	0.0133	0.83197	0.01236	0.96098	0.00855	0.98893	0.03393
0.93068	0.00966	0.83194	0.01072	0.96058	0.00818	0.98999	0.03392
0.93146	0.01066	0.83149	0.01135	0.96017	0.00817	0.99108	0.03019
0.93231	0.01178	0.83173	0.01285	0.9617	0.00824	0.98724	0.03283
0.93101	0.01222	0.8316	0.01108	0.9615	0.00764	0.9891	0.03048
0.93115	0.01259	0.83202	0.01076	0.96155	0.00817	0.99068	0.03466
0.93278	0.01283	0.83176	0.01135	0.9617	0.00846	0.99035	0.03399
0.93239	0.01314	0.83124	0.01178	0.96162	0.00793	0.99067	0.03597
0.93216	0.01283	0.83223	0.01055	0.9597	0.00962	0.98909	0.03468
0.93181	0.01098	0.83087	0.01147	0.96035	0.00786	0.99321	0.03647
0.93113	0.01132	0.83069	0.01176	0.96108	0.00877	0.99181	0.03465
0.93119	0.01225	0.83137	0.01126	0.95954	0.00838	0.99275	0.03451
0.93094	0.01096	0.83152	0.0105	0.96028	0.00894	0.99127	0.03435
0.93185	0.01302	0.831	0.01109	0.95892	0.00725	0.99342	0.03569
0.93194	0.01255	0.83031	0.01054	0.95899	0.00774	0.98816	0.03279
0.93105	0.01315	0.83131	0.0115	0.9603	0.00941	0.99237	0.03393
0.9325	0.01213	0.83028	0.01131	0.95974	0.01012	0.99129	0.03386
0.93238	0.01132	0.8299	0.01073	0.9603	0.00922	0.99009	0.03214
0.93165	0.01392	0.83012	0.01147	0.95999	0.01046	0.99101	0.03288
0.93035	0.01129	0.83015	0.01155	0.961	0.00773	0.99043	0.02971
0.93082	0.01175	0.82926	0.01052	0.96091	0.00813	0.98957	0.02932
0.93051	0.01179	0.82944	0.01159	0.96045	0.00733	0.99099	0.03275
0.92979	0.01288	0.82994	0.01103	0.95995	0.00925	0.99281	0.03587
0.93076	0.01228	0.8299	0.01142	0.96063	0.00988	0.99052	0.03533
0.93215	0.01248	0.82963	0.01172	0.95857	0.00822	0.99219	0.03512
0.93169	0.01308	0.82975	0.01172	0.95886	0.00994	0.9899	0.0317
0.93128	0.01248	0.829	0.01192	0.95918	0.00718	0.99365	0.03419
0.93064	0.01135	0.82868	0.01208	0.95897	0.00751	0.99296	0.03503
0.93144	0.01171	0.82874	0.01207	0.95941	0.00644	0.99169	0.0343
0.93222	0.01319	0.82945	0.01141	0.96067	0.00735	0.99042	0.03375
0.93076	0.01261	0.82949	0.01185	0.95936	0.00742	0.9914	0.03316
0.93114	0.01253	0.82861	0.01152	0.9594	0.00787	0.99035	0.0327
0.93185	0.01377	0.82901	0.01145	0.95947	0.0069	0.9918	0.03549
0.93119	0.01104	0.82953	0.01169	0.95896	0.00707	0.9967	0.03568
0.93159	0.01176	0.82901	0.01225	0.95823	0.00757	0.99066	0.03255
0.93105	0.01302	0.8294	0.01141	0.95952	0.00728	0.99428	0.03716
0.9304	0.01203	0.82927	0.01159	0.95931	0.00894	0.98998	0.0313
0.93071	0.01094	0.82928	0.01126	0.95928	0.00829	0.99284	0.03643
0.93184	0.01117	0.8291	0.0127	0.95862	0.00857	0.99145	0.03317
0.9318	0.01211	0.8286	0.01168	0.95998	0.00738	0.99262	0.03475
0.93225	0.01197	0.82884	0.01145	0.95937	0.00809	0.98952	0.03173
0.9315	0.01291	0.82805	0.01148	0.95931	0.00889	0.99437	0.03441
0.93121	0.01199	0.82837	0.0123	0.95914	0.00812	0.99033	0.03334
0.93043	0.0121	0.82795	0.01138	0.95939	0.00879	0.98803	0.03278
0.93196	0.01217	0.8279	0.01206	0.95861	0.00978	0.98624	0.0285
0.92982	0.01341	0.82776	0.01248	0.95925	0.00886	0.98802	0.02947
0.9318	0.01423	0.82798	0.01244	0.95776	0.00873	0.99229	0.03397
0.92908	0.0131	0.82765	0.01176	0.9585	0.00925	0.99311	0.03386
0.9282	0.01279	0.82735	0.01258	0.95955	0.0089	0.99044	0.03208
0.93041	0.01407	0.82762	0.01243	0.95925	0.00785	0.99216	0.0319
0.93049	0.01206	0.82749	0.01179	0.95895	0.00881	0.99151	0.03527
0.93044	0.01338	0.82733	0.01201	0.95955	0.0075	0.99093	0.03319
0.92971	0.01067	0.82725	0.01314	0.95936	0.00854	0.9894	0.03217
0.92901	0.01096	0.82697	0.01269	0.95995	0.00897	0.9895	0.03222
0.93092	0.01139	0.8266	0.01181	0.95948	0.00887	0.98815	0.03147
0.92962	0.0112	0.82621	0.01174	0.96001	0.00825	0.99118	0.03157
0.93037	0.0126	0.82674	0.01196	0.95819	0.00761	0.9916	0.03266
0.93026	0.01246	0.82693	0.01162	0.95829	0.00791	0.98942	0.03013
0.93092	0.01369	0.82714	0.01205	0.95888	0.00673	0.98928	0.03385
0.93051	0.01302	0.82674	0.0121	0.95778	0.00894	0.98925	0.03356
0.92924	0.01583	0.82716	0.01247	0.9599	0.00696	0.98963	0.0331
0.92982	0.0148	0.82676	0.01188	0.95831	0.00769	0.98842	0.03139
0.93039	0.01531	0.82693	0.01251	0.95956	0.00824	0.99016	0.03034
0.92958	0.01401	0.82631	0.0119	0.9593	0.00923	0.98975	0.03318
0.93032	0.01233	0.82675	0.01198	0.95822	0.00842	0.98854	0.03268
0.92991	0.01303	0.82647	0.01176	0.95912	0.00818	0.99553	0.03235
0.9301	0.01353	0.82586	0.01167	0.95986	0.00682	0.99306	0.03412
0.93	0.01296	0.82525	0.01056	0.95832	0.0076	0.99336	0.03435
0.92948	0.01408	0.82512	0.01136	0.9582	0.00731	0.99368	0.03385
0.93115	0.01476	0.8243	0.01182	0.95815	0.0076	0.99092	0.02896
0.92993	0.01338	0.82564	0.01114	0.95673	0.00909	0.99379	0.03275
0.92956	0.0124	0.8256	0.01138	0.95819	0.00676	0.98791	0.03256
0.92956	0.01341	0.82485	0.01196	0.95789	0.0089	0.9876	0.03212
0.93033	0.01283	0.82542	0.0117	0.95807	0.00806	0.993	0.03503
0.92917	0.01319	0.82539	0.01103	0.95729	0.00869	0.99037	0.03059
0.92962	0.01488	0.82576	0.01118	0.95805	0.00905	0.99474	0.03703
0.92824	0.01282	0.82506	0.01167	0.95828	0.0081	0.99191	0.03485
0.92886	0.01244	0.82479	0.01151	0.95841	0.00848	0.99569	0.03774
0.92796	0.01284	0.82504	0.01197	0.95694	0.00798	0.99527	0.03569
0.92885	0.01283	0.82507	0.0122	0.9595	0.00866	0.99371	0.03222
0.92882	0.01315	0.82467	0.01187	0.95895	0.00665	0.99255	0.03353
0.92894	0.01319	0.82557	0.0117	0.95844	0.00748	0.9894	0.03553
0.9283	0.0131	0.82524	0.01273	0.95771	0.00759	0.99094	0.03452
0.92779	0.01206	0.82444	0.012	0.95928	0.00888	0.99266	0.03488
0.92804	0.01093	0.8244	0.01178	0.95849	0.00909	0.98947	0.0332
0.92892	0.011	0.82342	0.0113	0.95814	0.00958	0.99227	0.03248
0.92893	0.01384	0.82308	0.01231	0.95691	0.00943	0.98894	0.03262
0.92839	0.01237	0.82358	0.01177	0.95456	0.00575	0.99124	0.0346
0.92865	0.0122	0.82391	0.01154	0.95693	0.00623	0.98919	0.03493
0.92793	0.01381	0.82387	0.01171	0.95641	0.00842	0.992	0.03333
0.92797	0.01377	0.8243	0.01219	0.95826	0.00945	0.99289	0.03639
0.92877	0.01356	0.82352	0.01133	0.95679	0.00847	0.99173	0.03446
0.92777	0.01195	0.82385	0.01144	0.95771	0.00688	0.99159	0.03284
0.92915	0.01222	0.82371	0.01254	0.95622	0.00758	0.99477	0.0346
0.92836	0.01116	0.82367	0.01185	0.95737	0.00801	0.9912	0.03513
0.92927	0.01174	0.82307	0.01111	0.95689	0.00778	0.99359	0.03759
0.92712	0.01218	0.82302	0.01265	0.95587	0.00838	0.99065	0.0347
0.92702	0.01381	0.8234	0.01183	0.95737	0.00757	0.99032	0.03604
0.92772	0.01132	0.82333	0.01104	0.95634	0.00757	0.99016	0.03532
0.92723	0.01302	0.82353	0.01132	0.95661	0.00926	0.99427	0.03689
0.92804	0.01269	0.82356	0.01156	0.95687	0.00816	0.99582	0.03745
0.92863	0.01267	0.82323	0.01139	0.95756	0.00766	0.99176	0.03428
0.92753	0.01209	0.82313	0.01106	0.95795	0.00857	0.98892	0.03141
0.92622	0.01298	0.82221	0.01206	0.95515	0.00901	0.98739	0.03362
0.92568	0.0116	0.82265	0.01194	0.95675	0.00769	0.98977	0.03235
0.92648	0.01118	0.82297	0.01171	0.95685	0.00868	0.98844	0.03172
0.9264	0.01172	0.82306	0.01211	0.95697	0.01	0.99456	0.03606
0.92726	0.01092	0.8229	0.01144	0.95652	0.00941	0.99069	0.03467
0.9251	0.01419	0.82312	0.01131	0.95592	0.00873	0.99139	0.03342
0.92579	0.01044	0.8234	0.01178	0.95684	0.00811	0.98988	0.03412
0.92618	0.01093	0.82326	0.01258	0.95594	0.00836	0.9925	0.03587
0.92754	0.01311	0.82288	0.01164	0.95587	0.00863	0.99214	0.03507
0.92572	0.01176	0.8228	0.01229	0.95703	0.0084	0.98801	0.03047
0.92691	0.01311	0.82303	0.0127	0.95572	0.00699	0.99194	0.03081
0.92558	0.01476	0.82249	0.01188	0.95703	0.00811	0.99057	0.02909
0.9265	0.01273	0.82275	0.01195	0.95609	0.00942	0.99663	0.0367
0.92721	0.01446	0.82272	0.01264	0.95695	0.00945	0.99191	0.03168
0.9256	0.01183	0.82122	0.01229	0.95683	0.00873	0.99259	0.03303
0.9258	0.01311	0.82251	0.01126	0.95686	0.00781	0.99447	0.03574
0.92536	0.01302	0.82218	0.01163	0.95615	0.00828	0.99068	0.03434
0.92559	0.01339	0.82192	0.01173	0.95677	0.00844	0.99663	0.04013
0.92725	0.014	0.82221	0.01126	0.95725	0.00919	0.99529	0.03766
0.92567	0.0133	0.8219	0.01095	0.95623	0.0079	0.99141	0.03509
0.92626	0.0131	0.82189	0.01226	0.95729	0.00856	0.98922	0.03315
0.92664	0.01396	0.82156	0.01145	0.95673	0.00893	0.98608	0.03151
0.92605	0.01403	0.82162	0.01141	0.95645	0.00904	0.99182	0.03464
0.92677	0.01411	0.82109	0.01189	0.95591	0.00806	0.99925	0.04154
0.92548	0.01383	0.82044	0.01194	0.95625	0.00993	0.99026	0.03397
0.92584	0.01323	0.82258	0.01134	0.95696	0.00954	0.99089	0.03443
0.92722	0.01447	0.82102	0.01181	0.95552	0.00842	0.99114	0.03239
0.92571	0.01356	0.82058	0.01187	0.95642	0.00944	0.99236	0.03249
0.92679	0.01308	0.82147	0.01138	0.9557	0.00865	0.98875	0.03255
0.92563	0.01339	0.82107	0.01132	0.95515	0.00841	0.98762	0.03243
0.92532	0.01346	0.81979	0.01208	0.95514	0.00735	0.98849	0.03413
0.9259	0.0133	0.82088	0.01239	0.95449	0.00756	0.99078	0.03394
0.92525	0.01102	0.82183	0.01145	0.95498	0.00732	0.99723	0.04119
0.92729	0.01338	0.82041	0.01177	0.95479	0.00829	0.99203	0.03638
0.92614	0.0126	0.82088	0.01217	0.95526	0.00894	0.99511	0.03722
0.92626	0.01369	0.82134	0.0121	0.95574	0.00685	0.99495	0.03254
0.92655	0.01214	0.82054	0.01201	0.95615	0.00714	0.99635	0.03777
0.92602	0.01323	0.82066	0.01252	0.95477	0.0081	0.99402	0.03319
0.92528	0.01248	0.82014	0.0118	0.95676	0.00772	0.99502	0.03586
0.92712	0.01256	0.82046	0.01089	0.95592	0.00775	0.99368	0.03436
0.92529	0.01424	0.81976	0.01157	0.95607	0.00854	0.99774	0.03778
0.92624	0.0124	0.81955	0.01175	0.95647	0.00899	0.99675	0.03804
0.92659	0.01171	0.82042	0.01127	0.95454	0.00921	0.99496	0.03752
0.92547	0.01275	0.81959	0.01175	0.95417	0.01076	0.99272	0.03682
0.92687	0.01046	0.81976	0.01212	0.95522	0.00827	0.99552	0.03886
0.92498	0.01306	0.81915	0.01136	0.95554	0.00901	0.99541	0.03604
0.9245	0.01276	0.81902	0.01138	0.95527	0.00819	0.99037	0.0336
0.92459	0.0147	0.81963	0.01233	0.95504	0.00931	0.99044	0.03076
0.92555	0.0128	0.81898	0.01163	0.95482	0.00794	0.99589	0.03832
0.92397	0.01213	0.81957	0.01198	0.95484	0.00737	0.98982	0.03324
0.92591	0.01374	0.81972	0.01184	0.95454	0.00751	0.99501	0.03785
0.92486	0.01333	0.81946	0.01157	0.95432	0.0088	0.98858	0.03161
0.92409	0.0142	0.8189	0.01161	0.95603	0.00754	0.98935	0.03417
0.92393	0.01207	0.81928	0.01214	0.95589	0.00841	0.99199	0.03608
0.92415	0.01152	0.81944	0.01182	0.95472	0.0082	0.99318	0.03324
0.92366	0.01357	0.81823	0.01175	0.95471	0.00825	0.99539	0.03625
0.92376	0.01546	0.81951	0.01215	0.95511	0.00836	0.99131	0.03396
0.92467	0.01492	0.81951	0.01258	0.95392	0.00905	0.99298	0.03756
0.92431	0.01509	0.81811	0.01225	0.95563	0.00862	0.99343	0.03569
0.92509	0.01422	0.81874	0.01153	0.95574	0.00812	0.98926	0.03145
0.92368	0.01376	0.8194	0.01129	0.95457	0.00763	0.99003	0.0326
0.92376	0.01411	0.81801	0.0119	0.95403	0.00994	0.98997	0.03381
0.92191	0.01374	0.81794	0.01185	0.95363	0.00855	0.99217	0.03363
0.92571	0.01372	0.81874	0.01147	0.95462	0.01049	0.99418	0.0367
0.92343	0.01256	0.81783	0.01272	0.95376	0.00924	0.99184	0.03279
0.9228	0.01529	0.81778	0.01179	0.95489	0.00813	0.99536	0.03825
0.92322	0.01333	0.81754	0.01216	0.95309	0.00912	0.98964	0.03376
0.92505	0.01381	0.81859	0.01161	0.95474	0.01013	0.99154	0.03598
0.92471	0.01345	0.81707	0.01179	0.95434	0.00877	0.99243	0.03468
0.92337	0.01205	0.8176	0.01242	0.95398	0.00845	0.99246	0.03586
0.92469	0.01263	0.8179	0.011	0.95445	0.00895	0.9936	0.03558
0.92452	0.01282	0.81767	0.01123	0.95437	0.00967	0.98561	0.03212
0.92413	0.01519	0.8171	0.01191	0.95451	0.00864	0.99155	0.03235
0.92341	0.01606	0.81762	0.01184	0.95475	0.01007	0.99662	0.03799
0.92225	0.01349	0.8174	0.01135	0.95544	0.00982	0.99395	0.03678
0.9246	0.01226	0.81651	0.01299	0.9548	0.00997	0.99589	0.03758
0.92417	0.01207	0.81637	0.01212	0.95356	0.00887	0.99402	0.03932
0.92268	0.01203	0.81745	0.01208	0.95471	0.0095	0.9958	0.03817
0.92376	0.01257	0.818	0.01206	0.95338	0.0066	0.99604	0.04001
0.92389	0.01342	0.81739	0.01251	0.95422	0.01	0.99252	0.03661
0.92388	0.0128	0.81747	0.01158	0.95303	0.00873	0.99448	0.03645
0.92381	0.01213	0.81716	0.01184	0.95359	0.00814	0.99078	0.03245
0.92332	0.01303	0.81645	0.01204	0.95402	0.00999	0.99038	0.03638
0.92293	0.013	0.81707	0.01165	0.95399	0.00792	0.99367	0.0365
0.92304	0.01326	0.8167	0.01122	0.95393	0.00941	0.99014	0.03302
0.92315	0.01333	0.8167	0.01188	0.95346	0.00821	0.98831	0.03311
0.9247	0.01525	0.81641	0.01209	0.95314	0.00872	0.99315	0.03449
0.92095	0.01315	0.8169	0.01136	0.95354	0.00856	0.99424	0.03751
0.92133	0.01574	0.81613	0.01203	0.95355	0.00932	0.98992	0.03399
0.92202	0.01396	0.81588	0.01242	0.95305	0.00899	0.98897	0.03411
0.92187	0.0128	0.81654	0.01166	0.95265	0.00744	0.98971	0.03343
0.92268	0.01515	0.81589	0.01124	0.955	0.00737	0.99298	0.03546
0.92353	0.0142	0.81578	0.0124	0.95372	0.00654	0.98812	0.0344
0.92169	0.01326	0.81638	0.01289	0.95542	0.00823	0.99001	0.03479
0.92319	0.01472	0.81601	0.01228	0.95374	0.00806	0.99075	0.03439
0.92272	0.01542	0.81633	0.0118	0.95325	0.01006	0.99259	0.03788
0.92217	0.01315	0.81565	0.01328	0.9541	0.00924	0.99616	0.03516
0.92257	0.01488	0.8157	0.01206	0.95325	0.00817	0.99436	0.03503
0.92161	0.01419	0.8159	0.01114	0.95264	0.00792	0.99804	0.03648
0.922	0.01286	0.81572	0.0119	0.95144	0.00876	0.99506	0.03627
0.92161	0.01577	0.81531	0.01192	0.95263	0.00874	0.99388	0.03411
0.92361	0.01423	0.81609	0.01111	0.95156	0.00827	0.99426	0.03729
0.92217	0.01205	0.81603	0.01276	0.95354	0.00999	0.98892	0.03462
0.92295	0.01307	0.81511	0.01186	0.95346	0.00726	0.99337	0.03701
0.92118	0.0136	0.81333	0.01264	0.95282	0.00795	0.99211	0.0349
0.92175	0.01298	0.81485	0.01251	0.95252	0.0098	0.99159	0.03511
0.92221	0.01567	0.81427	0.01228	0.95178	0.00949	0.99331	0.03375
0.92234	0.01255	0.81375	0.01213	0.95235	0.00915	0.9905	0.03087
0.92116	0.01419	0.81502	0.01179	0.95174	0.00899	0.99172	0.03082
0.92079	0.0142	0.81443	0.01225	0.95372	0.00967	0.99139	0.03103
0.91858	0.01617	0.81464	0.0123	0.95329	0.00831	0.99215	0.0357
0.92182	0.01562	0.81435	0.01195	0.95195	0.00905	0.99149	0.03463
0.92245	0.01399	0.81496	0.01263	0.95205	0.00918	0.98995	0.03281
0.92134	0.01447	0.81454	0.0122	0.95154	0.00993	0.99033	0.03313
0.91927	0.01591	0.81412	0.01233	0.95297	0.00898	0.99276	0.03723
0.92016	0.01594	0.81491	0.01196	0.95192	0.00775	0.9897	0.03356
0.92156	0.01574	0.81492	0.01222	0.95305	0.00914	0.99635	0.03482
0.92225	0.01473	0.81437	0.01189	0.95268	0.00833	0.99077	0.03348
0.92179	0.01427	0.81456	0.01187	0.95227	0.00804	0.99463	0.03717
0.92114	0.01482	0.81416	0.01287	0.95261	0.00707	0.99079	0.03776
0.92113	0.01373	0.81462	0.01208	0.9515	0.00854	0.99385	0.0347
0.92137	0.01264	0.81311	0.01211	0.95151	0.00859	0.99247	0.03633
0.92051	0.01377	0.81372	0.01201	0.95189	0.00842	0.99246	0.03387
0.92052	0.01454	0.81431	0.01294	0.9528	0.00947	0.99105	0.03319
0.92231	0.01408	0.81319	0.0121	0.95245	0.00849	0.9913	0.0309
0.92264	0.01543	0.81375	0.01308	0.95302	0.00888	0.99434	0.03361
0.92234	0.01558	0.81404	0.01297	0.95338	0.00931	0.99432	0.03351
0.92239	0.01389	0.81323	0.01269	0.95088	0.00769	0.99423	0.03162
0.91986	0.0137	0.81303	0.01274	0.9527	0.00873	0.9939	0.03211
0.92048	0.01531	0.81329	0.01229	0.95133	0.00852	0.98914	0.02842
0.91908	0.01679	0.81351	0.01238	0.95191	0.00721	0.99144	0.03178
0.92095	0.01729	0.81208	0.01132	0.95042	0.0076	0.99188	0.03283
0.92116	0.01579	0.81275	0.01274	0.95244	0.00699	0.99402	0.03752
0.92075	0.01639	0.8136	0.01246	0.95203	0.00826	0.9912	0.03341
0.92156	0.01651	0.81272	0.01184	0.95077	0.00803	0.99363	0.03461
0.91903	0.01395	0.81274	0.01261	0.95086	0.00843	0.99646	0.03833
0.92023	0.01442	0.81281	0.01212	0.95028	0.00873	0.99809	0.03875
0.91938	0.01598	0.8123	0.01149	0.95231	0.00931	0.99544	0.03715
0.92017	0.0137	0.81243	0.01238	0.95068	0.00895	0.9908	0.03464
0.91905	0.01345	0.81266	0.01236	0.95106	0.0087	0.9889	0.03434
0.92048	0.01412	0.81237	0.01233	0.95073	0.00933	0.98695	0.03292
0.92159	0.01494	0.81145	0.01257	0.95234	0.00933	0.99274	0.03399
0.9218	0.01618	0.81171	0.01256	0.95306	0.00876	0.98947	0.03391
0.92043	0.01579	0.81154	0.0127	0.95207	0.00738	0.99324	0.03428
0.92125	0.01772	0.81162	0.01284	0.95218	0.00912	0.99093	0.03482
0.91943	0.0162	0.81183	0.01245	0.9521	0.01017	0.99114	0.03615
0.92016	0.0176	0.81202	0.01241	0.95276	0.01006	0.99319	0.038
0.91952	0.01617	0.81188	0.01245	0.9515	0.00998	0.99421	0.03729
0.91885	0.01426	0.81162	0.01282	0.95251	0.00988	0.99328	0.03499
0.91779	0.01594	0.81158	0.01252	0.95133	0.00771	0.98822	0.03285
0.91904	0.01482	0.81121	0.01231	0.95114	0.00781	0.99321	0.03298
0.91843	0.01384	0.8113	0.01283	0.95229	0.00922	0.98972	0.03398
0.91926	0.01516	0.81114	0.01254	0.95142	0.00825	0.99096	0.03433
0.92039	0.01322	0.81109	0.012	0.95174	0.00998	0.99175	0.03746
0.91939	0.01472	0.81112	0.01252	0.9511	0.00876	0.99102	0.03627
0.91926	0.01389	0.81174	0.01335	0.9513	0.0102	0.98859	0.0334
0.9211	0.01585	0.81184	0.01326	0.95184	0.01011	0.98852	0.0343
0.92029	0.01741	0.81109	0.01186	0.95147	0.00974	0.98831	0.03471
0.91986	0.01519	0.81074	0.01291	0.95211	0.00782	0.99077	0.03437
0.91909	0.01419	0.81028	0.01233	0.9532	0.00862	0.99747	0.04079
0.91826	0.01529	0.81083	0.01386	0.95245	0.00926	0.9908	0.0366
0.91816	0.01462	0.81037	0.01312	0.95196	0.00792	0.98992	0.03389
0.9178	0.01466	0.81022	0.01316	0.95265	0.00879	0.99173	0.03366
0.91966	0.01392	0.81106	0.01378	0.95168	0.00828	0.99131	0.03286
0.91746	0.01434	0.81027	0.01368	0.95119	0.00835	0.98983	0.03634
0.91822	0.01459	0.80956	0.0132	0.95132	0.00779	0.99396	0.03376
0.91808	0.01617	0.81046	0.01334	0.95172	0.0086	0.99131	0.03514
0.91766	0.01539	0.81016	0.01329	0.95102	0.00849	0.99031	0.03433
0.9194	0.01387	0.80939	0.01284	0.94905	0.00901	0.99412	0.03597
0.91768	0.01424	0.80905	0.01271	0.94991	0.00907	0.99139	0.03265
0.91869	0.01326	0.80946	0.01281	0.95069	0.00818	0.9908	0.03557
0.91737	0.01385	0.80977	0.01331	0.94994	0.00831	0.99349	0.03574
0.91971	0.01391	0.80931	0.01288	0.95007	0.0082	0.99677	0.0381
0.91761	0.01368	0.80904	0.01357	0.94911	0.00863	0.99218	0.03478
0.91803	0.01472	0.80996	0.01317	0.95052	0.0105	0.99307	0.03596
0.91749	0.01672	0.80971	0.01326	0.95005	0.01017	0.99514	0.03883
0.91664	0.01581	0.8089	0.01361	0.94943	0.00753	0.99519	0.03788
0.91696	0.01237	0.80974	0.01463	0.94979	0.01024	0.99618	0.03894
0.91648	0.01461	0.80905	0.01419	0.95003	0.00763	0.99252	0.0361
0.91718	0.01648	0.80872	0.01302	0.95042	0.00882	0.99108	0.03496
0.91668	0.01831	0.80935	0.01319	0.95018	0.00798	0.9924	0.03679
0.91601	0.01508	0.80885	0.01296	0.94991	0.0091	0.99188	0.03488
0.91789	0.01383	0.80736	0.01303	0.94963	0.01054	0.99216	0.03617
0.91628	0.01585	0.80706	0.01282	0.94793	0.00852	0.99028	0.03448
0.91818	0.01593	0.80752	0.01348	0.9488	0.00959	0.9949	0.03846
0.92024	0.01757	0.80724	0.01342	0.94936	0.00773	0.99506	0.03727
0.9183	0.01509	0.80768	0.01302	0.94932	0.00896	0.99562	0.03693
0.91855	0.01583	0.80821	0.01276	0.951	0.00877	0.99182	0.0332
0.91764	0.01473	0.80834	0.01355	0.95029	0.00967	0.99044	0.03453
0.91572	0.01418	0.8079	0.014	0.95038	0.00823	0.9947	0.03945
0.91668	0.01341	0.80815	0.01326	0.94912	0.00711	0.9919	0.04003
0.91784	0.01199	0.8083	0.01359	0.94933	0.00796	0.99007	0.03933
0.91723	0.01315	0.80734	0.01316	0.94784	0.00755	0.98958	0.03354
0.91785	0.01426	0.80791	0.01309	0.94907	0.00796	0.99439	0.0384
0.91746	0.01399	0.80807	0.01346	0.94949	0.00737	0.99557	0.03915
0.91621	0.01419	0.80758	0.01366	0.94911	0.00922	0.99211	0.03575
0.91749	0.01422	0.8076	0.0125	0.9499	0.00963	0.98803	0.03413
0.91903	0.01516	0.80793	0.01274	0.94891	0.01092	0.9888	0.03438
0.91723	0.01507	0.80799	0.01366	0.95093	0.00896	0.9917	0.03501
0.91703	0.01268	0.80758	0.01387	0.94884	0.00996	0.99314	0.03779
0.91629	0.0149	0.80812	0.01328	0.94947	0.00831	0.99433	0.03762
0.91711	0.01422	0.80839	0.01338	0.9481	0.00781	0.99331	0.03701
0.9157	0.01424	0.80718	0.01368	0.94861	0.00928	0.99595	0.03692
0.91686	0.01515	0.80698	0.01318	0.94853	0.00916	0.99888	0.03861
0.91589	0.01527	0.80785	0.01244	0.94849	0.00866	0.99506	0.03723
0.91745	0.0145	0.8075	0.01373	0.94985	0.00926	0.98895	0.03596
0.91625	0.01573	0.80672	0.01389	0.94954	0.00967	0.99309	0.03922
0.91595	0.01403	0.80767	0.01305	0.94855	0.00943	0.99461	0.03863
0.9164	0.01644	0.80825	0.01359	0.94974	0.00978	0.99645	0.03838
0.91612	0.01439	0.80706	0.01361	0.94849	0.00913	0.99481	0.03626
0.91657	0.01513	0.8071	0.01358	0.95013	0.00958	0.99308	0.03347
0.91687	0.01551	0.80803	0.01342	0.94859	0.01	0.99609	0.03707
0.91585	0.01528	0.80727	0.01238	0.94915	0.01037	0.98873	0.03286
0.915	0.01395	0.80593	0.01267	0.94756	0.0094	0.99485	0.03448
0.91401	0.01507	0.80718	0.01198	0.94784	0.00916	0.99061	0.03313
0.91537	0.01365	0.80654	0.0125	0.9478	0.01024	0.99264	0.03653
0.91521	0.01431	0.80588	0.01275	0.95004	0.0088	0.99403	0.03531
0.9155	0.01481	0.80657	0.0128	0.94903	0.0095	0.99158	0.0338
0.91663	0.0131	0.80662	0.0135	0.94897	0.00819	0.99273	0.03442
0.91431	0.01401	0.80634	0.0136	0.94811	0.0097	0.99384	0.03516
0.91502	0.01668	0.80609	0.0131	0.94832	0.00883	0.98875	0.03203
0.91644	0.01571	0.80672	0.01257	0.94799	0.00982	0.98918	0.03403
0.91537	0.01668	0.80608	0.01293	0.94693	0.01018	0.98762	0.03042
0.91475	0.01443	0.80556	0.01333	0.94719	0.00883	0.98508	0.03007
0.91439	0.0149	0.80686	0.01293	0.94763	0.00825	0.98782	0.03138
0.91525	0.01333	0.80582	0.01308	0.94766	0.00703	0.98955	0.03601
0.91457	0.01453	0.80504	0.01296	0.949	0.0081	0.99225	0.03368
0.91498	0.01314	0.8049	0.01081	0.94793	0.00875	0.99188	0.03156
0.91492	0.01392	0.80654	0.01284	0.94814	0.00986	0.99125	0.03286
0.91459	0.01542	0.80558	0.01311	0.94831	0.00776	0.99193	0.03424
0.91451	0.01606	0.80591	0.01373	0.94837	0.00914	0.99241	0.03564
0.91509	0.01511	0.80619	0.01307	0.94766	0.00956	0.9902	0.03603
0.91333	0.01424	0.80536	0.01331	0.94757	0.0086	0.99553	0.0375
0.91443	0.01493	0.80594	0.01371	0.94835	0.00833	0.99302	0.03295
0.91396	0.01709	0.80597	0.01306	0.94783	0.00894	0.99313	0.03382
0.91492	0.01563	0.80553	0.01286	0.94718	0.00889	0.9926	0.03229
0.9152	0.01385	0.80505	0.01265	0.94719	0.00884	0.9938	0.03201
0.91417	0.01636	0.80516	0.01259	0.9478	0.00965	0.99415	0.03703
0.91594	0.01573	0.80539	0.01267	0.94638	0.00947	0.99411	0.03387
0.91541	0.01639	0.80486	0.01232	0.94801	0.00948	0.99373	0.03515
0.91458	0.01675	0.80591	0.01229	0.94706	0.00864	0.99377	0.03623
0.91486	0.01489	0.80547	0.01308	0.94773	0.01042	0.99275	0.03328
0.91396	0.01478	0.80392	0.01232	0.94759	0.01011	0.99342	0.03449
0.91434	0.01361	0.80519	0.01287	0.94767	0.00918	0.99547	0.03504
0.9124	0.01513	0.80562	0.01325	0.94702	0.00865	0.99169	0.03361
0.91397	0.01474	0.80455	0.0131	0.94714	0.00886	0.99258	0.03579
0.91362	0.01397	0.80466	0.01307	0.94671	0.00826	0.99349	0.03454
0.91475	0.0145	0.80556	0.01323	0.94691	0.00973	0.99419	0.03601
0.91288	0.01377	0.80532	0.0139	0.94755	0.00917	0.99404	0.03608
0.91206	0.01385	0.80384	0.01292	0.94785	0.00857	0.99336	0.03671
0.91385	0.01505	0.80463	0.01261	0.94703	0.00779	0.98778	0.03317
0.91521	0.01531	0.80483	0.01346	0.94727	0.00952	0.99131	0.03679
0.91444	0.01319	0.80434	0.01303	0.94663	0.01045	0.99477	0.03425
0.91438	0.01531	0.80366	0.01284	0.94662	0.00814	0.98634	0.0339
0.91287	0.01574	0.80516	0.01349	0.94719	0.00935	0.99517	0.03419
0.91365	0.01493	0.80415	0.0128	0.94707	0.00947	0.98998	0.03485
0.91407	0.01683	0.80459	0.01373	0.94705	0.00856	0.99237	0.03514
0.9123	0.01337	0.80453	0.01316	0.9473	0.00893	0.98842	0.03295
0.91316	0.01458	0.80486	0.01319	0.947	0.00801	0.99145	0.03372
0.91279	0.01381	0.8043	0.01283	0.94726	0.00916	0.99209	0.03192
0.91275	0.01458	0.80457	0.01299	0.94579	0.00893	0.9916	0.03442
0.91268	0.016	0.8042	0.01265	0.94607	0.00866	0.99156	0.03343
0.91245	0.01589	0.80346	0.01379	0.94597	0.00825	0.99309	0.03605
0.91377	0.01626	0.80366	0.01278	0.94556	0.00908	0.99343	0.03505
0.91319	0.01559	0.80379	0.01289	0.9467	0.00944	0.99392	0.03658
0.9111	0.01488	0.80347	0.01337	0.94733	0.00997	0.99396	0.03448
0.91505	0.01699	0.8041	0.01343	0.9461	0.00958	0.99516	0.03846
0.91147	0.01574	0.80434	0.01267	0.94665	0.00933	0.99466	0.03998
0.91202	0.01272	0.80417	0.01282	0.94576	0.00934	0.99099	0.03468
0.91249	0.01418	0.80357	0.01352	0.94604	0.00952	0.99551	0.03939
0.91056	0.01418	0.80406	0.01336	0.94665	0.00879	0.99191	0.03466
0.9138	0.01587	0.80376	0.01325	0.94685	0.00942	0.99502	0.0366
0.91254	0.01535	0.80346	0.01322	0.94672	0.00949	0.99197	0.03526
0.91066	0.01569	0.80354	0.01336	0.94746	0.00957	0.98868	0.03315
0.91271	0.01422	0.80401	0.01254	0.94653	0.00922	0.99116	0.03406
0.91112	0.01404	0.80286	0.01212	0.94571	0.0093	0.99376	0.03407
0.91213	0.01671	0.8026	0.01323	0.94575	0.00794	0.9945	0.03563
0.91242	0.01641	0.80291	0.01312	0.94533	0.00852	0.99503	0.03828
0.91179	0.01625	0.80272	0.01284	0.94585	0.01046	0.99616	0.03976
0.91342	0.01438	0.80263	0.0124	0.94624	0.01106	0.99428	0.03522
0.91055	0.01462	0.80297	0.01326	0.94606	0.0105	0.99701	0.03599
0.91032	0.01422	0.80298	0.0133	0.94643	0.00956	0.99371	0.03786
0.91073	0.01548	0.80211	0.01238	0.94625	0.00849	0.99367	0.03461
0.90996	0.01554	0.80291	0.01288	0.94655	0.00816	0.99257	0.03367
0.91112	0.01516	0.80308	0.01341	0.94691	0.00931	0.99533	0.03672
0.90905	0.01348	0.80212	0.01263	0.94537	0.00845	0.99518	0.0396
0.91118	0.01438	0.80219	0.013	0.94614	0.0087	0.99062	0.03626
0.91064	0.01686	0.80293	0.01336	0.94706	0.00825	0.99351	0.03847
0.91178	0.01671	0.80307	0.01308	0.94667	0.01017	0.99436	0.03759
0.90986	0.01662	0.80125	0.01218	0.94585	0.00929	0.99452	0.03866
0.91102	0.0156	0.8026	0.01254	0.94494	0.01012	0.99139	0.03778
0.91147	0.01515	0.80327	0.0133	0.94463	0.00901	0.99366	0.03736
0.91032	0.01451	0.80226	0.01267	0.94582	0.01052	0.99737	0.04005
0.9109	0.01497	0.803	0.0133	0.94619	0.0081	0.99518	0.0394
0.91151	0.01575	0.80224	0.01342	0.94563	0.00758	0.98879	0.03669
0.91031	0.01524	0.80245	0.01247	0.94526	0.00755	0.99334	0.03759
0.91044	0.0142	0.80244	0.01311	0.94371	0.00906	0.99305	0.03731
0.91054	0.01308	0.80203	0.01301	0.94476	0.01039	0.9941	0.04059
0.90989	0.01717	0.80143	0.01317	0.94503	0.01091	0.9919	0.03847
0.9104	0.01403	0.80203	0.01303	0.94584	0.0112	0.99362	0.03858
0.90985	0.01317	0.80154	0.01323	0.94435	0.00999	0.99567	0.03999
0.91033	0.01517	0.80146	0.01327	0.94459	0.01001	0.99278	0.0368
0.90901	0.01472	0.80194	0.01312	0.94548	0.00954	0.993	0.03597
0.90981	0.01392	0.80157	0.01289	0.94565	0.00947	0.99271	0.03725
0.91148	0.01269	0.80152	0.01346	0.94434	0.00866	0.99053	0.03679
0.91214	0.01628	0.80123	0.01325	0.9441	0.01083	0.99261	0.03643
0.91279	0.01459	0.80155	0.01332	0.94443	0.01066	0.98939	0.03359
0.90866	0.0159	0.80154	0.0132	0.94413	0.0101	0.99294	0.03634
0.90942	0.01579	0.8004	0.01352	0.94461	0.00964	0.9941	0.03644
0.91042	0.014	0.80151	0.01389	0.94517	0.01057	0.9916	0.03478
0.90904	0.0155	0.80154	0.01302	0.94353	0.01042	0.99584	0.03938
0.90892	0.0156	0.80088	0.01331	0.94479	0.00913	0.99049	0.03563
0.90862	0.01587	0.80127	0.01317	0.94474	0.00925	0.99118	0.03601
0.9098	0.01548	0.80203	0.01294	0.94513	0.00951	0.99106	0.03597
0.9083	0.0156	0.80134	0.01244	0.94439	0.00898	0.98929	0.03549
0.90787	0.01617	0.80054	0.01325	0.94355	0.0093	0.9961	0.03715
0.909	0.01507	0.80066	0.01258	0.94451	0.00922	0.99559	0.03818
0.908	0.01612	0.80045	0.01286	0.94471	0.00918	0.9914	0.03815
0.90994	0.01489	0.801	0.01282	0.9457	0.00876	0.99531	0.03696
0.90907	0.01559	0.80056	0.01331	0.94446	0.00835	0.99564	0.03677
0.90838	0.01419	0.80101	0.01295	0.94356	0.01002	0.99331	0.03484
0.91017	0.01446	0.80071	0.01325	0.94426	0.00957	0.99379	0.03904
0.90977	0.01474	0.80027	0.01345	0.94452	0.01119	0.99704	0.04011
0.90837	0.01492	0.8008	0.01268	0.94459	0.00938	1	0.04097
0.91054	0.01559	0.80043	0.01254	0.94485	0.00992	0.9939	0.03834
0.90802	0.01663	0.79998	0.01361	0.94446	0.00865	0.9975	0.03822
0.90923	0.0168	0.80029	0.01326	0.94457	0.00994	0.99717	0.03984
0.90893	0.01517	0.79987	0.01305	0.94385	0.00995	0.9946	0.03859
0.90893	0.0161	0.79955	0.0138	0.94451	0.00947	0.99638	0.03668
0.90806	0.0143	0.79948	0.01359	0.94452	0.00948	0.99182	0.03521
0.9068	0.01698	0.79983	0.01282	0.94392	0.00874	0.99206	0.03555
0.90969	0.01666	0.79938	0.01248	0.94576	0.01058	0.99088	0.03587
0.9076	0.01547	0.79994	0.01373	0.94374	0.00976	0.99123	0.03694
0.90706	0.01311	0.80029	0.01338	0.94518	0.01009	0.99117	0.03739
0.90818	0.01587	0.79904	0.01279	0.94411	0.01013	0.99329	0.0369
0.90839	0.01385	0.7991	0.01345	0.94416	0.00922	0.99217	0.03629
0.90767	0.01372	0.79982	0.01388	0.94311	0.00908	0.99246	0.03526
0.90721	0.01488	0.79951	0.01297	0.94317	0.00903	0.98997	0.03525
0.90856	0.01558	0.79871	0.01382	0.94297	0.01	0.98966	0.03718
0.90854	0.01861	0.79952	0.01376	0.94324	0.01002	0.99091	0.03658
0.90947	0.01503	0.79993	0.01314	0.94336	0.00977	0.98954	0.03463
0.90869	0.01586	0.79894	0.01236	0.94487	0.00949	0.99166	0.0374
0.90664	0.01536	0.79906	0.01325	0.94366	0.009	0.99254	0.03387
0.90826	0.01412	0.80021	0.01332	0.94307	0.00978	0.99395	0.03785
0.90984	0.01519	0.79872	0.01287	0.9433	0.00835	0.99328	0.0364
0.90839	0.01449	0.79886	0.01258	0.94326	0.00987	0.9949	0.03894
0.90829	0.01811	0.80026	0.01342	0.94304	0.00909	0.9966	0.0398
0.9083	0.01624	0.79963	0.01309	0.94386	0.00941	0.99354	0.0359
0.90884	0.01567	0.79826	0.01321	0.94346	0.0086	0.99739	0.03806
0.90679	0.01493	0.79836	0.01367	0.94224	0.00925	0.99515	0.03574
0.90899	0.01538	0.79837	0.01352	0.94461	0.00859	0.99245	0.03352
0.9079	0.01505	0.79798	0.01272	0.94224	0.0093	0.99294	0.03399
0.90672	0.01548	0.79739	0.0132	0.9422	0.00888	0.99685	0.03956
0.90705	0.01451	0.79869	0.01365	0.9423	0.00947	0.99334	0.032
0.90783	0.01505	0.79863	0.01258	0.94354	0.0088	0.98981	0.03324
0.90586	0.01263	0.79744	0.01274	0.942	0.00811	0.99557	0.03992
0.90672	0.01381	0.79879	0.01296	0.94338	0.0082	0.9923	0.03654
0.90794	0.01523	0.79852	0.01277	0.94356	0.00974	0.99181	0.03505
0.90502	0.01542	0.79803	0.01266	0.94315	0.0098	0.99445	0.03749
0.90474	0.01414	0.79871	0.01307	0.94262	0.00871	0.99408	0.03761
0.90723	0.01524	0.79824	0.01297	0.94193	0.01116	0.99289	0.03699
0.90701	0.01639	0.79823	0.01286	0.94133	0.00835	0.99338	0.03599
0.90779	0.01637	0.79816	0.01348	0.94253	0.00938	0.99099	0.03814
0.90711	0.01609	0.79817	0.0129	0.94243	0.00895	0.9907	0.03838
0.90591	0.01693	0.79844	0.01316	0.94265	0.00888	0.99214	0.03774
0.90656	0.01339	0.79769	0.01368	0.94248	0.00979	0.99097	0.03827
0.90608	0.0142	0.79753	0.01311	0.94257	0.00935	0.99099	0.03676
0.90617	0.01498	0.79694	0.01342	0.94362	0.01042	0.98764	0.03457
0.90699	0.01428	0.79787	0.01326	0.94294	0.00942	0.99425	0.03753
0.90458	0.01525	0.7977	0.01327	0.94295	0.01088	0.99122	0.03545
0.9056	0.01447	0.79752	0.0141	0.94352	0.00966	0.99847	0.03864
0.90573	0.01453	0.79746	0.01348	0.94438	0.00886	0.99586	0.03841
0.90602	0.01616	0.79755	0.01304	0.94359	0.00875	0.99779	0.03962
0.90613	0.01552	0.79697	0.01368	0.94287	0.00894	0.99401	0.03878
0.90486	0.01527	0.79695	0.01392	0.94339	0.009	0.99354	0.03862
0.9031	0.01306	0.79752	0.01271	0.94211	0.0097	0.99441	0.03785
0.90625	0.01447	0.798	0.013	0.94324	0.01031	0.99737	0.03772
0.90583	0.01299	0.79731	0.01378	0.94135	0.01094	0.99434	0.03552
0.90651	0.01348	0.79725	0.013	0.94251	0.00878	0.9922	0.03969
0.90649	0.01485	0.79706	0.01269	0.94152	0.00932	0.99378	0.04169
0.90325	0.01407	0.7969	0.01383	0.94311	0.00796	0.99505	0.03967
0.90498	0.01322	0.79595	0.01359	0.9418	0.00981	0.98736	0.03819
0.90489	0.01516	0.79514	0.01369	0.93938	0.00791	0.99511	0.03736
0.90525	0.01536	0.79518	0.01353	0.9404	0.00894	0.99399	0.03747
0.9042	0.01273	0.79628	0.01319	0.94097	0.00941	0.99608	0.03914
0.90597	0.01416	0.79618	0.01374	0.94066	0.01007	0.99036	0.03464
0.90641	0.01463	0.7959	0.01243	0.94077	0.01019	0.99436	0.04104
0.90725	0.01405	0.7961	0.01284	0.9414	0.00944	0.99223	0.03774
0.90729	0.01493	0.79614	0.01333	0.94136	0.00876	0.99567	0.04015
0.90577	0.01442	0.79618	0.01279	0.94112	0.00959	0.99328	0.03912
0.9066	0.01523	0.79604	0.01322	0.94284	0.01007	0.99147	0.03418
0.90459	0.01294	0.79679	0.01393	0.94196	0.01072	0.99194	0.03542
0.90513	0.01573	0.79658	0.01311	0.94155	0.01026	0.99176	0.03517
0.9055	0.01453	0.79594	0.01361	0.94247	0.00944	0.98809	0.03418
0.90461	0.01403	0.7967	0.01308	0.94096	0.00894	0.99146	0.03319
0.90509	0.0119	0.79643	0.01315	0.94206	0.00898	0.98966	0.03096
0.90593	0.0149	0.79584	0.01304	0.94134	0.00993	0.9946	0.03491
0.90535	0.01414	0.7955	0.01323	0.94155	0.01048	0.99128	0.03364
0.90383	0.01477	0.79599	0.01408	0.94081	0.011	0.99368	0.03708
0.90473	0.01416	0.79638	0.01387	0.94205	0.00962	0.99281	0.03324
0.90515	0.0135	0.79592	0.01347	0.94095	0.01062	0.9896	0.03403
0.90551	0.01373	0.79539	0.01379	0.94216	0.01174	0.98933	0.03392
0.90551	0.01405	0.79623	0.01312	0.94183	0.01099	0.98969	0.03628
0.90524	0.01481	0.79607	0.01256	0.94178	0.01111	0.99194	0.03678
0.90492	0.01551	0.79523	0.01217	0.94168	0.01051	0.99771	0.03912
0.90536	0.01393	0.79558	0.01321	0.94079	0.00959	0.99168	0.03577
0.90403	0.01353	0.79621	0.01337	0.94303	0.008	0.99349	0.03622
0.90327	0.01515	0.79576	0.01269	0.94081	0.00865	0.98993	0.0345
0.90399	0.0142	0.79483	0.01352	0.94176	0.0091	0.99152	0.03702
0.90392	0.01451	0.79598	0.01298	0.94042	0.00966	0.99356	0.03834
0.90401	0.01379	0.79569	0.01285	0.94135	0.00816	0.99507	0.03805
0.90304	0.01356	0.79499	0.01332	0.9408	0.00995	0.98981	0.03401
0.90148	0.01207	0.7953	0.01324	0.94146	0.01104	0.99702	0.03634
0.90399	0.01273	0.79521	0.01391	0.94225	0.00949	0.989	0.03253
0.9024	0.01383	0.79521	0.01346	0.94162	0.0101	0.98852	0.03431
0.90361	0.01485	0.79515	0.01311	0.94103	0.00919	0.99275	0.03641
0.90322	0.0147	0.79525	0.01337	0.94072	0.01042	0.98852	0.03507
0.90117	0.01676	0.7946	0.01324	0.94062	0.00873	0.98715	0.03026
0.90361	0.01539	0.79458	0.01335	0.9408	0.01066	0.98736	0.03511
0.90195	0.01513	0.79483	0.013	0.93889	0.01052	0.98976	0.03368
0.9031	0.01423	0.79462	0.01363	0.94011	0.00901	0.99139	0.03301
0.90238	0.01388	0.79404	0.01318	0.94075	0.01087	0.99188	0.034
0.90322	0.01551	0.79428	0.01279	0.94189	0.00963	0.98711	0.03281
0.90207	0.01503	0.79454	0.01331	0.94221	0.01023	0.99219	0.0374
0.90209	0.01396	0.794	0.01388	0.94177	0.00967	0.99083	0.03796
0.9035	0.01415	0.79464	0.01285	0.94124	0.00988	0.99239	0.03848
0.90354	0.0157	0.79409	0.01312	0.94105	0.00958	0.99571	0.03917
0.90158	0.01291	0.79403	0.01408	0.94059	0.00978	0.98938	0.03204
0.90283	0.01434	0.79418	0.01401	0.93966	0.00983	0.98979	0.03633
0.90145	0.01503	0.79415	0.01329	0.9395	0.01051	0.99122	0.03494
0.90346	0.01498	0.79428	0.01405	0.94001	0.01035	0.98949	0.03379
0.90302	0.01403	0.79392	0.01304	0.93965	0.01024	0.98977	0.03428
0.90104	0.01454	0.79392	0.01337	0.94076	0.01082	0.99367	0.03842
0.90268	0.01436	0.79408	0.01444	0.93948	0.00995	0.99424	0.03834
0.90248	0.01396	0.79365	0.01351	0.93904	0.00999	0.99206	0.03625
0.90167	0.01407	0.79406	0.01341	0.93972	0.01053	0.99624	0.03928
0.90144	0.01412	0.79459	0.01335	0.9388	0.00933	0.99432	0.03907
0.89965	0.01311	0.79358	0.01345	0.94073	0.00917	0.99044	0.03641
0.90249	0.01531	0.7933	0.0139	0.9404	0.00953	0.99189	0.03908
0.90147	0.01612	0.79389	0.01388	0.94062	0.0098	0.99088	0.03676
0.90242	0.01551	0.79251	0.0142	0.9399	0.01046	0.99104	0.03675
0.90242	0.01578	0.79325	0.0138	0.93811	0.00954	0.98983	0.03557
0.90067	0.01507	0.79379	0.01388	0.93866	0.00957	0.99126	0.03582
0.90163	0.01591	0.7936	0.0143	0.93712	0.00859	0.99276	0.03825
0.90007	0.01711	0.79291	0.01327	0.93961	0.00956	0.99159	0.03396
0.90137	0.014	0.7924	0.01295	0.9386	0.00978	0.99221	0.03673
0.90269	0.01528	0.79321	0.01395	0.94082	0.0095	0.9916	0.03994
0.90207	0.01524	0.7933	0.01472	0.93877	0.01032	0.99487	0.03739
0.90162	0.01542	0.7928	0.01262	0.93869	0.01089	0.98916	0.0337
0.90003	0.01399	0.79334	0.01292	0.93924	0.01061	0.99113	0.03576
0.90162	0.01512	0.79349	0.01404	0.93973	0.00986	0.99234	0.03731
0.9016	0.015	0.79235	0.01351	0.93816	0.00896	0.98938	0.03773
0.9002	0.0147	0.79262	0.01255	0.9393	0.00922	0.99104	0.03411
0.90224	0.01467	0.79333	0.01304	0.93835	0.00888	0.99072	0.0362
0.90136	0.01601	0.79175	0.01523	0.93978	0.01011	0.99119	0.03542
0.90116	0.01531	0.79221	0.01308	0.93957	0.00886	0.98942	0.03269
0.89822	0.01493	0.79244	0.01336	0.93963	0.01032	0.98558	0.03125
0.90039	0.01552	0.79208	0.01418	0.93989	0.00873	0.98799	0.03104
0.90063	0.01396	0.79147	0.01375	0.93986	0.01041	0.99577	0.03606
0.90023	0.01559	0.79158	0.01277	0.93953	0.00942	0.99206	0.03445
0.90206	0.01555	0.79217	0.01354	0.93995	0.01049	0.99023	0.03482
0.90248	0.01585	0.79181	0.0145	0.93906	0.00899	0.99318	0.0374
0.90059	0.01498	0.79141	0.01325	0.93987	0.01003	0.99003	0.03555
0.90106	0.01424	0.792	0.01412	0.93908	0.00805	0.99099	0.03597
0.90097	0.01625	0.79197	0.01423	0.9386	0.0095	0.99563	0.03666
0.89941	0.01295	0.79121	0.01411	0.93828	0.00826	0.99044	0.04395
0.90133	0.01606	0.79172	0.0136	0.9387	0.00898	0.99192	0.0361
0.89922	0.01515	0.79202	0.0142	0.93915	0.00914	0.98718	0.03346
0.89884	0.01595	0.792	0.01415	0.93976	0.00896	0.98851	0.03502
0.89984	0.01484	0.79111	0.01353	0.93885	0.01081	0.98803	0.03605
0.90062	0.01497	0.79138	0.0142	0.93855	0.00967	0.99489	0.03846
0.90176	0.01459	0.79222	0.01399	0.93855	0.00984	0.98909	0.03556
0.9	0.01585	0.79157	0.01375	0.93958	0.00942	0.99297	0.03845
0.89945	0.01699	0.79154	0.01392	0.93902	0.00966	0.99076	0.04048
0.89974	0.01639	0.79154	0.01349	0.93842	0.00856	0.99127	0.03853
0.89985	0.01582	0.79121	0.01332	0.938	0.0109	0.98429	0.03431
0.89947	0.01445	0.79082	0.01317	0.93808	0.01104	0.99255	0.03783
0.8991	0.01761	0.79153	0.01401	0.93856	0.01102	0.99606	0.04075
0.89916	0.01686	0.79101	0.01329	0.93711	0.01063	0.99031	0.03626
0.89872	0.01667	0.79118	0.0132	0.93885	0.01067	0.9921	0.03627
0.89849	0.01389	0.79075	0.01356	0.93749	0.01109	0.99051	0.03422
0.89803	0.01632	0.79107	0.01351	0.9377	0.01107	0.98705	0.03469
0.89895	0.01567	0.79086	0.01338	0.93859	0.01026	0.994	0.03602
0.89875	0.01304	0.79072	0.01364	0.93825	0.00906	0.98966	0.03682
0.89989	0.01614	0.7911	0.01395	0.9372	0.00897	0.98999	0.0378
0.8995	0.01331	0.79086	0.01355	0.93733	0.00949	0.99293	0.03838
0.8997	0.01422	0.78936	0.01417	0.93707	0.00904	0.99159	0.03475
0.90105	0.01582	0.7903	0.0138	0.93797	0.00865	0.99245	0.03626
0.89837	0.01512	0.79034	0.01338	0.93779	0.00957	0.98589	0.0331
0.89872	0.01459	0.78949	0.01369	0.93674	0.00831	0.99235	0.03901
0.89946	0.01439	0.79002	0.01378	0.9385	0.00989	0.98852	0.03506
0.89821	0.01427	0.79041	0.01351	0.93776	0.00903	0.99269	0.03655
0.89856	0.01435	0.79029	0.01339	0.93802	0.00847	0.99002	0.03621
0.90035	0.01562	0.7897	0.01385	0.93741	0.00781	0.99259	0.03743
0.89829	0.01683	0.79021	0.01423	0.93819	0.00927	0.98622	0.03402
0.89865	0.01424	0.79099	0.0137	0.93808	0.00863	0.99396	0.03899
0.89968	0.01403	0.7896	0.01365	0.93642	0.00909	0.99041	0.0366
0.89821	0.01546	0.78957	0.01406	0.93745	0.00881	0.99225	0.03785
0.89872	0.01465	0.79018	0.01335	0.93727	0.00813	0.98941	0.0346
0.89685	0.01548	0.78959	0.01334	0.93852	0.0084	0.99062	0.03809
0.89844	0.01575	0.78955	0.01403	0.93726	0.00881	0.99139	0.03708
0.89883	0.0152	0.78986	0.01404	0.93791	0.00978	0.98997	0.03617
0.8997	0.01598	0.78968	0.01421	0.93702	0.00967	0.99265	0.0414
0.89745	0.0176	0.789	0.01317	0.93776	0.01001	0.99365	0.04284
0.89853	0.01575	0.78976	0.01296	0.93706	0.00944	0.99426	0.03872
0.89994	0.01516	0.79043	0.01277	0.9371	0.00965	0.9925	0.0375
0.8985	0.01659	0.7899	0.01437	0.93802	0.00969	0.99348	0.04009
0.89875	0.01481	0.78947	0.01331	0.93767	0.01046	0.99259	0.03777
0.89779	0.01459	0.78978	0.01383	0.93728	0.009	0.99311	0.0377
0.8991	0.01333	0.78935	0.014	0.93603	0.01032	0.99243	0.03789
0.89985	0.01473	0.78877	0.01452	0.93654	0.0107	0.99032	0.03782
0.89941	0.01598	0.78895	0.01344	0.93692	0.01041	0.99153	0.03736
0.89795	0.01581	0.78994	0.01407	0.93777	0.00969	0.9937	0.03921
0.89617	0.01664	0.78927	0.01449	0.93639	0.00936	0.98825	0.03534
0.89849	0.01559	0.78919	0.01318	0.9379	0.00827	0.99199	0.03764
0.89848	0.01523	0.78883	0.01327	0.93732	0.0076	0.99338	0.03923
0.8995	0.01771	0.78903	0.01444	0.93739	0.00914	0.99215	0.03825
0.89834	0.01405	0.78865	0.01403	0.93752	0.00882	0.99341	0.03942
0.89751	0.01439	0.78857	0.01344	0.93677	0.00973	0.99119	0.03492
0.89652	0.01547	0.78889	0.01457	0.93719	0.00982	0.99026	0.03608
0.89846	0.01531	0.78846	0.01448	0.93588	0.00861	0.99141	0.03655
0.89837	0.01641	0.78799	0.01293	0.93685	0.00953	0.99172	0.03433
0.89872	0.01613	0.78893	0.0139	0.93746	0.01091	0.99106	0.04043
0.89598	0.01422	0.78899	0.01389	0.93657	0.00969	0.99427	0.04078
0.89773	0.01695	0.7878	0.01364	0.93745	0.01063	0.99138	0.03887
0.89772	0.0161	0.78802	0.01329	0.9372	0.00974	0.99102	0.03798
0.89806	0.01671	0.7884	0.01436	0.93705	0.01101	0.99197	0.03438
0.89755	0.01759	0.7884	0.01418	0.93639	0.01139	0.9953	0.03717
0.89811	0.0159	0.78768	0.01304	0.93552	0.00903	0.9939	0.0358
0.89794	0.01555	0.78808	0.01368	0.93504	0.01069	0.99453	0.03953
0.89764	0.01604	0.78818	0.0141	0.93766	0.00901	0.98946	0.03622
0.89683	0.01556	0.78844	0.01335	0.93551	0.00952	0.98861	0.03649
0.89485	0.01344	0.78789	0.01361	0.93724	0.01002	0.98624	0.03527
0.89573	0.01349	0.78827	0.01476	0.93582	0.01174	0.99034	0.03564
0.89674	0.01472	0.78858	0.01341	0.93669	0.00887	0.99017	0.03887
0.89728	0.01819	0.78755	0.01293	0.93619	0.01048	0.99448	0.03699
0.89497	0.01823	0.78765	0.01411	0.93566	0.00926	0.99511	0.03688
0.89679	0.01645	0.78821	0.01406	0.93636	0.01065	0.99016	0.03624
0.89575	0.0166	0.78748	0.01226	0.93609	0.0098	0.99547	0.042
0.89583	0.01529	0.78688	0.01318	0.93787	0.00946	0.99235	0.03671
0.8954	0.01709	0.78806	0.01387	0.93521	0.01027	0.99184	0.04066
0.89406	0.01679	0.78778	0.01368	0.93649	0.009	0.99115	0.0365
0.89535	0.01691	0.78723	0.01323	0.93534	0.00894	0.99004	0.0371
0.89469	0.01535	0.78793	0.01363	0.93647	0.00921	0.99116	0.03691
0.89547	0.01587	0.78792	0.01469	0.93527	0.00929	0.99025	0.03607
0.89647	0.01695	0.78737	0.01366	0.9352	0.00853	0.992	0.04139
0.89662	0.01713	0.78735	0.01315	0.93538	0.00945	0.9939	0.03801
0.89538	0.01546	0.78785	0.01387	0.93507	0.01065	0.98828	0.03358
0.89569	0.01698	0.78769	0.01402	0.93731	0.00959	0.99335	0.03677
0.89558	0.01529	0.78691	0.01367	0.93606	0.01002	0.98971	0.03194
0.89734	0.01501	0.78755	0.01353	0.93711	0.01055	0.99279	0.03593
0.8966	0.01443	0.78796	0.01379	0.93475	0.0103	0.98782	0.03415
0.89493	0.01418	0.78744	0.01351	0.93538	0.01029	0.99216	0.03691
0.89478	0.01527	0.7872	0.01322	0.93535	0.00964	0.98883	0.03543
0.89507	0.01442	0.78729	0.01377	0.93599	0.00991	0.99286	0.03824
0.89458	0.01652	0.78714	0.014	0.93562	0.01024	0.99188	0.03546
0.8954	0.01643	0.78642	0.01346	0.93513	0.01029	0.9899	0.03378
0.89614	0.01637	0.78701	0.01338	0.93491	0.01014	0.99151	0.03398
0.89542	0.01695	0.78709	0.01435	0.93485	0.01034	0.99073	0.03495
0.89594	0.01641	0.78675	0.01396	0.93509	0.01011	0.99059	0.03641
0.89557	0.0161	0.78706	0.01309	0.93459	0.01098	0.98977	0.03511
0.895	0.01635	0.78814	0.01368	0.93569	0.0109	0.98847	0.03337
0.89508	0.01633	0.78709	0.01405	0.93534	0.01106	0.98853	0.03236
0.89451	0.01676	0.78679	0.01347	0.93514	0.01087	0.98819	0.03419
0.89546	0.01784	0.78722	0.01362	0.93667	0.0112	0.99179	0.03787
0.89606	0.01771	0.78717	0.0137	0.93672	0.01042	0.99054	0.03538
0.89594	0.01734	0.78665	0.01372	0.93426	0.01065	0.98763	0.03259
0.89511	0.01912	0.78679	0.01317	0.9347	0.01032	0.98984	0.03391
0.89415	0.0193	0.78674	0.01437	0.9346	0.01163	0.99295	0.03315
0.89415	0.01775	0.78651	0.01408	0.93465	0.00982	0.99132	0.03778
0.89557	0.01695	0.78616	0.01442	0.93581	0.0103	0.98397	0.03048
0.89313	0.0171	0.78717	0.01447	0.93424	0.00831	0.98893	0.03252
0.89532	0.01775	0.78664	0.01406	0.93489	0.00802	0.99239	0.03827
0.89459	0.01516	0.78637	0.01327	0.93536	0.01072	0.99042	0.03942
0.89511	0.01721	0.78746	0.01359	0.934	0.00999	0.98763	0.03436
0.89548	0.0171	0.78649	0.01431	0.93348	0.01139	0.99285	0.0371
0.89313	0.01667	0.78645	0.01377	0.93397	0.01048	0.99148	0.03566
0.89437	0.01724	0.78562	0.01333	0.93486	0.0108	0.99174	0.03732
0.89354	0.01725	0.78661	0.01358	0.93324	0.01081	0.98747	0.03375
0.89454	0.01842	0.78609	0.01442	0.93426	0.011	0.98922	0.03384
0.89547	0.0173	0.78602	0.01443	0.9332	0.00968	0.99142	0.03558
0.89577	0.01565	0.78628	0.01386	0.93387	0.00978	0.98898	0.03369
0.89389	0.01543	0.78437	0.01344	0.93275	0.01098	0.9918	0.03665
0.89172	0.01616	0.78411	0.0141	0.93194	0.00981	0.99259	0.03854
0.89411	0.01666	0.78353	0.01373	0.93283	0.01056	0.99228	0.03596
0.89399	0.01656	0.78537	0.01351	0.93109	0.01081	0.98886	0.03919
0.89416	0.01614	0.78497	0.01372	0.93258	0.01051	0.98834	0.03612
0.89381	0.01391	0.78485	0.01434	0.93197	0.01111	0.9927	0.03911
0.89381	0.01633	0.78492	0.01353	0.9337	0.00974	0.9882	0.03603
0.89419	0.01726	0.78515	0.01369	0.93328	0.01058	0.99003	0.04086
0.89269	0.01591	0.78504	0.01416	0.93363	0.00868	0.99201	0.03838
0.89389	0.0176	0.78517	0.01389	0.93324	0.00966	0.9893	0.03565
0.89225	0.01524	0.78597	0.01376	0.93311	0.00936	0.98897	0.03296
0.89299	0.01446	0.78526	0.01407	0.93432	0.00984	0.98923	0.03377
0.8923	0.01352	0.78473	0.01399	0.93234	0.01136	0.99139	0.03662
0.89259	0.01579	0.7852	0.01455	0.93432	0.01061	0.99175	0.03577
0.8934	0.01488	0.78514	0.01497	0.93244	0.00923	0.99164	0.04108
0.89305	0.01408	0.78458	0.01432	0.93426	0.0097	0.98853	0.03658
0.8943	0.01595	0.78516	0.01432	0.93348	0.01044	0.99212	0.03854
0.89367	0.01667	0.78562	0.01417	0.93294	0.00989	0.98908	0.03682
0.89255	0.01606	0.78477	0.01358	0.9341	0.01015	0.98712	0.03748
0.89275	0.01563	0.7851	0.01335	0.93273	0.00962	0.98977	0.03845
0.89127	0.01496	0.78553	0.01442	0.93321	0.00964	0.99073	0.03841
0.89349	0.01411	0.78475	0.01406	0.93244	0.00873	0.99097	0.03885
0.89221	0.01686	0.7844	0.01418	0.93225	0.00869	0.98933	0.03704
0.89412	0.01498	0.78494	0.0147	0.93287	0.01042	0.99358	0.04392
0.89121	0.01455	0.78458	0.01469	0.93346	0.0073	0.99101	0.03874
0.89197	0.01583	0.78435	0.01466	0.93173	0.00866	0.98347	0.03602
0.89139	0.01647	0.78464	0.0142	0.93297	0.00887	0.99066	0.03926
0.89053	0.01748	0.78533	0.01451	0.93267	0.00846	0.99245	0.04077
0.89212	0.01571	0.7838	0.0153	0.93168	0.00925	0.98794	0.03938
0.89147	0.01639	0.78451	0.01417	0.9312	0.00931	0.98964	0.03896
0.89132	0.01443	0.78462	0.01422	0.93054	0.00976	0.99527	0.03979
0.89241	0.01503	0.78458	0.01464	0.93265	0.00961	0.99118	0.04022
0.89218	0.01504	0.78408	0.01387	0.93184	0.01002	0.99084	0.03783
0.88933	0.01381	0.78428	0.01386	0.93272	0.00969	0.99055	0.03594
0.89257	0.01629	0.78483	0.01455	0.93201	0.00985	0.98922	0.03604
0.89201	0.01445	0.78425	0.01399	0.93199	0.00932	0.99101	0.03721
0.89132	0.01423	0.78439	0.01367	0.93185	0.00962	0.99367	0.03898
0.89133	0.01384	0.78488	0.01382	0.93215	0.01019	0.99019	0.03951
0.89156	0.01558	0.78479	0.01545	0.93147	0.00919	0.99172	0.03936
0.89062	0.01745	0.78406	0.01404	0.93057	0.01032	0.99019	0.04111
0.89187	0.01763	0.78503	0.01335	0.93252	0.01073	0.98957	0.04016
0.89117	0.01695	0.78492	0.01397	0.9315	0.00976	0.99323	0.03882
0.89268	0.01595	0.78353	0.0148	0.93179	0.01011	0.99141	0.04043
0.88991	0.01702	0.78397	0.01311	0.93163	0.00884	0.99186	0.03832
0.8916	0.01612	0.78436	0.0138	0.93146	0.00883	0.9926	0.0367
0.89197	0.01602	0.78375	0.01535	0.93179	0.00839	0.98985	0.03985
0.89139	0.01759	0.78425	0.01398	0.93077	0.00904	0.99569	0.04014
0.89116	0.01604	0.78451	0.01367	0.93172	0.00835	0.98802	0.03681
0.89151	0.01547	0.78363	0.01465	0.93027	0.0081	0.99048	0.03804
0.88995	0.01565	0.78339	0.01441	0.93022	0.00871	0.98858	0.03521
0.89175	0.01734	0.78428	0.01365	0.93063	0.00845	0.99213	0.04152
0.89167	0.01662	0.78407	0.01418	0.9309	0.0088	0.99157	0.0399
0.89093	0.01781	0.78252	0.0148	0.93116	0.00881	0.99641	0.04177
0.89005	0.01582	0.7836	0.01401	0.93045	0.00953	0.99187	0.03745
0.89102	0.01771	0.78383	0.01395	0.93251	0.00871	0.99302	0.0385
0.89031	0.01901	0.78338	0.01473	0.93074	0.00845	0.98836	0.03662
0.88972	0.01678	0.78323	0.01475	0.93116	0.00878	0.99418	0.03836
0.88919	0.01628	0.78382	0.01459	0.93074	0.00923	0.98775	0.03348
0.89066	0.01614	0.78304	0.01466	0.93048	0.01023	0.99296	0.036
0.89061	0.01501	0.78231	0.01512	0.93036	0.00814	0.99219	0.03647
0.89106	0.0155	0.78361	0.01455	0.93089	0.01022	0.99098	0.03736
0.88888	0.0166	0.78262	0.01177	0.92961	0.00869	0.99261	0.03896
0.88881	0.01717	0.7827	0.01487	0.93093	0.00888	0.99193	0.03787
0.89007	0.0173	0.78356	0.01418	0.92939	0.00854	0.98937	0.03466
0.89043	0.01722	0.78347	0.013	0.93088	0.01015	0.9929	0.03931
0.88985	0.01746	0.78291	0.01391	0.93078	0.00847	0.98976	0.03747
0.88976	0.01556	0.7829	0.01468	0.93108	0.01045	0.9915	0.03933
0.88885	0.01833	0.78188	0.01503	0.93133	0.01137	0.99074	0.03794
0.88872	0.01667	0.78291	0.01407	0.9302	0.00974	0.9918	0.03905
0.88953	0.01905	0.7828	0.01467	0.92955	0.00969	0.99152	0.03782
0.88987	0.01635	0.78321	0.0148	0.93043	0.00912	0.99038	0.03526
0.88958	0.01697	0.78277	0.01461	0.93126	0.00892	0.99039	0.03613
0.88954	0.01771	0.78263	0.01415	0.9295	0.01018	0.99088	0.03822
0.88958	0.0156	0.78264	0.01501	0.93019	0.00901	0.99034	0.03899
0.88929	0.01872	0.78184	0.01472	0.93031	0.00951	0.9924	0.03773
0.89036	0.01653	0.7822	0.01493	0.93201	0.008	0.99099	0.03526
0.8886	0.01748	0.78258	0.01438	0.92973	0.00831	0.99311	0.04009
0.89077	0.01741	0.78232	0.01434	0.92981	0.00835	0.99346	0.03816
0.88837	0.01686	0.78203	0.01496	0.931	0.01015	0.99776	0.04069
0.88997	0.01734	0.78291	0.0144	0.92968	0.00956	0.99062	0.03616
0.88934	0.01679	0.78214	0.01508	0.9283	0.00996	0.99159	0.03584
0.88997	0.01466	0.78206	0.01483	0.92935	0.00943	0.99093	0.03291
0.89071	0.01802	0.78213	0.01426	0.93023	0.00912	0.9922	0.03781
0.89048	0.01755	0.78241	0.01381	0.93083	0.01006	0.99159	0.03499
0.89	0.01722	0.7819	0.01361	0.9315	0.00809	0.99076	0.03768
0.88939	0.0171	0.78179	0.01386	0.93149	0.00936	0.98628	0.03597
0.88867	0.01403	0.78264	0.01321	0.92986	0.00895	0.98855	0.03474
0.88929	0.01497	0.78199	0.0144	0.92963	0.00945	0.99103	0.03682
0.88881	0.01556	0.78174	0.01462	0.92946	0.0096	0.98463	0.03082
0.88784	0.01589	0.78231	0.01449	0.92968	0.00888	0.98918	0.03706
0.88814	0.01748	0.78172	0.01421	0.92908	0.01147	0.98739	0.03663
0.88666	0.01616	0.78102	0.01456	0.92838	0.00899	0.9918	0.03731
0.88865	0.01544	0.78215	0.01411	0.92911	0.00852	0.99545	0.03889
0.89024	0.01901	0.78238	0.01415	0.9299	0.01015	0.99461	0.03694
0.88774	0.01626	0.78113	0.01504	0.92885	0.01019	0.98814	0.0345
0.88912	0.0164	0.78181	0.01472	0.92976	0.01002	0.98956	0.03322
0.88786	0.01311	0.78173	0.01474	0.93078	0.01063	0.98699	0.03306
0.88702	0.01325	0.78133	0.01434	0.93073	0.01045	0.99106	0.03523
0.88833	0.01737	0.78149	0.01446	0.92891	0.00927	0.98662	0.03384
0.88918	0.01567	0.78215	0.01414	0.92986	0.00935	0.99216	0.038
0.88757	0.01675	0.78089	0.01388	0.93025	0.011	0.98846	0.03848
0.88578	0.01816	0.78082	0.01439	0.92961	0.0094	0.98706	0.03417
0.88836	0.01524	0.78138	0.01375	0.93041	0.00997	0.98852	0.03496
0.88844	0.01794	0.78148	0.01388	0.92888	0.00964	0.988	0.03433
0.8886	0.01648	0.78008	0.01439	0.92913	0.01042	0.98887	0.03485
0.88794	0.01779	0.78073	0.01473	0.93024	0.00852	0.99008	0.03659
0.88663	0.01707	0.78172	0.01429	0.92932	0.01049	0.9908	0.04063
0.88914	0.01565	0.78068	0.01397	0.93006	0.01016	0.99195	0.04164
0.88836	0.01571	0.78079	0.01471	0.92944	0.00979	0.99169	0.03702
0.88755	0.01784	0.7813	0.01499	0.92929	0.00911	0.99243	0.03839
0.88745	0.01563	0.78045	0.01456	0.92929	0.00881	0.99132	0.03768
0.88695	0.01628	0.78002	0.01473	0.92972	0.00954	0.99178	0.03781
0.88891	0.01698	0.78063	0.01385	0.92946	0.00886	0.99018	0.0384
0.88726	0.01711	0.78073	0.01402	0.93069	0.00889	0.98792	0.03406
0.88678	0.01618	0.78041	0.01371	0.92932	0.00844	0.99159	0.0377
0.88757	0.01651	0.78044	0.01414	0.92966	0.00961	0.987	0.03343
0.88735	0.01682	0.78085	0.01411	0.92913	0.00986	0.99114	0.03619
0.88759	0.01767	0.78041	0.0139	0.9299	0.00935	0.99049	0.03413
0.88691	0.01705	0.78074	0.01412	0.92953	0.00869	0.99113	0.03391
0.88714	0.01666	0.78099	0.0143	0.92858	0.00892	0.99219	0.03621
0.88659	0.0181	0.78094	0.01397	0.9288	0.00926	0.99209	0.03808
0.88673	0.01756	0.78017	0.01471	0.92992	0.00847	0.99113	0.03863
0.88623	0.0154	0.78033	0.01371	0.92904	0.01046	0.99161	0.03986
0.88845	0.0154	0.77988	0.01419	0.92995	0.00866	0.98745	0.03658
0.88637	0.01745	0.78022	0.01431	0.92884	0.00786	0.98634	0.03613
0.88782	0.01601	0.78014	0.01368	0.92873	0.00737	0.98891	0.03869
0.88799	0.01795	0.78018	0.01425	0.92748	0.00767	0.98905	0.03899
0.88744	0.01775	0.77988	0.01409	0.92874	0.00887	0.98938	0.04105
0.88728	0.01726	0.78041	0.01467	0.92851	0.00778	0.99166	0.03838
0.88782	0.01529	0.78005	0.01457	0.93004	0.0098	0.98954	0.03915
0.88867	0.01865	0.77998	0.01386	0.92859	0.00803	0.99176	0.03697
0.88737	0.0187	0.77962	0.01392	0.92901	0.00928	0.99025	0.03522
0.88702	0.01643	0.77956	0.01454	0.9287	0.00805	0.99133	0.03591
0.88775	0.01954	0.77951	0.01357	0.92801	0.00736	0.99121	0.03679
0.88699	0.01802	0.77928	0.01402	0.9304	0.01035	0.99069	0.03597
0.88695	0.01674	0.77938	0.01403	0.93047	0.00877	0.98704	0.03678
0.88651	0.01908	0.77967	0.01387	0.92964	0.00921	0.98489	0.03298
0.88681	0.01943	0.7788	0.01304	0.92889	0.0089	0.98767	0.03558
0.88782	0.01827	0.77935	0.01438	0.92864	0.00917	0.98935	0.0345
0.88744	0.01943	0.77928	0.01423	0.927	0.00899	0.98871	0.03612
0.8878	0.01971	0.77969	0.0132	0.92845	0.00971	0.98916	0.03424
0.88698	0.02047	0.77963	0.01324	0.92786	0.0095	0.99135	0.03575
0.88906	0.01958	0.77904	0.01426	0.92891	0.0084	0.99213	0.03453
0.88687	0.01807	0.77879	0.01307	0.92803	0.01133	0.98442	0.03074
0.88574	0.01788	0.77719	0.01523	0.92694	0.0093	0.9918	0.03531
0.88658	0.01776	0.77834	0.0145	0.92954	0.00907	0.9874	0.03461
0.88562	0.01845	0.77829	0.01412	0.92855	0.00691	0.99285	0.03766
0.8838	0.01632	0.77804	0.0136	0.92893	0.01017	0.99186	0.03672
0.88624	0.01967	0.778	0.01481	0.9284	0.01038	0.9914	0.038
0.88597	0.01923	0.77813	0.01484	0.92933	0.00962	0.99171	0.03858
0.88454	0.01756	0.77847	0.01369	0.9283	0.00928	0.98933	0.03649
0.88607	0.01732	0.77809	0.01471	0.92862	0.00852	0.98946	0.03787
0.88433	0.01742	0.77874	0.01464	0.92819	0.00884	0.99049	0.0342
0.88468	0.01784	0.77855	0.014	0.92813	0.00789	0.98922	0.03868
0.88557	0.0183	0.77815	0.01408	0.92715	0.01007	0.99165	0.03878
0.88538	0.01814	0.77797	0.01442	0.92663	0.00919	0.9893	0.03676
0.88496	0.01835	0.77879	0.01413	0.928	0.00816	0.98962	0.03628
0.8841	0.01687	0.77912	0.01378	0.92679	0.00961	0.98708	0.03739
0.88519	0.01686	0.77809	0.01521	0.92813	0.00826	0.99169	0.04122
0.88449	0.01821	0.77855	0.01472	0.92738	0.01028	0.99225	0.04221
0.88408	0.01702	0.77867	0.01441	0.92824	0.01051	0.99605	0.04075
0.88586	0.01835	0.77791	0.01487	0.92629	0.01182	0.99209	0.03831
0.88477	0.01609	0.77783	0.0145	0.92586	0.01039	0.98865	0.03824
0.88549	0.01998	0.77841	0.01466	0.92723	0.01155	0.98876	0.03775
0.88516	0.01969	0.778	0.01512	0.92726	0.00966	0.98845	0.03674
0.88418	0.01927	0.77785	0.01456	0.92762	0.00947	0.99064	0.03779
0.88619	0.01922	0.77808	0.01443	0.92697	0.00841	0.99153	0.04031
0.88329	0.01688	0.77787	0.01481	0.92805	0.00934	0.99021	0.03861
0.8845	0.01724	0.77719	0.01448	0.92731	0.00908	0.98576	0.03508
0.88356	0.01887	0.77749	0.01477	0.92722	0.00845	0.99333	0.04181
0.88408	0.01639	0.77721	0.01529	0.92705	0.00984	0.98994	0.03546
0.88536	0.01978	0.7774	0.01459	0.92689	0.00965	0.98814	0.0349
0.88487	0.01812	0.77758	0.01425	0.92641	0.00953	0.99176	0.03753
0.88439	0.01872	0.77751	0.01392	0.92685	0.0098	0.98781	0.0355
0.88496	0.0156	0.77813	0.01445	0.92668	0.01126	0.99306	0.04045
0.88383	0.01676	0.77796	0.01482	0.92709	0.01048	0.98819	0.03689
0.88375	0.01617	0.77789	0.01479	0.92636	0.01048	0.98986	0.03786
0.88244	0.01765	0.77837	0.0142	0.92641	0.01011	0.98639	0.03526
0.88294	0.01883	0.77822	0.0146	0.92688	0.00951	0.99318	0.04091
0.88371	0.01796	0.77773	0.01441	0.92646	0.01068	0.98943	0.03831
0.88336	0.01825	0.77715	0.0147	0.92625	0.00944	0.99124	0.0406
0.88461	0.01845	0.77889	0.01427	0.92692	0.00981	0.98881	0.03893
0.88169	0.01976	0.77783	0.01391	0.92828	0.00853	0.98982	0.03857
0.88298	0.01957	0.77698	0.01445	0.92586	0.01034	0.98959	0.03674
0.88209	0.0175	0.77763	0.01435	0.92635	0.0091	0.98914	0.03843
0.88303	0.01815	0.77737	0.01429	0.9277	0.00938	0.98577	0.03694
0.88266	0.0181	0.77722	0.01395	0.92707	0.00927	0.99195	0.03878
0.88163	0.01807	0.77664	0.01516	0.92783	0.00966	0.98918	0.03865
0.88262	0.01621	0.77836	0.01456	0.92659	0.01059	0.98559	0.0348
0.88221	0.01785	0.77692	0.0147	0.92593	0.01002	0.98807	0.0347
0.88104	0.0195	0.77618	0.01462	0.92715	0.0111	0.98783	0.03718
0.88222	0.01745	0.77756	0.01491	0.92564	0.00872	0.98985	0.03601
0.88363	0.01826	0.77685	0.01513	0.92673	0.00981	0.99027	0.03702
0.88193	0.01847	0.77674	0.01433	0.92555	0.01092	0.99161	0.03899
0.88222	0.01783	0.77677	0.01465	0.92583	0.00911	0.99066	0.0379
0.88226	0.01909	0.77665	0.01478	0.92463	0.00897	0.98999	0.0365
0.88279	0.01978	0.77601	0.01458	0.92539	0.0083	0.98907	0.0369
0.88226	0.01807	0.77613	0.01484	0.92486	0.00975	0.98626	0.03595
0.88185	0.01668	0.77661	0.014	0.92519	0.0103	0.98695	0.03657
0.88278	0.01759	0.77581	0.01524	0.92623	0.01013	0.98658	0.03719
0.8831	0.01768	0.7741	0.01531	0.9229	0.00914	0.98938	0.03887
0.88298	0.01816	0.77339	0.01407	0.92446	0.0082	0.98919	0.03931
0.88167	0.01749	0.7746	0.01397	0.92447	0.00979	0.98633	0.03754
0.88257	0.01767	0.77559	0.01517	0.9248	0.00906	0.99056	0.0401
0.88318	0.01803	0.77479	0.01446	0.92551	0.00877	0.98864	0.04218
0.88228	0.0181	0.77512	0.01326	0.92491	0.00908	0.99065	0.03956
0.88094	0.01911	0.77592	0.01445	0.92471	0.0088	0.98778	0.0424
0.88123	0.01896	0.77566	0.01552	0.92402	0.00875	0.99086	0.04396
0.88266	0.0183	0.77568	0.01362	0.92453	0.00854	0.99197	0.04143
0.88167	0.01854	0.77564	0.01371	0.92443	0.0087	0.98414	0.03651
0.88105	0.01827	0.77528	0.01498	0.92523	0.00834	0.9893	0.03982
0.88334	0.01678	0.77545	0.01503	0.92436	0.00907	0.98717	0.03839
0.88226	0.01618	0.77585	0.01421	0.92534	0.00994	0.99357	0.04429
0.88167	0.01601	0.77584	0.01558	0.92526	0.00924	0.98704	0.0388
0.88191	0.01763	0.77561	0.01534	0.92582	0.0103	0.98522	0.03492
0.88209	0.0187	0.77584	0.01414	0.92516	0.0086	0.9874	0.03729
0.88053	0.01982	0.77622	0.01477	0.92466	0.0096	0.98981	0.04073
0.88119	0.0169	0.77581	0.01574	0.92502	0.00881	0.98913	0.03984
0.88131	0.01856	0.77538	0.01455	0.92491	0.00949	0.98529	0.03615
0.88147	0.01951	0.77595	0.0146	0.92395	0.00988	0.99198	0.04107
0.881	0.01823	0.77588	0.01514	0.92461	0.00801	0.98926	0.0396
0.88181	0.01932	0.77485	0.01546	0.92354	0.00942	0.98913	0.04011
0.87946	0.01938	0.77566	0.01424	0.92456	0.00895	0.99247	0.03986
0.88012	0.01865	0.77556	0.01523	0.92471	0.00998	0.98861	0.03741
0.8797	0.01931	0.77542	0.01463	0.92464	0.00934	0.9882	0.03985
0.88054	0.01938	0.77481	0.0135	0.92383	0.00844	0.98985	0.04028
0.88	0.01775	0.77577	0.01475	0.92461	0.00891	0.98968	0.03889
0.88109	0.01711	0.77506	0.01547	0.92506	0.00964	0.98774	0.04031
0.87995	0.01819	0.77511	0.01417	0.92456	0.01019	0.99245	0.0415
0.87922	0.01847	0.77499	0.0142	0.92349	0.0108	0.99301	0.04304
0.87899	0.01829	0.77514	0.01536	0.92428	0.01152	0.98912	0.03762
0.87929	0.01903	0.77487	0.0152	0.92476	0.00951	0.98781	0.03771
0.87867	0.0193	0.77472	0.01421	0.92602	0.00928	0.98617	0.03675
0.8793	0.01815	0.77473	0.01482	0.92488	0.00943	0.99094	0.04179
0.87992	0.01823	0.77455	0.01581	0.92451	0.01069	0.98484	0.03947
0.87948	0.01779	0.77421	0.01478	0.92376	0.00935	0.98735	0.03958
0.88026	0.0171	0.77484	0.01519	0.92453	0.00975	0.98505	0.03905
0.87972	0.01742	0.77418	0.01511	0.923	0.0101	0.98866	0.04066
0.87922	0.01657	0.77434	0.01545	0.92484	0.00883	0.98531	0.03797
0.87887	0.01719	0.77435	0.01416	0.92262	0.01083	0.98977	0.03906
0.87926	0.01618	0.77465	0.01519	0.92442	0.00934	0.98703	0.03982
0.88055	0.02058	0.77375	0.0156	0.92517	0.01024	0.98927	0.03977
0.87972	0.01885	0.77314	0.01487	0.92507	0.01032	0.98874	0.0411
0.87849	0.01829	0.77429	0.01513	0.92312	0.00933	0.99109	0.04262
0.8786	0.01939	0.77406	0.01551	0.92401	0.01107	0.98848	0.04267
0.87793	0.0183	0.77397	0.01582	0.92417	0.00929	0.9841	0.03833
0.87871	0.01963	0.77372	0.0148	0.92401	0.01071	0.99015	0.0382
0.87884	0.01986	0.77361	0.01499	0.92405	0.00911	0.98793	0.03775
0.87855	0.01811	0.77286	0.01483	0.92327	0.00999	0.98708	0.03937
0.87723	0.0187	0.77402	0.01404	0.92358	0.00896	0.98811	0.03821
0.87704	0.0193	0.77464	0.01566	0.92347	0.00905	0.98874	0.03985
0.87988	0.01698	0.7734	0.01531	0.92462	0.00991	0.98865	0.03957
0.87953	0.01729	0.77391	0.01486	0.92262	0.00932	0.9875	0.04393
0.87813	0.01989	0.7742	0.01479	0.92372	0.00965	0.9835	0.03733
0.87961	0.01827	0.77367	0.01483	0.92446	0.00808	0.98583	0.03792
0.8781	0.01897	0.77353	0.01517	0.92396	0.00873	0.98914	0.04172
0.87957	0.01969	0.77373	0.01489	0.92288	0.00993	0.9866	0.03688
0.87836	0.01912	0.77331	0.01465	0.92086	0.01046	0.98481	0.03507
0.87949	0.0193	0.77325	0.01503	0.92216	0.00959	0.98722	0.03742
0.87758	0.01873	0.77351	0.01457	0.92287	0.00965	0.9865	0.03631
0.87764	0.01873	0.77335	0.01491	0.92163	0.00932	0.98906	0.03773
0.87795	0.0181	0.77271	0.01489	0.92133	0.00961	0.98415	0.03563
0.87805	0.01878	0.77334	0.01444	0.92227	0.00923	0.98689	0.03783
0.87818	0.01822	0.77278	0.01375	0.9225	0.00915	0.9836	0.03341
0.87872	0.01767	0.77202	0.01455	0.92222	0.01069	0.98693	0.03736
0.87979	0.01799	0.77308	0.01517	0.92278	0.01063	0.99152	0.03872
0.87824	0.01792	0.77316	0.01461	0.92308	0.01044	0.99134	0.0418
0.87678	0.01834	0.77321	0.01504	0.9217	0.00834	0.99004	0.03827
0.87834	0.0188	0.77322	0.01454	0.92142	0.00941	0.98788	0.03878
0.87822	0.02071	0.77378	0.01491	0.92282	0.00969	0.98425	0.03444
0.87946	0.01846	0.7726	0.01433	0.92303	0.00932	0.98916	0.03729
0.87744	0.01794	0.77196	0.01427	0.92247	0.00899	0.98603	0.0368
0.87841	0.01812	0.77355	0.01429	0.92164	0.00914	0.98942	0.03867
0.87925	0.01694	0.77353	0.01433	0.92188	0.0093	0.98397	0.03664
0.87851	0.01897	0.77155	0.01415	0.92275	0.01007	0.98471	0.03734
0.87776	0.01883	0.77376	0.01398	0.92173	0.00911	0.98716	0.03785
0.87735	0.0186	0.77309	0.01388	0.92252	0.00974	0.98549	0.03758
0.87662	0.01822	0.77305	0.0155	0.92184	0.01062	0.98724	0.03876
0.87685	0.01887	0.77284	0.01511	0.9216	0.00974	0.98907	0.03916
0.87714	0.01776	0.77331	0.01469	0.92008	0.00961	0.98584	0.04019
0.87713	0.01922	0.77283	0.01476	0.92012	0.01049	0.98593	0.03728
0.87603	0.01816	0.77337	0.01504	0.92184	0.00858	0.98868	0.03744
0.87592	0.02037	0.77318	0.01428	0.92091	0.00913	0.98787	0.03608
0.87681	0.01868	0.77327	0.01421	0.92156	0.00929	0.98981	0.0404
0.87634	0.0192	0.77207	0.01513	0.92175	0.01081	0.98532	0.03831
0.87624	0.01966	0.77292	0.0145	0.92171	0.00889	0.98962	0.03879
0.87654	0.01919	0.7724	0.01476	0.92205	0.01011	0.98791	0.03877
0.87558	0.01915	0.77219	0.01501	0.92182	0.00879	0.99007	0.04072
0.87435	0.01695	0.77255	0.01504	0.92145	0.01021	0.98762	0.03925
0.87612	0.01911	0.7728	0.01525	0.92094	0.00986	0.98991	0.03984
0.87551	0.02187	0.77219	0.01453	0.92134	0.00965	0.98864	0.0384
0.87659	0.02039	0.7723	0.01508	0.92125	0.00956	0.98747	0.03725
0.87565	0.02085	0.77288	0.01417	0.92205	0.01093	0.99344	0.04081
0.87493	0.02039	0.77289	0.01461	0.92148	0.00933	0.98834	0.03954
0.87473	0.02133	0.7724	0.01515	0.92215	0.00919	0.98662	0.03707
0.87446	0.01974	0.77204	0.01405	0.92182	0.01048	0.98902	0.04119
0.87574	0.02052	0.77233	0.01415	0.92149	0.00963	0.98912	0.03774
0.87646	0.01814	0.77237	0.0148	0.92168	0.00927	0.98574	0.03467
0.876	0.01748	0.77183	0.01407	0.92111	0.01225	0.98795	0.03932
0.87613	0.01998	0.77276	0.01375	0.92074	0.01166	0.98549	0.0364
0.87441	0.02091	0.77184	0.01448	0.92151	0.01151	0.98018	0.03518
0.87477	0.01962	0.7718	0.01464	0.92095	0.01046	0.98783	0.04142
0.8752	0.01826	0.77226	0.01515	0.92126	0.0096	0.98862	0.0418
0.87435	0.02058	0.77224	0.0149	0.92015	0.01057	0.98778	0.04141
0.87572	0.02095	0.77204	0.01439	0.92034	0.00995	0.98428	0.03543
0.87515	0.01907	0.77202	0.01453	0.91979	0.00984	0.98458	0.03879
0.87497	0.01903	0.77246	0.01432	0.921	0.00883	0.98465	0.0376
0.87534	0.01845	0.77193	0.01373	0.92114	0.00907	0.99087	0.03998
0.8745	0.01885	0.77179	0.01448	0.92065	0.00923	0.9842	0.03693
0.87542	0.01874	0.77222	0.01475	0.92112	0.01056	0.98497	0.03692
0.87477	0.01934	0.77173	0.01443	0.92079	0.00977	0.98719	0.03611
0.87446	0.01834	0.77144	0.01526	0.92092	0.0102	0.98439	0.03535
0.87551	0.01825	0.77181	0.01476	0.92118	0.00943	0.98642	0.0373
0.87418	0.02032	0.772	0.01479	0.92096	0.01004	0.98618	0.0384
0.87473	0.01849	0.77179	0.01445	0.92045	0.00951	0.98796	0.03901
0.87542	0.0186	0.77177	0.01489	0.92228	0.00978	0.99042	0.04097
0.87415	0.01896	0.77137	0.01483	0.92031	0.01033	0.99027	0.04054
0.874	0.01903	0.77175	0.01462	0.92123	0.00854	0.98701	0.03784
0.87391	0.01953	0.77182	0.01487	0.91988	0.00938	0.99065	0.03993
0.87376	0.02031	0.77156	0.0149	0.91924	0.00928	0.98943	0.04067
0.87461	0.01705	0.77145	0.01414	0.92031	0.01091	0.98742	0.03765
0.87431	0.01823	0.77133	0.01469	0.91944	0.01023	0.98552	0.03471
0.87444	0.01725	0.77153	0.01587	0.9201	0.01047	0.98734	0.03519
0.87413	0.0173	0.77168	0.01504	0.92032	0.01057	0.98971	0.03959
0.87469	0.01748	0.77165	0.01535	0.92118	0.0107	0.98334	0.03486
0.87454	0.01864	0.77135	0.0156	0.92096	0.01048	0.9877	0.03715
0.8752	0.01895	0.77152	0.01432	0.92018	0.00914	0.98884	0.0408
0.87367	0.01773	0.7717	0.01447	0.91994	0.00986	0.99186	0.0415
0.87364	0.01903	0.77147	0.01423	0.92002	0.00851	0.98764	0.04028
0.87395	0.01796	0.7712	0.0146	0.91946	0.01081	0.98635	0.04028
0.8721	0.01819	0.77144	0.0143	0.92023	0.00967	0.98834	0.03888
0.87382	0.01734	0.77157	0.01435	0.91952	0.01029	0.98858	0.03898
0.87282	0.01831	0.77087	0.01352	0.91995	0.00848	0.99165	0.04269
0.87427	0.01981	0.77123	0.01392	0.91882	0.00963	0.98787	0.03814
0.87248	0.01889	0.77169	0.01444	0.91938	0.0093	0.98987	0.03803
0.87281	0.01881	0.77099	0.01436	0.91937	0.00943	0.99439	0.04487
0.87333	0.01985	0.77093	0.01465	0.91951	0.01077	0.98804	0.0386
0.87378	0.01834	0.77119	0.01426	0.91951	0.00945	0.98592	0.04008
0.87301	0.01693	0.77069	0.01498	0.9191	0.00977	0.98772	0.04014
0.87395	0.01705	0.76896	0.01251	0.9188	0.00909	0.9883	0.04279
0.87367	0.01843	0.77046	0.0139	0.92018	0.00921	0.98878	0.04252
0.87251	0.01812	0.7713	0.01455	0.91999	0.00995	0.98819	0.04245
0.87291	0.01876	0.77099	0.01531	0.91839	0.01034	0.98957	0.04056
0.87223	0.01866	0.77059	0.0142	0.91946	0.00878	0.98818	0.04071
0.87341	0.018	0.77131	0.01414	0.91842	0.00987	0.99195	0.04389
0.87264	0.01814	0.77079	0.01355	0.91883	0.00986	0.99054	0.0434
0.87248	0.02047	0.77097	0.01439	0.91806	0.00935	0.99054	0.04115
0.87348	0.01976	0.77045	0.0141	0.91874	0.01077	0.98901	0.04058
0.87348	0.01881	0.77121	0.01458	0.91819	0.00963	0.98545	0.0368
0.87274	0.01749	0.77036	0.01445	0.9193	0.01029	0.98725	0.03464
0.87353	0.01888	0.77063	0.01499	0.91847	0.00989	0.98629	0.03642
0.87243	0.01772	0.76971	0.01421	0.91937	0.01012	0.98846	0.03843
0.87317	0.0183	0.76976	0.01434	0.91887	0.01145	0.98759	0.03941
0.8731	0.01892	0.77037	0.01462	0.91997	0.01011	0.98763	0.04116
0.87312	0.01814	0.76975	0.01413	0.9197	0.01075	0.98706	0.04186
0.87363	0.02295	0.76974	0.01396	0.91847	0.00964	0.98588	0.03976
0.87274	0.01825	0.76992	0.01421	0.9184	0.00944	0.98834	0.0408
0.87236	0.02112	0.76974	0.01488	0.9183	0.00903	0.98796	0.04081
0.86972	0.01532	0.76946	0.01487	0.91941	0.01015	0.98218	0.03718
0.87208	0.01971	0.76982	0.01387	0.91842	0.00984	0.98735	0.03959
0.8721	0.01926	0.76932	0.01433	0.9192	0.00894	0.98749	0.03907
0.87217	0.01819	0.76941	0.01444	0.9183	0.00962	0.9906	0.03886
0.87267	0.01779	0.76915	0.01367	0.91927	0.01063	0.99122	0.04181
0.87209	0.01718	0.76974	0.01388	0.91954	0.00978	0.98745	0.03883
0.87082	0.01765	0.76854	0.01401	0.91877	0.00951	0.9855	0.0395
0.87163	0.01713	0.76959	0.01436	0.91772	0.0095	0.9896	0.04241
0.87237	0.01749	0.77023	0.01452	0.9182	0.01155	0.98492	0.04001
0.872	0.01796	0.76934	0.01497	0.91809	0.01149	0.98661	0.03972
0.87251	0.01597	0.76901	0.01496	0.91788	0.0105	0.98414	0.03657
0.87034	0.0186	0.7694	0.01463	0.91787	0.01026	0.98945	0.04131
0.8713	0.02085	0.76993	0.01426	0.91898	0.01104	0.98538	0.03895
0.87085	0.01997	0.76952	0.01419	0.91804	0.01087	0.98824	0.038
0.87276	0.02184	0.76921	0.01398	0.91929	0.00988	0.98366	0.03681
0.86984	0.01915	0.77004	0.01426	0.91883	0.01191	0.99073	0.03757
0.87099	0.01764	0.76911	0.0144	0.91917	0.00983	0.98989	0.04219
0.87053	0.01711	0.76946	0.01477	0.91838	0.01042	0.98885	0.04065
0.87208	0.01792	0.76926	0.01488	0.9184	0.01137	0.9913	0.04148
0.87179	0.01888	0.76946	0.01471	0.91847	0.00984	0.98876	0.0404
0.87159	0.01799	0.76928	0.01423	0.91799	0.01106	0.98619	0.03763
0.87205	0.01924	0.76869	0.01494	0.91875	0.00842	0.98907	0.04172
0.87008	0.01916	0.76936	0.01512	0.91691	0.00977	0.98772	0.04284
0.87066	0.01992	0.7694	0.01437	0.91785	0.00873	0.98597	0.04252
0.87037	0.01888	0.76937	0.01437	0.9179	0.00941	0.98787	0.04081
0.86938	0.01831	0.76981	0.01502	0.91739	0.00897	0.98523	0.03768
0.87127	0.01908	0.76893	0.01387	0.91855	0.0095	0.98698	0.0364
0.86936	0.01922	0.76898	0.01451	0.91711	0.01175	0.99151	0.03991
0.87068	0.01958	0.76961	0.01508	0.91693	0.00979	0.98619	0.0358
0.86953	0.02015	0.7689	0.01464	0.91695	0.01127	0.98982	0.04213
0.87167	0.0194	0.76943	0.0142	0.91777	0.00925	0.98875	0.03751
0.87231	0.02116	0.76982	0.01472	0.91803	0.01041	0.98835	0.04067
0.87124	0.01984	0.76853	0.01467	0.91764	0.01032	0.9869	0.04051
0.87096	0.02064	0.76841	0.01402	0.91859	0.00967	0.98857	0.04087
0.87016	0.019	0.76874	0.01406	0.91821	0.00996	0.99392	0.04056
0.87016	0.02044	0.76797	0.01472	0.9182	0.00871	0.98717	0.03986
0.86953	0.01901	0.76801	0.01502	0.91736	0.00756	0.98854	0.0378
0.87097	0.01965	0.76907	0.01419	0.91849	0.01014	0.98891	0.03862
0.86855	0.0173	0.76783	0.01661	0.91677	0.01105	0.99244	0.04187
0.86845	0.01858	0.7682	0.01508	0.91771	0.00895	0.98546	0.04176
0.86932	0.01919	0.76825	0.01371	0.91653	0.01082	0.99115	0.04374
0.86887	0.02016	0.76825	0.01393	0.91667	0.01084	0.98702	0.04101

## Sheet: Sheet6
rsGCaMP1.4-ER																	Summary of the fit
tim(ms)	log[Ca2+]=0		3.1		4.5		5		5.5		6		7			log[Ca2+] nM	rate	err	bkg	err
0.107	1	0	1	0	1	0	1	0	1	7.85046e-17	1	0	1	0		0	1.74945	0.05929	0.05293	0.00312
0.214	0.84129	0.00248	0.87092	0.00574	0.81307	0.00882	0.80112	0.0167	0.80244	0.01321	0.80067	0.00633	0.81741	0.00761		3.1	0.99067	0.04355	0.04974	0.00397
0.321	0.7133	0.01263	0.79419	0.00464	0.67324	0.00971	0.64922	0.01784	0.64208	0.00625	0.64288	0.00645	0.66535	0.00354		4.5	2.06469	0.03281	0.05556	0.00264
0.428	0.61592	0.01051	0.71687	0.00783	0.55214	0.01516	0.53933	0.02067	0.52842	0.0081	0.52468	0.01297	0.56138	0.00344		5	2.23631	0.04136	0.05743	0.00394
0.535	0.53117	0.01034	0.67364	0.00201	0.47005	0.00775	0.4556	0.02333	0.4367	0.00216	0.43669	0.01677	0.48334	0.01143		5.5	2.40367	0.09086	0.0762	0.00447
0.642	0.466	0.0087	0.62564	0.01312	0.40024	0.01277	0.38416	0.01371	0.37833	0.00071606	0.3709	0.01127	0.40641	0.03527		6	2.49555	0.06087	0.1063	0.00332
0.749	0.41941	0.00861	0.56879	0.00995	0.34885	0.01301	0.33701	0.01295	0.32722	0.00269	0.32468	0.00368	0.35563	0.01943		7	2.3655	0.03768	0.12753	0.00124
0.856	0.37397	0.00782	0.5254	0.03626	0.30635	0.02048	0.30601	0.01101	0.29426	0.00328	0.28502	0.00666	0.33362	0.01081
0.963	0.34176	0.0185	0.50596	0.02233	0.26971	0.02706	0.2723	0.0098	0.25479	0.00919	0.26564	0.00852	0.29931	0.02649
1.07	0.3183	0.01301	0.47647	0.03327	0.24629	0.0211	0.23745	0.01277	0.22208	0.00814	0.24377	0.00711	0.27474	0.02166
1.177	0.28392	0.01654	0.45209	0.02616	0.23114	0.02692	0.22669	0.00847	0.2066	0.00612	0.21935	0.00942	0.26791	0.01303
1.284	0.26398	0.01208	0.42504	0.0254	0.20593	0.02113	0.20728	0.00879	0.19553	0.01043	0.20276	0.00899	0.25254	0.01442
1.391	0.24885	0.00281	0.39549	0.02355	0.1925	0.01983	0.19157	0.00304	0.18482	0.00613	0.18505	0.00773	0.22882	0.01075
1.498	0.21716	0.00764	0.37876	0.03597	0.17697	0.01869	0.17527	0.01105	0.17965	0.01122	0.18153	0.00231	0.22287	0.01205
1.605	0.20458	0.0071	0.3635	0.02284	0.15998	0.02399	0.16484	0.00672	0.15367	0.02256	0.17179	0.0124	0.2198	0.01128
1.712	0.19318	0.00415	0.33884	0.02687	0.158	0.02251	0.15337	0.01139	0.15678	0.01409	0.16079	0.01269	0.21133	0.01319
1.819	0.18456	0.00462	0.32498	0.01663	0.15423	0.02079	0.15141	0.0127	0.14615	0.01387	0.15422	0.01224	0.20939	0.01194
1.926	0.17515	0.01456	0.32425	0.01398	0.14515	0.02073	0.14807	0.00956	0.13678	0.01502	0.14981	0.01435	0.19566	0.01018
2.033	0.1621	0.01945	0.30754	0.01465	0.13401	0.01644	0.14021	0.00637	0.12584	0.02748	0.1504	0.01351	0.1907	0.01113
2.14	0.1612	0.00685	0.2959	0.0248	0.12519	0.01289	0.13785	0.00362	0.12229	0.02623	0.14485	0.00934	0.18762	0.01007
2.247	0.15065	0.00478	0.28049	0.01825	0.11982	0.01914	0.13595	0.0085	0.11991	0.01387	0.14193	0.01746	0.18479	0.00635
2.354	0.14199	0.00569	0.26429	0.02746	0.11728	0.01348	0.13256	0.00492	0.12993	0.02077	0.1398	0.01539	0.18014	0.01657
2.461	0.12675	0.01235	0.24828	0.02552	0.11428	0.0164	0.12349	0.01097	0.10937	0.02434	0.14088	0.00654	0.17272	0.01087
2.568	0.13346	0.00861	0.22585	0.03046	0.10285	0.01521	0.11683	0.01894	0.114	0.01551	0.13219	0.00903	0.16764	0.01071
2.675	0.12767	0.01307	0.22798	0.02624	0.10079	0.0145	0.1117	0.02112	0.10495	0.01811	0.13465	0.02	0.17132	0.01468
2.782	0.12445	0.01106	0.22982	0.02362	0.10761	0.0191	0.10793	0.01052	0.10229	0.00931	0.1214	0.01177	0.16878	0.00588
2.889	0.11448	0.00235	0.21422	0.02195	0.10137	0.01427	0.10442	0.01557	0.09973	0.01959	0.13217	0.01205	0.166	0.01582
2.996	0.10296	0.01228	0.22002	0.02944	0.10071	0.0133	0.09962	0.00918	0.11758	0.01016	0.1288	0.00201	0.16431	0.00691
3.103	0.10193	0.01244	0.21895	0.0287	0.08979	0.00991	0.0928	0.00404	0.11747	0.00548	0.13041	0.0078	0.16418	0.00813
3.21	0.1006	0.00789	0.20247	0.02788	0.10047	0.01304	0.10093	0.00641	0.11132	0.00119	0.12438	0.00425	0.15789	0.00748
3.317	0.09145	0.01308	0.19733	0.01383	0.09254	0.01278	0.0967	0.00724	0.10924	0.01075	0.12019	0.00656	0.16256	0.01271
3.424	0.09288	0.00771	0.18576	0.00735	0.08915	0.0126	0.09228	0.00374	0.09889	0.00329	0.12361	0.00587	0.15947	0.0087
3.531	0.09121	0.005	0.17679	0.00456	0.08767	0.0113	0.08986	0.00835	0.10012	0.00201	0.11898	0.00462	0.1532	0.00733
3.638	0.09009	0.01199	0.17365	0.01928	0.08314	0.00822	0.09282	0.01073	0.09103	0.01785	0.1159	0.00232	0.15283	0.00705
3.745	0.0889	0.01523	0.15734	0.02353	0.08151	0.01192	0.09203	0.00619	0.09799	0.01865	0.12018	0.0047	0.15095	0.00804
3.852	0.08879	0.01752	0.16847	0.02417	0.08471	0.00981	0.09293	0.00083979	0.09771	0.00634	0.11285	0.000971962	0.14708	0.00562
3.959	0.08509	0.01435	0.16928	0.0173	0.07402	0.00494	0.08379	0.005	0.08416	0.02074	0.12138	0.0023	0.14914	0.00628
4.066	0.08248	0.00906	0.16801	0.00441	0.07991	0.00974	0.08343	0.0075	0.08898	0.01782	0.12259	0.00671	0.15385	0.01228
4.173	0.09304	0.00466	0.15671	0.02049	0.08465	0.0112	0.07831	0.00638	0.09488	0.01722	0.11438	0.00145	0.14598	0.01175
4.28	0.08788	0.00411	0.15086	0.00871	0.08032	0.00614	0.08052	0.00413	0.09437	0.02506	0.11827	0.00966	0.14364	0.01918
4.387	0.07684	0.01446	0.14924	0.00823	0.07644	0.00897	0.08527	0.0096	0.09212	0.01162	0.12012	0.01618	0.15036	0.00828
4.494	0.08169	0.00469	0.13591	0.01907	0.07331	0.01416	0.08216	0.00608	0.08346	0.01955	0.11431	0.0054	0.15045	0.01139
4.601	0.07097	0.0207	0.13893	0.00524	0.08015	0.01477	0.08827	0.00543	0.08781	0.02654	0.11768	0.00642	0.14582	0.01016
4.708	0.07456	0.01943	0.14052	0.01537	0.07705	0.00786	0.08075	0.00587	0.09109	0.01605	0.11718	0.00771	0.1456	0.01531
4.815	0.07369	0.01209	0.14329	0.01834	0.07757	0.01552	0.07947	0.00627	0.07856	0.01452	0.11917	0.00896	0.14858	0.0139
4.922	0.0662	0.00807	0.14268	0.01348	0.07944	0.01078	0.0825	0.00164	0.08782	0.00831	0.10764	0.00567	0.14116	0.005
5.029	0.06992	0.00688	0.12644	0.01207	0.07033	0.00886	0.08101	0.00098656	0.09413	0.00978	0.11673	0.00944	0.13703	0.00652
5.136	0.0724	0.00489	0.1284	0.01342	0.07123	0.0143	0.07709	0.00736	0.08578	0.02494	0.11877	0.00965	0.14108	0.00901
5.243	0.06401	0.00721	0.13369	0.00734	0.07864	0.01111	0.07608	0.00205	0.08908	0.0031	0.12208	0.01377	0.14349	0.00568
5.35	0.06513	0.00428	0.12873	0.02295	0.07219	0.01232	0.07738	0.00241	0.0899	0.0074	0.11138	0.00454	0.14015	0.00311
5.457	0.06906	0.0073	0.11608	0.01437	0.07064	0.0147	0.07416	0.00716	0.09289	0.01567	0.11734	0.00459	0.14018	0.00984
5.564	0.07306	0.00723	0.11944	0.00505	0.07191	0.0142	0.08052	0.00143	0.10175	0.01429	0.11142	0.00185	0.13414	0.01292
5.671	0.05662	0.02222	0.11748	0.0091	0.07241	0.00969	0.07259	0.00768	0.09239	0.01608	0.10358	0.00325	0.13567	0.01425
5.778	0.0602	0.02869	0.12502	0.00365	0.07371	0.01473	0.07538	0.00241	0.08942	0.01855	0.10778	0.0088	0.13824	0.01023
5.885	0.05959	0.01455	0.11792	0.01301	0.07272	0.0053	0.07097	0.00791	0.08564	0.02572	0.11004	0.00102	0.13832	0.00752
5.992	0.06111	0.01825	0.11565	0.00164	0.07302	0.00289	0.07487	0.00894	0.09087	0.0214	0.11351	0.00961	0.13725	0.0101
6.099	0.05804	0.01463	0.12354	0.00588	0.06856	0.01112	0.06895	0.01337	0.08409	0.01884	0.09859	0.0076	0.13769	0.00826
6.206	0.07125	0.00304	0.10028	0.01184	0.06733	0.01155	0.07346	0.00925	0.08255	0.02562	0.10436	0.00304	0.13524	0.00704
6.313	0.06605	0.00844	0.09158	0.00875	0.06973	0.01395	0.06785	0.00254	0.07758	0.02203	0.10857	0.00807	0.13469	0.01006
6.42	0.05394	0.00987	0.09884	0.01302	0.07145	0.00358	0.0698	0.000693163	0.08673	0.0268	0.11174	0.00882	0.13553	0.00732
6.527	0.05947	0.0059	0.09645	0.02246	0.06745	0.00834	0.07353	0.00977	0.08652	0.01579	0.11902	0.00258	0.13275	0.00426
6.634	0.06478	0.00654	0.08606	0.01219	0.07127	0.01255	0.06812	0.0075	0.09102	0.01129	0.11711	0.00346	0.1314	0.00328
6.741	0.06126	0.00813	0.08766	0.01325	0.07063	0.01466	0.07039	0.01326	0.08786	0.01669	0.11404	0.00737	0.13061	0.0011
6.848	0.06018	0.00784	0.09702	0.0085	0.06903	0.0111	0.06725	0.00734	0.08814	0.01306	0.11615	0.00907	0.13067	0.00229
6.955	0.06489	0.00621	0.08779	0.00941	0.06631	0.01115	0.06586	0.013	0.09359	0.00457	0.11204	0.01331	0.12976	0.00914
7.062	0.05164	0.00385	0.09483	0.01819	0.06785	0.00706	0.07062	0.00265	0.08854	1.01706e-05	0.10659	0.00705	0.13681	0.00679
7.169	0.0597	0.00455	0.0865	0.02613	0.07143	0.00713	0.06678	0.00543	0.08403	0.01694	0.10729	0.01121	0.13471	0.00202
7.276	0.06888	0.00702	0.0915	0.02711	0.07178	0.0037	0.06844	0.00202	0.07449	0.01039	0.10487	0.00363	0.14295	0.00761
7.383	0.06836	0.0162	0.08471	0.01985	0.06601	0.00779	0.07176	0.01009	0.07867	0.01946	0.10912	0.00541	0.13102	0.00657
7.49	0.05445	0.01327	0.09247	0.01056	0.06546	0.00829	0.07295	0.00895	0.08032	0.02704	0.10783	0.00534	0.13578	0.01553
7.597	0.06405	0.0087	0.09093	0.00111	0.0638	0.00649	0.07546	0.01376	0.0762	0.01823	0.10945	0.00859	0.13218	0.01101
7.704	0.06591	0.00618	0.08278	0.01413	0.06889	0.00451	0.07705	0.01073	0.07604	0.01349	0.11273	0.0036	0.1344	0.00719
7.811	0.06723	0.01535	0.09058	0.01182	0.0657	0.00448	0.0715	0.0035	0.08125	0.02693	0.11631	0.00436	0.1379	0.00421
7.918	0.05756	0.00418	0.07561	0.02988	0.061	0.00906	0.07163	0.01056	0.08186	0.02628	0.1154	0.00271	0.13192	0.00155
8.025	0.06	0.00855	0.07499	0.03149	0.06996	0.00952	0.06962	0.01004	0.08952	0.01413	0.11287	0.00373	0.13574	0.00765
8.132	0.05805	0.01484	0.0805	0.02164	0.06301	0.00669	0.06962	0.0123	0.08716	0.01177	0.11167	0.00405	0.13445	0.00685
8.239	0.0554	0.01649	0.07193	0.02128	0.06536	0.01278	0.072	0.00719	0.08827	0.01514	0.1112	0.00609	0.13332	0.00978
8.346	0.05929	0.01221	0.0746	0.01222	0.06543	0.01122	0.07263	0.00304	0.08103	0.015	0.11288	0.00102	0.12858	0.00741
8.453	0.05652	0.00317	0.07365	0.00278	0.06017	0.00323	0.07234	0.00685	0.08605	0.01235	0.11522	0.01159	0.13193	0.00671
8.56	0.05752	0.01192	0.08348	0.00594	0.06138	0.00632	0.07153	0.00591	0.08539	0.01341	0.11068	0.00491	0.14021	0.01031
8.667	0.05979	0.0146	0.07911	0.0077	0.05913	0.00469	0.06805	0.00655	0.08163	0.02207	0.10805	0.00426	0.12797	0.01341
8.774	0.05091	0.01017	0.07643	0.00616	0.06505	0.0096	0.07058	0.00908	0.0808	0.01877	0.1068	0.0074	0.13578	0.0128
8.881	0.0428	0.00683	0.06992	0.00956	0.06087	0.01288	0.06595	0.01186	0.07961	0.02548	0.10492	0.00349	0.13285	0.00152
8.988	0.05104	0.00973	0.07111	0.02103	0.06096	0.00777	0.06863	0.00254	0.08716	0.02296	0.11002	0.00387	0.14005	0.00769
9.095	0.04951	0.00422	0.08223	0.00766	0.06562	0.00363	0.05815	0.00477	0.0895	0.02131	0.10879	0.00617	0.13928	0.00532
9.202	0.05596	0.01029	0.08132	0.01591	0.06603	0.00707	0.06838	0.00926	0.08489	0.0206	0.11225	0.00619	0.13933	0.00403
9.309	0.05419	0.00548	0.07692	0.00866	0.06527	0.00899	0.06846	0.00528	0.08887	0.01736	0.11721	0.0089	0.13046	0.00324
9.416	0.05471	0.01292	0.08	0.0153	0.05712	0.00544	0.05833	0.00793	0.07097	0.02559	0.10655	0.00683	0.13518	0.00329
9.523	0.05466	0.00695	0.08139	0.02312	0.05938	0.01309	0.06922	0.00405	0.08953	0.02268	0.10678	0.00309	0.13445	0.00975
9.63	0.05555	0.01405	0.07593	0.00481	0.05289	0.01239	0.07031	0.00273	0.07755	0.01788	0.10283	0.00499	0.13134	0.00502
9.737	0.05608	0.01364	0.06931	0.01186	0.05715	0.00617	0.06553	0.00403	0.07795	0.02421	0.10714	0.00505	0.12641	0.01141
9.844	0.04722	0.00364	0.07548	0.01896	0.05666	0.00458	0.0657	0.00802	0.08708	0.02754	0.1046	0.00385	0.13761	0.00477
9.951	0.05645	0.01073	0.07027	0.01357	0.05306	0.00349	0.06466	0.0083	0.08811	0.02318	0.10785	0.00323	0.13631	0.00704
10.058	0.06063	0.01311	0.08	0.00572	0.05874	0.00716	0.06935	0.00321	0.07637	0.02325	0.10461	0.00266	0.1363	0.00914
10.165	0.05155	0.00444	0.08048	0.00982	0.0587	0.00569	0.07622	0.00558	0.08578	0.01502	0.10654	0.00801	0.13135	0.01002
10.272	0.04563	0.01151	0.07649	0.00989	0.0563	0.00677	0.07761	0.00855	0.07777	0.02354	0.10738	0.00965	0.13087	0.01411
10.379	0.05419	0.0071	0.08442	0.00477	0.0588	0.0063	0.07337	0.00979	0.09329	0.00521	0.10782	0.01192	0.1352	0.00997
10.486	0.04393	0.00498	0.07345	0.01129	0.06259	0.0105	0.06451	0.00896	0.08374	0.00643	0.10887	0.01497	0.13845	0.00915
10.593	0.04623	0.00359	0.05541	0.01401	0.06085	0.01424	0.06398	0.00627	0.08059	0.01514	0.1097	0.00317	0.13614	0.00413
10.7	0.06165	0.00751	0.06298	0.02735	0.06143	0.00708	0.06676	0.000670309	0.07619	0.02029	0.11513	0.0061	0.1361	0.00884
10.807	0.04699	0.0019	0.06597	0.01298	0.06132	0.00833	0.0645	0.0048	0.07681	0.01193	0.10612	0.00735	0.13362	0.01383
10.914	0.05307	0.01823	0.07296	0.01473	0.06234	0.01379	0.05881	0.00351	0.07514	0.0273	0.11919	0.00413	0.13735	0.00802
11.021	0.05171	0.00239	0.07393	0.01248	0.06338	0.01218	0.06153	0.00538	0.0849	0.03988	0.11536	0.00782	0.13633	0.00326
11.128	0.04455	0.02416	0.05448	0.02648	0.06292	0.00541	0.05889	0.00225	0.07842	0.02856	0.11351	0.00847	0.13658	0.00455
11.235	0.05361	0.00778	0.05964	0.01208	0.05841	0.01003	0.06494	0.00692	0.08063	0.01346	0.10465	0.01164	0.13359	0.00374
11.342	0.05165	0.0115	0.06495	0.00796	0.0619	0.0122	0.06477	0.00577	0.09152	0.00134	0.10813	0.0091	0.13552	0.0061
11.449	0.04732	0.00919	0.067	0.01409	0.05827	0.00888	0.06123	0.00601	0.08565	0.00607	0.10704	0.0036	0.12851	0.00474
11.556	0.04111	0.00632	0.05862	0.02373	0.06455	0.01446	0.07302	0.00519	0.08442	0.000367911	0.10881	0.00474	0.13024	0.00648
11.663	0.05576	0.00487	0.0649	0.01167	0.06187	0.00365	0.06417	0.00728	0.08909	0.01466	0.10718	0.00486	0.12882	0.00873
11.77	0.04936	0.00726	0.0613	0.0292	0.06048	0.01239	0.06916	0.00203	0.08438	0.00806	0.11365	0.00766	0.13127	0.00329
11.877	0.05855	0.00617	0.06459	0.00895	0.05759	0.00102	0.06787	0.01163	0.07756	0.0104	0.10491	0.00401	0.12732	0.00184
11.984	0.04456	0.00388	0.06513	0.01659	0.06018	0.00456	0.06949	0.00623	0.09172	0.00597	0.11247	0.00452	0.13193	0.00972
12.091	0.05417	0.01532	0.05969	0.02701	0.05265	0.01385	0.05908	0.00375	0.08931	0.00952	0.11146	0.00121	0.13601	0.01082
12.198	0.0571	0.00827	0.06043	0.0255	0.0511	0.01808	0.06066	0.00166	0.09658	0.0012	0.10657	0.00906	0.12973	0.0053
12.305	0.05701	0.00969	0.06031	0.01797	0.05811	0.01088	0.06064	0.00358	0.09381	0.00689	0.11323	0.01343	0.13608	0.00584
12.412	0.06183	0.00659	0.05487	0.01704	0.05857	0.01414	0.05684	0.00543	0.08965	0.00318	0.11072	0.00671	0.1351	0.01209
12.519	0.05463	0.00677	0.06555	0.00976	0.06147	0.011	0.05782	0.00512	0.08897	0.00155	0.11091	0.00322	0.127	0.0118
12.626	0.04905	0.00259	0.0579	0.00729	0.0575	0.01267	0.0631	0.00266	0.088	0.00922	0.10208	0.00769	0.11902	0.01153
12.733	0.05156	0.0128	0.06789	0.01291	0.0543	0.00769	0.05527	0.00493	0.08262	0.02413	0.10173	0.00553	0.13055	0.01521
12.84	0.05785	0.00436	0.05925	0.014	0.06161	0.00233	0.06033	0.01109	0.08403	0.03185	0.1051	0.00611	0.12305	0.00756
12.947	0.05983	0.00792	0.0484	0.00593	0.06153	0.01115	0.05659	0.00668	0.07839	0.02432	0.10291	0.00403	0.12169	0.01046
13.054	0.05568	0.00561	0.06019	0.0143	0.05966	0.01311	0.05557	0.00552	0.07586	0.01376	0.10259	0.00814	0.12199	0.01646
13.161	0.05173	0.00805	0.0624	0.01309	0.06118	0.00792	0.05257	0.00598	0.09505	0.03668	0.10933	0.00712	0.12131	0.00623
13.268	0.05162	0.00598	0.04872	0.00747	0.06259	0.00349	0.06469	0.00568	0.08612	0.0203	0.10731	0.01224	0.12165	0.01194
13.375	0.06062	0.00796	0.06063	0.00968	0.05415	0.00542	0.06759	0.00499	0.07668	0.02252	0.10156	0.0112	0.12348	0.0118
13.482	0.05233	0.01056	0.05201	0.00533	0.06368	0.01194	0.06955	0.00722	0.07624	0.02119	0.10527	0.00912	0.12234	0.01134
13.589	0.05777	0.01429	0.05502	0.02575	0.07021	0.01038	0.07118	0.00552	0.07664	0.02548	0.10539	0.00369	0.12332	0.00737
13.696	0.0569	0.00724	0.07253	0.01604	0.06834	0.01516	0.06703	0.00261	0.08705	0.02372	0.11089	0.00515	0.13052	0.00611
13.803	0.0522	0.01977	0.0546	0.01197	0.06287	0.01077	0.06936	0.0101	0.07736	0.03136	0.11111	0.00685	0.12545	0.00293
13.91	0.05027	0.01175	0.0624	0.01526	0.06174	0.01095	0.06353	0.00339	0.08497	0.01813	0.11172	0.02126	0.13128	0.00333
14.017	0.04789	0.00999	0.06426	0.01733	0.05835	0.00744	0.05966	0.00081962	0.076	0.00594	0.1095	0.01297	0.12887	0.00465
14.124	0.05065	0.01071	0.05847	0.00162	0.06448	0.00645	0.06008	0.00298	0.08754	0.00217	0.10154	0.00617	0.1294	0.00624
14.231	0.04747	0.00923	0.05622	0.01769	0.05853	0.01012	0.06748	0.00961	0.08346	0.01436	0.10361	0.00704	0.13221	0.00846
14.338	0.05168	0.00406	0.05726	0.01492	0.057	0.01305	0.06524	0.00467	0.07168	2.08818e-05	0.11285	0.00292	0.13203	0.00463
14.445	0.06026	0.00302	0.05863	0.01383	0.06118	0.00809	0.06608	0.01246	0.07282	0.03224	0.1067	0.00769	0.12879	0.00668
14.552	0.05812	0.01557	0.05793	0.01013	0.05484	0.01176	0.06317	0.00765	0.07745	0.02354	0.11147	0.00332	0.13025	0.01012
14.659	0.05052	0.0111	0.06307	0.00903	0.0591	0.00689	0.06091	0.00444	0.09565	0.01655	0.10783	0.00539	0.12822	0.01452
14.766	0.05645	0.00988	0.06563	0.00381	0.06542	0.00919	0.06562	0.00518	0.09298	0.01813	0.10524	0.0056	0.13072	0.00316
14.873	0.04909	0.01697	0.0652	0.01059	0.05329	0.01222	0.05665	0.01065	0.08807	0.01561	0.11206	0.00582	0.12687	0.00865
14.98	0.04932	0.01107	0.0561	0.00396	0.05581	0.00276	0.06144	0.0092	0.07997	0.02038	0.10985	0.00794	0.13467	0.00333
15.087	0.0523	0.00266	0.05772	0.015	0.05915	0.00786	0.06705	0.00662	0.07431	0.01365	0.1036	0.00532	0.12868	0.00653
15.194	0.04964	0.00776	0.06263	0.01721	0.05833	0.006	0.06573	0.00698	0.07496	0.00683	0.10682	0.01324	0.12943	0.00907
15.301	0.0508	0.01779	0.06793	0.02326	0.05847	0.01343	0.06065	0.00691	0.08015	0.01944	0.1133	0.00486	0.1261	0.00564
15.408	0.0415	0.01394	0.06429	0.01884	0.06135	0.01005	0.06184	0.00799	0.08496	0.02826	0.11602	0.00541	0.12244	0.00178
15.515	0.04739	0.01771	0.05898	0.02218	0.06288	0.01157	0.05933	0.00828	0.08648	0.03312	0.11186	0.00222	0.12511	0.01298
15.622	0.05031	0.01022	0.05031	0.02371	0.06315	0.01362	0.06325	0.00298	0.07699	0.02099	0.11573	0.00621	0.12063	0.0089
15.729	0.0487	0.00419	0.05038	0.01887	0.05619	0.01502	0.06746	0.00671	0.08496	0.01416	0.11167	0.00111	0.12396	0.00565
15.836	0.05528	0.00562	0.05641	0.026	0.05715	0.01287	0.06834	0.00716	0.0772	0.03324	0.11148	0.00264	0.12333	0.00639
15.943	0.05551	0.00726	0.04928	0.01811	0.06111	0.01525	0.06251	0.00347	0.07945	0.01154	0.11238	0.00671	0.12761	0.00857
16.05	0.05637	0.0141	0.05014	0.01385	0.05403	0.00283	0.06412	0.00613	0.07787	0.00306	0.10555	0.00599	0.12617	0.01247
16.157	0.05163	0.01611	0.06373	0.01147	0.05402	0.00556	0.0522	0.0082	0.09072	0.01886	0.10528	0.00823	0.12575	0.01055
16.264	0.05183	0.01146	0.06802	0.01356	0.05765	0.00682	0.06084	0.00324	0.08476	0.01885	0.10695	0.0032	0.12045	0.01395
16.371	0.04905	0.0185	0.06269	0.02879	0.05791	0.01327	0.05529	0.00891	0.07377	0.01165	0.10241	0.00835	0.12373	0.01832
16.478	0.04766	0.02113	0.06368	0.0167	0.05119	0.01005	0.05595	0.01197	0.07654	0.02416	0.10495	0.00676	0.12076	0.0075
16.585	0.05344	0.00348	0.05158	0.01395	0.05632	0.01241	0.05399	0.0082	0.07446	0.02205	0.10923	0.00562	0.12213	0.01243
16.692	0.05946	0.01251	0.04212	0.02603	0.0675	0.01381	0.05312	0.00925	0.08274	0.00949	0.10761	0.00403	0.11923	0.00643
16.799	0.04141	0.01255	0.04738	0.02423	0.05953	0.01232	0.05303	0.00426	0.08212	0.00467	0.099	0.00695	0.12004	0.00529
16.906	0.04297	0.00988	0.05779	0.02396	0.05776	0.00634	0.05104	0.0053	0.0855	0.02054	0.10404	0.0085	0.12507	0.00845
17.013	0.04527	0.00704	0.05146	0.00639	0.05928	0.01274	0.06029	0.00574	0.07361	0.02196	0.10054	0.0076	0.12238	0.00706
17.12	0.05433	0.01127	0.04576	0.00886	0.05803	0.01518	0.05725	0.00563	0.07312	0.0166	0.10482	0.00324	0.12253	0.00861
17.227	0.0512	0.00618	0.05982	0.0075	0.05522	0.00631	0.06048	0.0014	0.07835	0.02134	0.10462	0.0057	0.12689	0.00645
17.334	0.04208	0.01063	0.04521	0.00539	0.05223	0.00682	0.0717	0.00436	0.07952	0.0183	0.10686	0.0029	0.12446	0.00719
17.441	0.05101	0.02192	0.05966	0.01513	0.05301	0.00782	0.0739	0.01245	0.08719	0.01587	0.1119	0.00805	0.12757	0.0081
17.548	0.05	0.01809	0.06501	0.00332	0.05604	0.00344	0.06611	0.00611	0.08888	0.01017	0.10794	0.00732	0.126	0.01139
17.655	0.04697	0.01829	0.06787	0.00246	0.06227	0.01002	0.06627	0.01167	0.07738	0.01672	0.1077	0.00401	0.13263	0.01159
17.762	0.04629	0.01108	0.06799	0.00173	0.06354	0.00406	0.06945	0.00385	0.07573	0.01141	0.11084	0.00082286	0.12796	0.01261
17.869	0.05125	0.00518	0.04981	0.00455	0.06555	0.007	0.06831	0.01081	0.08643	0.01522	0.11503	0.01008	0.13727	0.01702
17.976	0.05282	0.0214	0.06319	0.00219	0.06123	0.01062	0.0708	0.01329	0.08504	0.01856	0.116	0.01401	0.13287	0.01294
18.083	0.05554	0.0182	0.05421	0.00976	0.05525	0.0171	0.06511	0.00187	0.09116	0.0216	0.11144	0.01466	0.12925	0.00383
18.19	0.05329	0.0195	0.04596	0.02763	0.05377	0.01676	0.06135	0.0063	0.07959	0.01267	0.11512	0.01183	0.13366	0.00419
18.297	0.05593	0.00805	0.06042	0.01216	0.05967	0.01067	0.05964	0.0067	0.08264	0.00311	0.10826	0.00357	0.125	0.00676
18.404	0.06209	0.00608	0.04685	0.02528	0.05687	0.00822	0.0576	0.01028	0.0931	0.00706	0.1077	0.01033	0.12561	0.00876
18.511	0.05073	0.01482	0.04542	0.02835	0.05766	0.01133	0.06032	0.00552	0.07675	0.00699	0.1096	0.00823	0.12454	0.01711
18.618	0.06154	0.00727	0.06095	0.02305	0.05416	0.01063	0.06195	0.00142	0.083	0.01719	0.11088	0.00597	0.12148	0.01832
18.725	0.06314	0.01575	0.05277	0.02387	0.06031	0.00411	0.05906	0.00984	0.08328	0.00393	0.10547	0.00498	0.12666	0.01969
18.832	0.05672	0.01008	0.05903	0.01269	0.06476	0.00355	0.05719	0.00601	0.07794	0.02055	0.10395	0.01321	0.1237	0.01546
18.939	0.05455	0.00834	0.05051	0.01945	0.06072	0.00306	0.05581	0.00552	0.07742	0.02109	0.10765	0.00909	0.12476	0.01068
19.046	0.05582	0.01411	0.04787	0.00758	0.06407	0.01071	0.05929	0.00664	0.09248	0.01235	0.10236	0.01056	0.12928	0.0012
19.153	0.06155	0.00621	0.05676	0.01399	0.05882	0.01136	0.06151	0.00861	0.09317	0.015	0.10694	0.00665	0.12667	0.00337
19.26	0.06079	0.01278	0.06798	0.0117	0.06341	0.01518	0.05453	0.01763	0.07054	0.01858	0.1012	0.00461	0.12705	0.00429
19.367	0.05875	0.000510627	0.06501	0.00718	0.05597	0.0116	0.06364	0.00944	0.07304	0.02723	0.10872	0.00632	0.12571	0.0117
19.474	0.05419	0.0111	0.06275	0.0115	0.064	0.01491	0.06434	0.0068	0.08731	0.02259	0.10835	0.00564	0.12383	0.00828
19.581	0.0455	0.0164	0.05813	0.01838	0.06108	0.01033	0.05557	0.0049	0.08287	0.02709	0.10312	0.00681	0.12915	0.00384
19.688	0.05227	0.01314	0.06129	0.01071	0.0568	0.01044	0.05944	0.00238	0.08298	0.01162	0.10954	0.00969	0.13378	0.01059
19.795	0.05403	0.0086	0.0549	0.00468	0.0573	0.00864	0.06604	0.0008426	0.0751	0.01129	0.10559	0.01367	0.13016	0.0053
19.902	0.04273	0.00998	0.0588	0.00834	0.05772	0.00561	0.05974	0.0023	0.08331	0.01464	0.10714	0.01365	0.12693	0.00486
20.009	0.05416	0.01566	0.06722	0.00939	0.05614	0.0148	0.05652	0.00941	0.09161	0.00694	0.11275	0.008	0.11794	0.00557
20.116	0.05293	0.00298	0.05695	0.008	0.05523	0.01337	0.06216	0.00317	0.09072	0.00147	0.10002	0.01282	0.12296	0.01213
20.223	0.05246	0.0032	0.05684	0.01794	0.06258	0.01111	0.05514	0.00102	0.08859	0.00198	0.10814	0.00928	0.122	0.01411
20.33	0.05239	0.00261	0.06322	0.02812	0.0549	0.01255	0.05157	0.00291	0.08199	0.00419	0.10345	0.00839	0.12684	0.01661
20.437	0.04581	0.00245	0.07166	0.01003	0.05799	0.00451	0.06465	0.0019	0.08644	3.32412e-05	0.10155	0.00846	0.12571	0.00584
20.544	0.04657	0.01742	0.06522	0.0037	0.05976	0.01062	0.06083	0.00316	0.07987	0.00172	0.10189	0.01362	0.12396	0.01043
20.651	0.05709	0.00785	0.04824	0.01756	0.05446	0.01069	0.05819	0.00373	0.06538	0.00435	0.10171	0.01271	0.13049	0.00682
20.758	0.05154	0.00495	0.0547	0.02355	0.05557	0.00938	0.05924	0.00249	0.07436	0.01978	0.09964	0.00305	0.12455	0.00559
20.865	0.05069	0.00643	0.05775	0.00539	0.05452	0.01075	0.06412	0.01068	0.07994	0.00247	0.10336	0.0116	0.12243	0.00188
20.972	0.04668	0.02095	0.05552	0.01539	0.05224	0.01568	0.06483	0.00859	0.06473	0.00252	0.103	0.00534	0.12421	0.01336
21.079	0.05706	0.0253	0.05132	0.01649	0.0562	0.00952	0.06118	0.00817	0.07861	0.00446	0.10122	0.00805	0.12252	0.01309
21.186	0.05606	0.00918	0.04549	0.00888	0.05071	0.01116	0.0572	0.00426	0.08022	0.01347	0.11149	0.00505	0.12314	0.01337
21.293	0.04192	0.01095	0.05043	0.01369	0.05281	0.01032	0.0582	0.00518	0.06909	0.02195	0.10646	0.00718	0.1245	0.01075
21.4	0.0452	0.00669	0.05596	0.00364	0.04972	0.02368	0.05735	0.00206	0.07799	0.00421	0.10684	0.01085	0.12039	0.00258
21.507	0.0535	0.01796	0.05714	0.00553	0.05136	0.0097	0.06268	0.00623	0.08379	0.02131	0.10917	0.0057	0.12487	0.00607
21.614	0.05834	0.00615	0.0607	0.01078	0.05047	0.00976	0.05779	0.00518	0.09227	0.00472	0.11353	0.0105	0.12387	0.00983
21.721	0.05648	0.0122	0.06698	0.01741	0.05772	0.01777	0.06422	0.00914	0.09119	0.01174	0.10932	0.00212	0.12607	0.0071
21.828	0.05286	0.01997	0.05481	0.01705	0.05337	0.01212	0.06	0.00405	0.08755	0.00863	0.10436	0.01346	0.12817	0.00675
21.935	0.04513	0.01436	0.06465	0.01135	0.05858	0.01016	0.05848	0.00591	0.08995	0.01655	0.10639	0.00561	0.12349	0.00751
22.042	0.04746	0.01993	0.06722	0.00367	0.05404	0.01207	0.05783	0.01099	0.07965	0.0062	0.10126	0.00371	0.12997	0.00443
22.149	0.05059	0.01172	0.06346	0.00802	0.05664	0.01221	0.06229	0.0095	0.07359	0.01315	0.09677	0.00395	0.12874	0.009
22.256	0.053	0.00594	0.06529	0.0217	0.06062	0.00099755	0.05712	0.01057	0.07896	0.02036	0.11097	0.00599	0.12366	0.00936
22.363	0.05482	0.00814	0.05531	0.02158	0.06474	0.00836	0.06164	0.01169	0.08356	0.02283	0.10522	0.00824	0.12425	0.00446
22.47	0.05417	0.00602	0.05098	0.02575	0.06213	0.00666	0.06556	0.00595	0.07808	0.01346	0.10477	0.0024	0.12974	0.01172
22.577	0.05278	0.00975	0.0449	0.01086	0.05942	0.00826	0.06025	0.01203	0.08408	0.00544	0.10158	0.00711	0.13254	0.01318
22.684	0.05135	0.00154	0.05607	0.00109	0.05475	0.00622	0.06232	0.01365	0.07034	0.01775	0.10628	0.00395	0.13222	0.00904
22.791	0.04998	0.0101	0.05486	0.01153	0.05777	0.00907	0.07079	0.00623	0.08797	0.00758	0.09345	0.00443	0.13006	0.00547
22.898	0.05461	0.00345	0.06168	0.00458	0.06072	0.01043	0.07017	0.00462	0.08391	0.00523	0.10457	0.00173	0.12445	0.00685
23.005	0.05366	0.01372	0.06791	0.01052	0.05403	0.01424	0.07411	0.00227	0.08175	0.00459	0.10243	0.00489	0.12129	0.00406
23.112	0.04663	0.0187	0.06183	0.00143	0.05442	0.00553	0.06917	0.00858	0.07601	0.0159	0.10893	0.00552	0.12454	0.00978
23.219	0.05194	0.00775	0.05881	0.00494	0.05699	0.00537	0.06758	0.0118	0.07431	0.01939	0.10717	0.00606	0.1258	0.01439
23.326	0.04316	0.01231	0.06154	0.00832	0.05451	0.00658	0.0624	0.00894	0.08838	0.03312	0.10501	0.0087	0.12446	0.01093
23.433	0.04564	0.01438	0.06146	0.02081	0.06055	0.00499	0.06116	0.00723	0.07379	0.03719	0.10711	0.00739	0.12517	0.01429
23.54	0.03864	0.00491	0.05359	0.01452	0.06012	0.0034	0.05502	0.00576	0.07669	0.03598	0.10112	0.00228	0.13132	0.01105
23.647	0.04496	0.01422	0.05457	0.01188	0.05844	0.00569	0.05521	0.0022	0.07577	0.0223	0.10882	0.00264	0.13345	0.007
23.754	0.05213	0.01066	0.06518	0.00752	0.0566	0.00216	0.0628	0.01179	0.07124	0.02583	0.10785	0.00946	0.1236	0.00928
23.861	0.04595	0.00798	0.0621	0.00638	0.05845	0.00795	0.0622	0.01275	0.07671	0.03611	0.10609	0.01261	0.13209	0.00768
23.968	0.04401	0.00694	0.0497	0.0166	0.05682	0.00817	0.0612	0.01727	0.07249	0.01843	0.1127	0.00992	0.13156	0.0183
24.075	0.04773	0.01072	0.06206	0.00387	0.05907	0.00916	0.06311	0.01255	0.08058	0.02101	0.11085	0.00924	0.13283	0.00784
24.182	0.04934	0.00812	0.04602	0.01581	0.05915	0.00715	0.05688	0.01033	0.07731	0.02482	0.10442	0.00563	0.12553	0.00737
24.289	0.051	0.01011	0.0447	0.01557	0.05556	0.00739	0.05632	0.00569	0.07534	0.02413	0.10536	0.00634	0.12078	0.01158
24.396	0.05338	0.01036	0.03876	0.02852	0.0529	0.00587	0.05649	0.00691	0.08149	0.01051	0.09667	0.00255	0.12593	0.01278
24.503	0.04888	0.00946	0.06858	0.01371	0.05784	0.00802	0.05699	0.00528	0.08171	0.01597	0.10955	0.01146	0.12797	0.00435
24.61	0.05033	0.00779	0.07513	0.00457	0.05841	0.01084	0.05692	0.01017	0.08094	0.01641	0.1046	0.00761	0.12849	0.0059
24.717	0.05435	0.00908	0.05273	0.01813	0.05952	0.01872	0.06199	0.00812	0.07678	0.03542	0.10309	0.00331	0.1291	0.00253
24.824	0.05197	0.01076	0.05002	0.02876	0.05567	0.0118	0.06189	0.00618	0.07944	0.01909	0.09633	0.00635	0.13023	0.00617
24.931	0.05579	0.00473	0.05074	0.01075	0.05792	0.01159	0.05431	0.00648	0.07738	0.01194	0.10216	0.01087	0.13334	0.00819
25.038	0.05311	0.00748	0.05509	0.00779	0.0575	0.01121	0.05687	0.00364	0.07769	0.02297	0.10329	0.00954	0.12764	0.01114
25.145	0.0515	0.01187	0.05101	0.01662	0.05949	0.01285	0.06253	0.00603	0.08226	0.01241	0.10606	0.00765	0.12117	0.01132
25.252	0.0442	0.02125	0.04284	0.0081	0.06066	0.01161	0.06798	0.00974	0.08596	0.01036	0.10812	0.01268	0.12504	0.01168
25.359	0.0435	0.01361	0.04958	0.00354	0.06351	0.01506	0.07026	0.00448	0.07831	0.01479	0.10875	0.00788	0.13039	0.01412
25.466	0.03813	0.00364	0.04624	0.01243	0.05767	0.01365	0.05471	0.01125	0.07559	0.01066	0.10567	0.00135	0.12613	0.00796
25.573	0.04303	0.00185	0.0456	0.02054	0.05813	0.00944	0.06405	0.00468	0.0802	0.0095	0.11323	0.0047	0.12896	0.01099
25.68	0.04784	0.01368	0.04998	0.01459	0.06161	0.00734	0.05883	0.00894	0.08925	0.01143	0.10817	0.00559	0.13069	0.00827
25.787	0.04147	0.01087	0.0527	0.0074	0.05959	0.01038	0.0571	0.0097	0.08631	0.01459	0.10293	0.00177	0.12663	0.00571
25.894	0.04229	0.00568	0.05246	0.00771	0.0614	0.00988	0.05688	0.00345	0.08809	0.0092	0.11004	0.0117	0.12439	0.01334
26.001	0.03693	0.00521	0.04507	0.01187	0.05797	0.00945	0.06246	0.00762	0.09566	0.02482	0.10667	0.00958	0.12563	0.00949
26.108	0.0422	0.00872	0.04341	0.01261	0.05965	0.0101	0.06536	0.00716	0.09565	0.02591	0.10038	0.00837	0.13212	0.01282
26.215	0.04216	0.02072	0.03751	0.02674	0.05208	0.00441	0.06418	0.0055	0.08008	0.03757	0.10666	0.01145	0.13122	0.01312
26.322	0.03764	0.01422	0.049	0.01805	0.05386	0.01174	0.05982	0.01301	0.08174	0.03125	0.10384	0.00103	0.13075	0.01176
26.429	0.04642	0.01741	0.06219	0.01386	0.05981	0.01409	0.05569	0.01119	0.08015	0.03216	0.10658	0.00322	0.12666	0.00909
26.536	0.05314	0.00938	0.0668	0.01233	0.06631	0.0132	0.05803	0.00586	0.08258	0.02714	0.10541	0.00622	0.13114	0.01316
26.643	0.05234	0.01249	0.07167	0.00548	0.05952	0.01092	0.06633	0.00537	0.08752	0.00991	0.10145	0.00341	0.1295	0.01329
26.75	0.04164	0.00529	0.06373	0.00268	0.06046	0.00524	0.06137	0.00713	0.08182	0.02232	0.10236	0.01381	0.12866	0.01077
26.857	0.04395	0.00885	0.05842	0.01517	0.05559	0.01168	0.06239	0.01538	0.08474	0.01442	0.10402	0.014	0.12153	0.00636
26.964	0.05474	0.00217	0.05322	0.01344	0.05804	0.0165	0.0609	0.00622	0.08563	0.00481	0.1119	0.00654	0.12918	0.01382
27.071	0.04745	0.00647	0.04869	0.01368	0.05629	0.01508	0.064	0.01178	0.07897	0.00112	0.11074	0.01072	0.12692	0.00843
27.178	0.04556	0.00718	0.04668	0.00646	0.05026	0.01521	0.05803	0.00453	0.08713	0.02896	0.11271	0.00694	0.12426	0.01533
27.285	0.05042	0.01566	0.05859	0.01558	0.05111	0.01475	0.06021	0.00921	0.08869	0.01792	0.1092	0.00918	0.13212	0.00837
27.392	0.04752	0.01573	0.062	0.02252	0.05272	0.01747	0.06202	0.01183	0.08765	0.02506	0.11063	0.00157	0.13059	0.0204
27.499	0.05345	0.01903	0.05063	0.00701	0.05346	0.01133	0.05867	0.0083	0.07656	0.01135	0.10477	0.00586	0.12824	0.00143
27.606	0.05214	0.01983	0.05422	0.00736	0.05346	0.0078	0.06233	0.00809	0.07849	0.00103	0.1157	0.00263	0.12963	0.00284
27.713	0.04759	0.01331	0.05754	0.01455	0.0561	0.01171	0.05992	0.01209	0.08929	0.01456	0.10804	0.00172	0.12302	0.00472
27.82	0.04597	0.01	0.0643	0.00425	0.0542	0.01091	0.05254	0.00591	0.07718	0.02003	0.10688	0.01295	0.12355	0.00638
27.927	0.04851	0.00323	0.06369	0.00112	0.0541	0.02185	0.05813	0.00105	0.08584	0.01512	0.10718	0.00608	0.12447	0.00692
28.034	0.0639	0.01182	0.05508	0.01177	0.05294	0.01541	0.05021	0.00443	0.07968	0.03042	0.1061	0.01198	0.12258	0.01941
28.141	0.05818	0.00718	0.06131	0.02132	0.06086	0.02034	0.06082	0.00194	0.07402	0.0203	0.11049	0.00955	0.13019	0.01406
28.248	0.05886	0.01296	0.04755	0.03684	0.0556	0.0124	0.06271	0.01132	0.08809	0.02213	0.11079	0.00663	0.12899	0.01686
28.355	0.0472	0.01009	0.05047	0.02235	0.05553	0.00803	0.06853	0.00586	0.08832	0.01376	0.11238	0.00622	0.13076	0.01561
28.462	0.05013	0.01647	0.05844	0.01759	0.06094	0.01419	0.06278	0.00717	0.07905	0.02475	0.10629	0.00291	0.12825	0.01262
28.569	0.05776	0.00615	0.0382	0.02018	0.0579	0.01424	0.05409	0.00628	0.07633	0.01305	0.10271	0.00247	0.12958	0.01161
28.676	0.06022	0.02425	0.05853	0.00406	0.05763	0.00974	0.06335	0.00371	0.08161	0.00759	0.10981	0.00998	0.12747	0.00578
28.783	0.04488	0.01797	0.05387	0.00859	0.0599	0.01332	0.05716	0.00398	0.0761	0.02073	0.11169	0.00565	0.12874	0.01191
28.89	0.04528	0.02315	0.0609	0.000387613	0.06059	0.0154	0.06559	0.00591	0.07723	0.01322	0.11243	0.00638	0.12881	0.00695
28.997	0.04655	0.00874	0.05554	0.00761	0.05851	0.01473	0.06288	0.00814	0.07359	0.03183	0.10447	0.01177	0.12525	0.00766
29.104	0.04365	0.01233	0.06768	0.00986	0.05187	0.00869	0.06156	0.00699	0.07262	0.01667	0.11272	0.00648	0.12475	0.01276
29.211	0.05182	0.00201	0.06058	0.01019	0.05062	0.01175	0.05985	0.01161	0.08409	0.01551	0.10929	0.0015	0.11797	0.01289
29.318	0.05306	0.01972	0.06062	0.00745	0.04715	0.00815	0.06611	0.01302	0.09089	0.00711	0.10462	0.00746	0.12206	0.01421
29.425	0.04676	0.02543	0.06345	0.01551	0.05368	0.00438	0.0619	0.00744	0.0793	0.01687	0.11015	0.00517	0.12254	0.0217
29.532	0.05305	0.01289	0.06261	0.00818	0.05688	0.00561	0.05973	0.00724	0.07597	0.01697	0.11144	0.00943	0.12181	0.01619
29.639	0.05469	0.00242	0.04638	0.00967	0.05601	0.00352	0.06252	0.00142	0.08825	0.01387	0.10646	0.00387	0.12458	0.01063
29.746	0.05235	0.00462	0.05633	0.01573	0.05582	0.00662	0.06226	0.01004	0.08937	0.00902	0.11446	0.0043	0.1239	0.00952
29.853	0.05409	0.012	0.05103	0.00945	0.0539	0.01229	0.05722	0.00855	0.07768	0.02062	0.10998	0.01016	0.12018	0.00758
29.96	0.04966	0.02683	0.05117	0.00755	0.05937	0.00813	0.06233	0.00502	0.07892	0.02144	0.10906	0.00555	0.12205	0.01103
30.067	0.05129	0.01212	0.04703	0.00564	0.05565	0.00932	0.05997	0.00301	0.07931	0.01711	0.11098	0.00848	0.12876	0.00855
30.174	0.06059	0.01789	0.04528	0.01484	0.05525	0.01488	0.05729	0.00645	0.0881	0.00495	0.10521	0.00783	0.11932	0.00766
30.281	0.0635	0.00765	0.05451	0.00991	0.05368	0.01229	0.05783	0.00899	0.08888	0.00351	0.10789	0.00719	0.12575	0.01284
30.388	0.04979	0.0046	0.04918	0.01019	0.04958	0.000323484	0.05554	0.01443	0.08047	0.01433	0.11103	0.00977	0.13459	0.0067
30.495	0.04742	0.01326	0.05914	0.00797	0.05221	0.01133	0.05349	0.00793	0.08618	0.02384	0.10484	0.01391	0.13557	0.0082
30.602	0.05213	0.016	0.04728	0.01058	0.05076	0.01351	0.05942	0.00716	0.07955	0.02918	0.1085	0.01041	0.13676	0.00274
30.709	0.06291	0.01189	0.052	0.03206	0.0507	0.00378	0.0611	0.01052	0.09185	0.00491	0.10417	0.00423	0.12433	0.00416
30.816	0.05761	0.01644	0.05537	0.0231	0.05022	0.01273	0.06224	0.01155	0.08979	0.01283	0.10229	0.00992	0.12504	0.00317
30.923	0.05245	0.00994	0.06011	0.02306	0.05131	0.00857	0.06301	0.00778	0.08721	0.00531	0.11236	0.00417	0.13438	0.000606759
31.03	0.06007	0.01417	0.04925	0.01526	0.0602	0.01066	0.06607	0.01165	0.08559	0.01588	0.10107	0.00219	0.12396	0.00796
31.137	0.05222	0.01144	0.06438	0.00884	0.05278	0.00398	0.06769	0.00622	0.08805	0.01481	0.10686	0.00727	0.12793	0.01292
31.244	0.04599	0.01493	0.05694	0.00744	0.05069	0.02065	0.06529	0.00734	0.08255	0.01672	0.10867	0.00949	0.12907	0.01158
31.351	0.0559	0.01803	0.06368	0.01584	0.05852	0.01159	0.06605	0.00635	0.08042	0.01418	0.09983	0.00714	0.1255	0.00641
31.458	0.04881	0.01373	0.05097	0.02166	0.05813	0.01085	0.05899	0.00244	0.0674	0.02851	0.10159	0.00614	0.12684	0.01088
31.565	0.05414	0.00651	0.06096	0.01783	0.05257	0.01385	0.06469	0.00412	0.08338	0.01206	0.10764	0.00705	0.12811	0.0153
31.672	0.06032	0.01162	0.06226	0.01339	0.05244	0.00785	0.05778	0.000238193	0.08854	0.02392	0.11005	0.00391	0.12579	0.00738
31.779	0.04499	0.01399	0.06037	0.02124	0.05411	0.00769	0.05727	0.00308	0.08737	0.00955	0.10933	0.00924	0.12878	0.01365
31.886	0.04775	0.00732	0.05759	0.01483	0.05012	0.00644	0.0629	0.01165	0.08415	0.00556	0.10677	0.00827	0.12332	0.01407
31.993	0.05527	0.01224	0.06066	0.00899	0.05771	0.00764	0.06263	0.01086	0.08513	0.01172	0.10678	0.00963	0.1258	0.00822
32.1	0.05229	0.00792	0.05073	0.01384	0.05685	0.01341	0.06134	0.00287	0.07865	0.02658	0.10594	0.00872	0.12201	0.00215
32.207	0.05515	0.0116	0.06535	0.01093	0.05434	0.01603	0.06255	0.00256	0.06969	0.02633	0.1028	0.01685	0.12052	0.00485
32.314	0.05199	0.01124	0.06485	0.0096	0.05156	0.00901	0.06402	0.00503	0.08601	0.01251	0.10699	0.0084	0.12462	0.0109
32.421	0.04835	0.01351	0.04779	0.01698	0.05109	0.01142	0.05628	0.0076	0.09004	0.00538	0.10281	0.01507	0.12596	0.00571
32.528	0.06087	0.00601	0.05115	0.01334	0.05743	0.01007	0.06355	0.00245	0.08665	0.0353	0.10508	0.00322	0.1271	0.00125
32.635	0.04619	0.01334	0.042	0.01001	0.05118	0.00998	0.05743	0.01044	0.07717	0.01089	0.1065	0.00495	0.12119	0.00956
32.742	0.05035	0.00371	0.05006	0.02436	0.05716	0.0107	0.04892	0.008	0.07259	0.02438	0.11444	0.00403	0.12476	0.01532
32.849	0.04794	0.01631	0.05365	0.0052	0.05624	0.01048	0.05656	0.00447	0.07087	0.02084	0.11079	0.00435	0.12447	0.01185
32.956	0.04679	0.00705	0.04137	0.0243	0.05727	0.01148	0.05922	0.0089	0.0768	0.02409	0.10449	0.01045	0.12939	0.01271
33.063	0.05431	0.0119	0.04803	0.00409	0.05705	0.01301	0.06044	0.0074	0.08631	0.00435	0.10944	0.00417	0.13179	0.01681
33.17	0.04904	0.01676	0.05907	0.01903	0.05526	0.00632	0.06484	0.00553	0.07467	0.02172	0.1134	0.00321	0.12817	0.00693
33.277	0.05345	0.00584	0.06667	0.00871	0.0537	0.01053	0.07057	0.00255	0.08981	0.02816	0.1135	0.01145	0.11975	0.00559
33.384	0.05942	0.00521	0.06322	0.02438	0.05966	0.01112	0.06693	0.01188	0.08423	0.02126	0.1129	0.00914	0.12691	0.01365
33.491	0.05129	0.00664	0.05813	0.0241	0.06051	0.01236	0.06114	0.00567	0.08748	0.02917	0.11103	0.000846137	0.12379	0.01062
33.598	0.05426	0.00997	0.0632	0.00793	0.06509	0.0131	0.06785	0.00281	0.09793	0.02574	0.10519	0.00385	0.12833	0.01187
33.705	0.05923	0.00985	0.04803	0.01675	0.0567	0.0131	0.06653	0.01425	0.09033	0.03588	0.10353	0.00387	0.12664	0.00616
33.812	0.0558	0.00738	0.04338	0.02217	0.05847	0.00989	0.06169	0.0155	0.08589	0.01553	0.1051	0.01081	0.1304	0.00549
33.919	0.05124	0.00819	0.04513	0.01754	0.05993	0.01081	0.06774	0.00833	0.08746	0.00414	0.11016	0.01155	0.12355	0.00705
34.026	0.05122	0.01036	0.06502	0.02718	0.05893	0.00904	0.06066	0.00852	0.08053	0.02048	0.10611	0.0066	0.12394	0.00549
34.133	0.05652	0.00312	0.05935	0.00848	0.05751	0.01301	0.05718	0.00918	0.07586	0.0029	0.10541	0.00597	0.12337	0.01076
34.24	0.05898	0.00609	0.05048	0.01459	0.05964	0.01048	0.05919	0.00697	0.07328	0.0069	0.11172	0.00236	0.12213	0.00856
34.347	0.05702	0.01471	0.04677	0.01012	0.05588	0.00225	0.05957	0.01014	0.08054	0.02444	0.10103	0.01293	0.12583	0.0065
34.454	0.05664	0.00893	0.04212	0.01103	0.05433	0.01317	0.05971	0.00372	0.08659	0.01776	0.10292	0.00526	0.12808	0.00768
34.561	0.05037	0.01542	0.04659	0.00785	0.05428	0.01349	0.06096	0.0086	0.08704	0.00993	0.10846	0.005	0.12463	0.00507
34.668	0.04488	0.00421	0.04516	0.01158	0.05243	0.01258	0.05992	0.00762	0.0841	0.02962	0.1114	0.00518	0.12449	0.00769
34.775	0.04605	0.00257	0.0602	0.0016	0.05638	0.00841	0.05718	0.00879	0.08592	0.02857	0.10388	0.00334	0.12537	0.00601
34.882	0.04129	0.00647	0.05255	0.00657	0.06163	0.00845	0.06157	0.00796	0.0911	0.00785	0.10253	0.0056	0.12548	0.00151
34.989	0.04103	0.00144	0.04685	0.01228	0.06106	0.00823	0.06092	0.00645	0.08526	0.01541	0.11059	0.00568	0.12688	0.00404
35.096	0.05209	0.0142	0.04842	0.01397	0.05513	0.01276	0.055	0.01113	0.08139	0.01099	0.10377	0.00618	0.12544	0.00762
35.203	0.04593	0.01571	0.05269	0.02524	0.05776	0.00687	0.05998	0.00345	0.08823	0.02618	0.09997	0.00584	0.12892	0.00905
35.31	0.04365	0.0135	0.04675	0.01078	0.05998	0.00802	0.06353	0.00566	0.08041	0.02362	0.10318	0.00141	0.122	0.01902
35.417	0.04636	0.01092	0.04061	0.01646	0.05906	0.009	0.06424	0.0072	0.08261	0.01707	0.10252	0.01207	0.12272	0.01664
35.524	0.04983	0.00835	0.05093	0.00658	0.05917	0.00975	0.06358	0.00412	0.08337	0.02178	0.1025	0.00202	0.12902	0.00924
35.631	0.05078	0.01259	0.04478	0.01843	0.05693	0.01781	0.06519	0.01344	0.07113	0.02608	0.1094	0.00509	0.13029	0.01108
35.738	0.04684	0.00979	0.06557	0.01308	0.05012	0.00908	0.05678	0.00822	0.07631	0.01965	0.10355	0.01279	0.12471	0.01607
35.845	0.05435	0.02169	0.04516	0.01652	0.0504	0.00403	0.0628	0.00752	0.08346	0.03131	0.11003	0.00739	0.12458	0.01988
35.952	0.04782	0.00512	0.05248	0.01497	0.05489	0.00965	0.06027	0.00567	0.07171	0.00771	0.1054	0.00671	0.12424	0.01427
36.059	0.0538	0.01144	0.04987	0.00583	0.05343	0.0052	0.06044	0.00143	0.07176	0.02549	0.1031	0.01165	0.12271	0.01809
36.166	0.05428	0.0158	0.04282	0.01174	0.05089	0.01173	0.05495	0.00622	0.08778	0.02611	0.11053	0.00251	0.1273	0.01391
36.273	0.05146	0.00649	0.05639	0.01408	0.05292	0.00602	0.05231	0.00742	0.08874	0.02993	0.10746	0.00311	0.13248	0.01133
36.38	0.04676	0.01733	0.04988	0.01304	0.05186	0.00895	0.05756	0.00826	0.07889	0.02703	0.10658	0.00695	0.12747	0.0081
36.487	0.04258	0.00626	0.04413	0.01972	0.05432	0.00867	0.05676	0.00359	0.07145	0.02922	0.10586	0.000393502	0.12772	0.01449
36.594	0.04938	0.01469	0.05081	0.01187	0.05653	0.00222	0.05923	0.00436	0.08352	0.01896	0.1023	0.00569	0.1267	0.01063
36.701	0.04643	0.02144	0.05074	0.00434	0.0595	0.00489	0.06047	0.00823	0.08144	0.0269	0.1038	0.01286	0.12328	0.00572
36.808	0.05086	0.01359	0.05564	0.02501	0.05739	0.00981	0.06397	0.0096	0.09602	0.01994	0.10534	0.00682	0.1288	0.01515
36.915	0.05511	0.02243	0.05689	0.02293	0.05373	0.00506	0.0591	0.004	0.08668	0.04542	0.11058	0.00351	0.12844	0.01753
37.022	0.05194	0.01765	0.06041	0.00686	0.04973	0.00624	0.05674	0.01384	0.08659	0.03763	0.1077	0.00595	0.12811	0.00987
37.129	0.04889	0.0214	0.04942	0.00625	0.05809	0.01114	0.06265	0.00346	0.09409	0.02806	0.10852	0.01046	0.12981	0.01426
37.236	0.0475	0.01323	0.06071	0.01824	0.05378	0.0111	0.06346	0.00534	0.0901	0.02958	0.11037	0.00641	0.12309	0.01242
37.343	0.04729	0.00671	0.05222	0.01825	0.0618	0.00786	0.06453	0.00489	0.07648	0.03264	0.11866	0.01023	0.12449	0.00686
37.45	0.04637	0.01129	0.04822	0.02198	0.06059	0.01518	0.06258	0.00827	0.07463	0.02395	0.10871	0.00266	0.13384	0.01165
37.557	0.04995	0.01273	0.05634	0.00207	0.05613	0.01126	0.06011	0.00251	0.07356	0.01705	0.10782	0.00449	0.12942	0.00337
37.664	0.05313	0.02334	0.04497	0.02314	0.05687	0.00687	0.06106	0.01096	0.07663	0.01	0.10735	0.00175	0.12977	0.00221
37.771	0.05121	0.01269	0.04045	0.0217	0.05575	0.01149	0.06069	0.00943	0.07617	0.00513	0.10347	0.01501	0.12188	0.01073
37.878	0.05199	0.01615	0.05258	0.00906	0.05726	0.01103	0.06629	0.01902	0.07596	0.0076	0.10853	0.01273	0.11841	0.01237
37.985	0.05722	0.01232	0.05486	0.02194	0.05136	0.00724	0.06585	0.01068	0.08441	0.00649	0.1113	0.01574	0.12356	0.01122
38.092	0.04941	0.00734	0.06145	0.00168	0.04726	0.00847	0.05814	0.000652713	0.0824	0.01347	0.10393	0.01106	0.12795	0.00951
38.199	0.05001	0.00228	0.05469	0.02199	0.04889	0.00394	0.05656	0.00752	0.07577	0.01752	0.10797	0.00984	0.12532	0.00712
38.306	0.05344	0.00858	0.05008	0.01347	0.05312	0.00204	0.05256	0.00355	0.09202	0.03343	0.10404	0.00442	0.1262	0.00562
38.413	0.04686	0.01393	0.05614	0.00676	0.05205	0.00271	0.06024	0.01098	0.07465	0.03779	0.1033	0.01182	0.12208	0.01238
38.52	0.05473	0.01447	0.04685	0.00188	0.05453	0.00863	0.05656	0.00488	0.07631	0.02282	0.09684	0.0086	0.12317	0.00458
38.627	0.04979	0.00853	0.04404	0.0196	0.05464	0.00143	0.05218	0.00643	0.08343	0.01662	0.10085	0.00271	0.12579	0.01372
38.734	0.05753	0.00601	0.05418	0.00934	0.0584	0.00417	0.05535	0.00658	0.07734	0.03828	0.09755	0.00647	0.12627	0.00462
38.841	0.04931	0.00913	0.05634	0.02204	0.05706	0.00514	0.0552	0.00234	0.07439	0.03527	0.10683	0.00654	0.12617	0.00913
38.948	0.04693	0.01453	0.04802	0.01854	0.05215	0.00629	0.05344	0.00303	0.06681	0.0201	0.11467	0.01047	0.12993	0.01077
39.055	0.05126	0.00648	0.04912	0.01367	0.05669	0.01061	0.06183	0.00836	0.07422	0.02541	0.10841	0.000690465	0.12249	0.00691
39.162	0.05299	0.02096	0.05003	0.01119	0.06172	0.01228	0.05851	0.00762	0.0778	0.01166	0.11166	0.01279	0.1228	0.00742
39.269	0.05529	0.01399	0.04922	0.01596	0.06001	0.01631	0.04987	0.00477	0.08488	0.02319	0.11081	0.00942	0.12537	0.01173
39.376	0.04787	0.01114	0.05628	0.0096	0.05862	0.00411	0.05393	0.0136	0.08126	0.0193	0.10736	0.00777	0.12317	0.01212
39.483	0.0538	0.01095	0.04297	0.01069	0.06104	0.00188	0.05476	0.01292	0.08508	0.02126	0.10596	0.00938	0.12589	0.01408
39.59	0.04902	0.01021	0.04935	0.03147	0.05652	0.01295	0.04953	0.0042	0.08696	0.00901	0.09845	0.00614	0.12852	0.0135
39.697	0.04469	0.00292	0.03454	0.01547	0.05625	0.00415	0.05768	0.00773	0.08805	0.01911	0.09659	0.00486	0.12702	0.00504
39.804	0.04676	0.01363	0.04282	0.02006	0.05917	0.000785883	0.05394	0.0038	0.0816	0.01483	0.10094	0.00339	0.13077	0.00793
39.911	0.05245	0.00662	0.03994	0.00933	0.05469	0.00355	0.05092	0.00861	0.07524	0.00633	0.10622	0.0039	0.13473	0.00686
40.018	0.03519	0.01305	0.03645	0.01767	0.05699	0.01102	0.05765	0.01241	0.06778	0.02334	0.10994	0.00209	0.12552	0.01192
40.125	0.05096	0.01249	0.04376	0.01394	0.05412	0.01057	0.06181	0.0072	0.07985	0.02178	0.11425	0.0101	0.12288	0.00934
40.232	0.05553	0.01921	0.04174	0.00861	0.05716	0.00743	0.06246	0.00586	0.08837	0.01554	0.10268	0.00731	0.1285	0.00948
40.339	0.05198	0.01553	0.06162	0.00865	0.0566	0.0089	0.05731	0.00364	0.07274	0.03028	0.10753	0.00535	0.1284	0.00628
40.446	0.04128	0.01145	0.0586	0.0229	0.05888	0.01064	0.0584	0.00423	0.08107	0.02051	0.1128	0.00209	0.13694	0.01486
40.553	0.05194	0.00589	0.07061	0.00553	0.06052	0.0026	0.05894	0.00562	0.08673	0.01596	0.10379	0.00312	0.13176	0.00756
40.66	0.05493	0.01225	0.06386	0.00592	0.06777	0.00742	0.05649	0.0097	0.08616	0.00231	0.10157	0.00817	0.12993	0.00253
40.767	0.0556	0.01316	0.05742	0.00854	0.05413	0.0147	0.06162	0.00587	0.07052	0.01845	0.1022	0.01153	0.12488	0.00871
40.874	0.04752	0.01811	0.04916	0.01531	0.0583	0.01606	0.05559	0.00654	0.07724	0.00994	0.11127	0.00357	0.1239	0.00657
40.981	0.04048	0.00617	0.05625	0.00841	0.05556	0.0103	0.05779	0.00505	0.0814	0.03054	0.10678	0.0157	0.12517	0.00732
41.088	0.04155	0.01356	0.05111	0.02765	0.05958	0.01289	0.05816	0.00695	0.07637	0.01819	0.10582	0.00845	0.12558	0.0129
41.195	0.04916	0.01946	0.04351	0.01647	0.05629	0.00908	0.0619	0.00632	0.09047	0.01256	0.11776	0.00758	0.12659	0.00891
41.302	0.04284	0.01422	0.04948	0.01695	0.06118	0.01098	0.06401	0.00088696	0.07831	0.00923	0.1164	0.00598	0.12135	0.0072
41.409	0.05038	0.00408	0.0513	0.01166	0.05888	0.00784	0.06248	0.00579	0.07334	0.01601	0.11432	0.00605	0.12202	0.00774
41.516	0.0477	0.00527	0.0556	0.01728	0.06766	0.01759	0.0594	0.01087	0.07309	0.03125	0.11363	0.00495	0.12655	0.01046
41.623	0.03799	0.00786	0.05807	0.01141	0.06097	0.01672	0.06034	0.00669	0.08259	0.02324	0.11513	0.00476	0.12421	0.012
41.73	0.04635	0.0093	0.05923	0.02017	0.06365	0.01057	0.05863	0.00179	0.08928	0.02375	0.10344	0.00468	0.12824	0.00849
41.837	0.05554	0.01085	0.05597	0.0102	0.06479	0.01092	0.05991	0.00633	0.08249	0.01081	0.11139	0.00978	0.1305	0.00465
41.944	0.05693	0.01049	0.04288	0.02427	0.05756	0.01149	0.05562	0.00925	0.0833	0.0062	0.10832	0.00443	0.13403	0.00407
42.051	0.05048	0.00943	0.04541	0.01669	0.05508	0.00704	0.05818	0.01101	0.08197	0.01158	0.1098	0.02275	0.1274	0.00637
42.158	0.056	0.00732	0.04489	0.02449	0.05648	0.00781	0.05485	0.01192	0.07842	0.00665	0.10581	0.00652	0.13065	0.01005
42.265	0.05135	0.01228	0.0497	0.016	0.05545	0.00799	0.05956	0.01124	0.07885	0.000524787	0.10653	0.01359	0.12691	0.01833
42.372	0.0635	0.01086	0.05399	0.01849	0.05694	0.00865	0.06238	0.01298	0.08243	0.0137	0.10304	0.00673	0.12599	0.01419
42.479	0.05463	0.01154	0.05283	0.01842	0.0556	0.00292	0.06092	0.00666	0.0937	0.00871	0.0985	0.00765	0.12435	0.01172
42.586	0.04778	0.006	0.05056	0.0202	0.05094	0.01403	0.06617	0.01236	0.07515	0.01364	0.10502	0.00666	0.12761	0.00323
42.693	0.05184	0.00539	0.03259	0.01799	0.05443	0.01027	0.06111	0.000399231	0.07104	0.02061	0.09941	0.00643	0.12828	0.00993
42.8	0.05423	0.01579	0.04977	0.01421	0.05672	0.00591	0.06288	0.01021	0.07436	0.01378	0.10651	0.00234	0.12433	0.00749
42.907	0.05723	0.00948	0.05685	0.02288	0.05802	0.00653	0.05101	0.00773	0.07499	0.03124	0.11541	0.00859	0.12617	0.00872
43.014	0.05425	0.0093	0.05443	0.00568	0.05855	0.00889	0.06092	0.01461	0.07457	0.02656	0.11048	0.00393	0.11658	0.00532
43.121	0.04515	0.00567	0.04715	0.00433	0.05884	0.00298	0.06619	0.01217	0.07801	0.02154	0.1049	0.00916	0.12051	0.00482
43.228	0.04833	0.00911	0.04717	0.01012	0.05413	0.00393	0.06371	0.000908206	0.09443	0.00558	0.10434	0.00718	0.1192	0.00512
43.335	0.05334	0.00857	0.04054	0.01449	0.05786	0.0038	0.06149	0.0036	0.09371	0.0096	0.10792	0.0016	0.1213	0.00677
43.442	0.04706	0.01164	0.05442	0.00891	0.06177	0.00201	0.05581	0.00378	0.09635	0.01591	0.10132	0.00266	0.1176	0.00363
43.549	0.04765	0.00644	0.04847	0.02175	0.06015	0.00486	0.06379	0.00201	0.07756	0.03118	0.10484	0.00752	0.1228	0.01185
43.656	0.04343	0.00446	0.04598	0.02665	0.05346	0.00549	0.06188	0.0079	0.07324	0.02492	0.09962	0.00195	0.12326	0.01117
43.763	0.04133	0.00337	0.05521	0.02127	0.05555	0.01037	0.06021	0.0068	0.08229	0.01152	0.10706	0.00785	0.12858	0.00742
43.87	0.04482	0.0062	0.03102	0.02619	0.05393	0.01108	0.06364	0.00837	0.08306	0.02696	0.1058	0.00535	0.13273	0.00255
43.977	0.04745	0.00923	0.0446	0.01484	0.05215	0.01275	0.05858	0.0062	0.08148	0.01817	0.09956	0.00611	0.13424	0.01193
44.084	0.04296	0.00152	0.05076	0.00984	0.05699	0.01284	0.06371	0.00987	0.07085	0.01393	0.10159	0.00532	0.12604	0.01493
44.191	0.05148	0.0064	0.04304	0.00296	0.05878	0.01247	0.05729	0.0055	0.0746	0.02143	0.10595	0.00612	0.12813	0.01094
44.298	0.05253	0.0095	0.06087	0.00708	0.05555	0.01313	0.05796	0.01166	0.07456	0.01784	0.10589	0.00252	0.12673	0.00449
44.405	0.05526	0.01812	0.05988	0.01188	0.05563	0.01047	0.05616	0.01497	0.07526	0.00659	0.11378	0.00425	0.12395	0.009
44.512	0.04365	0.00861	0.04728	0.00877	0.05588	0.00505	0.05933	0.00436	0.06208	0.02026	0.1064	0.00122	0.12422	0.0075
44.619	0.04957	0.01923	0.0525	0.01744	0.05785	0.00365	0.06301	0.00511	0.06948	0.00272	0.11222	0.00978	0.12829	0.00218
44.726	0.0488	0.01601	0.0527	0.00737	0.05708	0.01114	0.06342	0.00458	0.06716	0.01199	0.10822	0.01539	0.1259	0.01125
44.833	0.05122	0.0089	0.04567	0.00657	0.05428	0.0107	0.06621	0.00302	0.07693	0.01371	0.10343	0.00859	0.12004	0.00825
44.94	0.05009	0.00975	0.05476	0.01041	0.05042	0.00844	0.06208	0.0028	0.0816	0.01268	0.1059	0.00582	0.12613	0.01117
45.047	0.05537	0.00339	0.05138	0.00818	0.04904	0.00684	0.06355	0.01077	0.08209	0.01074	0.11033	0.000495586	0.12489	0.00686
45.154	0.05273	0.01439	0.04562	0.01192	0.05462	0.01008	0.05886	0.00622	0.08325	0.01136	0.10765	0.00431	0.12957	0.0145
45.261	0.04836	0.00503	0.0553	0.0231	0.05312	0.00427	0.05405	0.003	0.08749	0.000112965	0.10733	0.00335	0.12863	0.01473
45.368	0.04778	0.00354	0.04935	0.01032	0.05622	0.00514	0.05994	0.00442	0.07969	0.0257	0.10858	0.00194	0.12899	0.01654
45.475	0.05173	0.01176	0.04295	0.00973	0.05803	0.00329	0.05571	0.00975	0.07509	0.01506	0.10693	0.0085	0.13355	0.01717
45.582	0.0503	0.00961	0.03266	0.01824	0.05968	0.00624	0.05986	0.01203	0.07943	0.02466	0.10338	0.00996	0.13152	0.01651
45.689	0.05255	0.01565	0.04242	0.01256	0.0526	0.01742	0.0619	0.01277	0.0764	0.01746	0.09876	0.0078	0.1366	0.00651
45.796	0.04626	0.01181	0.03672	0.02801	0.05174	0.01797	0.05743	0.0046	0.08059	0.02288	0.10753	0.00463	0.12643	0.01314
45.903	0.06266	0.01361	0.0267	0.0182	0.05617	0.01152	0.06501	0.00715	0.08203	0.01733	0.10419	0.00586	0.12262	0.00868
46.01	0.05283	0.01062	0.03783	0.02071	0.05685	0.01392	0.0601	0.00439	0.08638	0.02795	0.10775	0.00421	0.11861	0.0085
[truncated: 70 more rows]
